# Supplementary material for: TEITbase: a database for transposable element (TE)-initiated transcripts in human cancers
Source: Database (Oxford). 2026 May 19;2026:baag025. doi: 10.1093/database/baag025 (PMC13184619; doi:10.1093/database/baag025)
Supplement: baag025_Supplemental_Files [file baag025_supplemental_files.zip]

Archive with 2 entries (2 files):
- Supplementary_Information-0412.pdf
- Supplementary_Tables.xlsx
