# Supplementary material for: TEITbase: a database for transposable element (TE)-initiated transcripts in human cancers
Source: Database (Oxford). 2026 May 19;2026:baag025. doi: 10.1093/database/baag025 (PMC13184619; doi:10.1093/database/baag025)
Supplement: baag025_Supplemental_Files [file baag025_supplemental_files.zip › Supplementary_Tables.xlsx]

## Sheet: Table S1
Table S1. The performance of our method and Stringtie in the TSS prediction
Sample ID	Accurate identification (%)	Identification errors within 10 bp (%)	Identification errors within 100 bp (%)	Method
ENCLB200LHM	26.7039	44.8278	84.5425	Deep learning
ENCLB564HKT	26.828	44.8885	84.6021	Deep learning
ERR11523793	26.6993	42.3467	84.9991	Deep learning
ENCLB200LHM	1.63482	14.9614	66.5257	Stringtie
ENCLB564HKT	2.1832	15.4903	66.7148	Stringtie
ERR11523793	3.45099	15.7085	78.6388	Stringtie

## Sheet: Table S2
Table S2. The performance of our method and DeeReCT-TSS in identifying TE-TSS
Sample	Total count of identified TSSs	Count of identified TSSs supported by CapTrap-seq	Precision	Method
Brain	1730	231	0.133526	Deep learning
Endodermal cell	665	346	0.520301	Deep learning
H1 cell line	954	626	0.656184	Deep learning
Heart	1188	221	0.186027	Deep learning
Brain	100	2	0.02	DeeReCT-TSS
Endodermal cell	305	3	0.00983607	DeeReCT-TSS
H1 cell line	390	12	0.0307692	DeeReCT-TSS
Heart	98	1	0.0102041	DeeReCT-TSS

## Sheet: Table S3
Table S3. TE-initiated transcripts identified across 33 cancer types
TE_ID	TE family	TE superfamily	TE class	TSS position	Gene symbol	Gene anno	Protein coding prediction	Tumor-specific score	Count of TCGA tumor samples expressed in	Count of TCGA tumor-adjacent samples expressed in	Count of GTEx normal tissue samples expressed in
TE_1	AluSx1	Alu	SINE	chr1(-):175362	ENSG00000241860	Chimeric	Non-coding	0.111727	90	4	913
TE_2	MIRb	L2-end	SINE	chr1(-):195771	WASH9P	Chimeric	Non-coding	1.85971	32	3	16
TE_3	MIRc	L2-end	SINE	chr1(-):289383	ENSG00000292994	Annoated	Non-coding	3.74574	554	54	112
TE_4	MER4A1	ERV1	LTR	chr1(-):353172	ENSG00000292994	Chimeric	Non-coding	0.855038	65	8	78
TE_5	MER4D1	ERV1	LTR	chr1(-):358541	ENSG00000292994	Chimeric	Non-coding	1.61014	9	0	6
TE_6	AluSq2	Alu	SINE	chr1(-):508260	ENSG00000290385	Chimeric	Non-coding	0.394484	6	0	19
TE_7	AluSg4	Alu	SINE	chr1(-):522991	ENSG00000290385	Annoated	Non-coding	0.60659	1514	108	2706
TE_8	MER4D1	ERV1	LTR	chr1(-):587313	ENSG00000293331	Chimeric	Non-coding	3.26858	144	4	45
TE_9	AluJr	Alu	SINE	chr1(-):612770	ENSG00000293331	Annoated	Non-coding	0.634546	142	10	243
TE_10	MLT1D	MaLR	LTR	chr1(-):752533	ENSG00000291215	Chimeric	Non-coding	0.976127	471	27	517
TE_11	L1MB3_3end	L1	LINE	chr1(-):812617	ENSG00000290784	Chimeric	Non-coding	0.265367	92	4	390
TE_12	L1M4b_5end	L1	LINE	chr1(-):839676	-	Intergenic	Non-coding	0.285293	830	54	3228
TE_13	MER9a2	ERV2	LTR	chr1(-):898222	FAM41C, -	Chimeric, Intergenic	Non-coding	0.500932	47	16	91
TE_14	MLT1G3	MaLR	LTR	chr1(-):1003580	HES4	Chimeric	Non-coding	1.22558	111	24	78
TE_15	MLT1H2	MaLR	LTR	chr1(-):1005235	HES4, -	Chimeric, Intergenic	Non-coding, Other	1.48777	230	25	149
TE_16	L1MC1_3end	L1	LINE	chr1(-):1100489	C1orf159	Chimeric	Non-coding, Other	1.18026	110	4	101
TE_17	L1MEb_5end	L1	LINE	chr1(-):1103578	C1orf159	Chimeric	Non-coding, Other	0.860976	109	4	139
TE_18	AluJr	Alu	SINE	chr1(-):1103768	C1orf159	Chimeric	Non-coding, Other	0.794899	66	0	94
TE_19	FRAM	Alu	SINE	chr1(-):1104812	C1orf159	Chimeric	Non-coding, Other	0.9227	157	4	188
TE_20	LTR12C	ERV1	LTR	chr1(-):1106766	C1orf159	Annoated, Chimeric	Non-coding, Other	0.772301	1366	59	1935
TE_21	MER50	ERV1	LTR	chr1(-):1112053	C1orf159	Chimeric	Non-coding, Other	0.330126	593	23	2004
TE_22	MLT1B	MaLR	LTR	chr1(-):1132948	-	Intergenic	Non-coding, Other	3.16753	1466	154	367
TE_23	AluSx	Alu	SINE	chr1(-):1264901	UBE2J2	Chimeric	Other	0.75984	59	5	83
TE_24	AluSx	Alu	SINE	chr1(-):1377467	-, AURKAIP1	Chimeric, Intergenic	Non-coding	0.530864	803	14	1692
TE_25	AluSx3	Alu	SINE	chr1(-):1407804	MRPL20	Chimeric	Non-coding, Other	3.37035	615	16	189
TE_26	LTR7B	ERV1	LTR	chr1(-):1469832	-	Intergenic	Non-coding	27.0503	23	0	0
TE_27	LTR7B	ERV1	LTR	chr1(-):1469911	-	Intergenic	Non-coding	11.0109	126	1	11
TE_28	AluSx1	Alu	SINE	chr1(-):1716732	CDK11A, ENSG00000268575	Chimeric	Other	0.546177	2027	131	4053
TE_29	L1M5_orf2	L1	LINE	chr1(-):1771375	NADK	Chimeric	Non-coding, Other	1.53653	333	19	225
TE_30	MIR1_Amn	L2-end	SINE	chr1(-):1782106	NADK	Chimeric	Non-coding, Other	1.00572	57	2	62
TE_31	AluSc	Alu	SINE	chr1(-):1792530	GNB1	Chimeric	Non-coding, Truncated	0.457548	1622	131	3866
TE_32	AluSx3, SVA_B	Alu, SVA	Retroposon, SINE	chr1(-):1840437	GNB1	Chimeric	Non-coding, Annoated, Truncated, Chimeric_truncated, Other	1.59443	347	17	228
TE_33	AluY	Alu	SINE	chr1(-):1884924	GNB1	Chimeric	Annoated	1.25457	560	15	488
TE_34	AluSq	Alu	SINE	chr1(-):1888747	GNB1	Chimeric	Non-coding, Annoated, Truncated, Chimeric_truncated, Other	0.597977	329	11	610
TE_35	LTR18B	ERV3	LTR	chr1(-):1989169	CFAP74	Chimeric	Non-coding, Other	0.968693	158	15	169
TE_36	LTR18B	ERV3	LTR	chr1(-):1989428	CFAP74	Chimeric	Non-coding, Other	0.312556	65	5	232
TE_37	AluJr	Alu	SINE	chr1(-):2017267	ENSG00000233542	Chimeric	Non-coding, Other	0.461664	144	4	349
TE_38	MLT1B	MaLR	LTR	chr1(-):2575428	-	Intergenic	Non-coding	1.35669	64	2	51
TE_39	LTR40c	ERV3	LTR	chr1(-):2583889	-	Intergenic	Non-coding	3.38129	2	0	0
TE_40	L1MC5a_3end	L1	LINE	chr1(-):3668779	TP73-AS3	Annoated	Non-coding	3.51103	1298	50	366
TE_41	L2a_3end	L2	LINE	chr1(-):3745485	GFOD3P	Annoated	Non-coding, Other	0.819159	4085	381	5240
TE_42	AluJr	Alu	SINE	chr1(-):3781872	LRRC47	Chimeric	Non-coding	0.380454	79	4	232
TE_43	L1MC5_3end	L1	LINE	chr1(-):3822078	CEP104	Chimeric	Non-coding	1.14411	268	9	255
TE_44	MLT1C2	MaLR	LTR	chr1(-):4023833	ENSG00000284703	Chimeric	Non-coding	4.25792	33	2	6
TE_45	MER21C	ERV3	LTR	chr1(-):4497602	-	Intergenic	Non-coding	8.40199	81	2	8
TE_46	THE1D	MaLR	LTR	chr1(-):4669472	-	Intergenic	Non-coding, Other	13.5252	23	0	1
TE_47	LTR16D2	ERV3	LTR	chr1(-):5477081	-	Intergenic	Non-coding, Other	0.586707	75	14	131
TE_48	AluSc8	Alu	SINE	chr1(-):5492609	ENSG00000284692	Annoated	Non-coding	0.356654	205	36	614
TE_49	MIR3	L2-end	SINE	chr1(-):5773732	ENSG00000289893	Chimeric	Non-coding	3.17636	30	0	10
TE_50	L1MC5a_3end	L1	LINE	chr1(-):5896813	NPHP4	Chimeric	Non-coding, Other	0.952013	695	28	795
TE_51	L1MD2_3end	L1	LINE	chr1(-):5928105	NPHP4	Chimeric	Non-coding, Other	0.415246	55	1	150
TE_52	MLT1K	MaLR	LTR	chr1(-):5986988	NPHP4	Chimeric	Other	0.527022	403	37	826
TE_53	AluSz, SVA_E	Alu, SVA	Retroposon, SINE	chr1(-):6202693	RPL22	Chimeric	Non-coding	1.2251	99	5	86
TE_54	L2a_3end	L2	LINE	chr1(-):6203318	RPL22	Chimeric	Non-coding	1.17177	340	22	305
TE_55	SVA_D	SVA	Retroposon	chr1(-):6234116	-	Intergenic	Non-coding	0.167237	118	5	796
TE_56	L1MB8_3end	L1	LINE	chr1(-):6295302	ACOT7	Chimeric	Non-coding	10.2646	254	1	26
TE_57	MIR1_Amn	L2-end	SINE	chr1(-):6300910	ACOT7	Chimeric	Non-coding, Other	6.16937	311	11	45
TE_58	SVA_E	SVA	Retroposon	chr1(-):6305507	ACOT7	Chimeric	Non-coding	1.37544	215	3	173
TE_59	SVA_D	SVA	Retroposon	chr1(-):6306167	ACOT7	Chimeric	Non-coding	1.88971	336	5	195
TE_60	MLT1J1	MaLR	LTR	chr1(-):6320686	ACOT7	Chimeric	Non-coding	1.92462	1056	15	603
TE_61	MIR1_Amn	L2-end	SINE	chr1(-):6350850	ACOT7	Chimeric	Non-coding, Other	1.18766	1156	103	994
TE_62	MLT1B	MaLR	LTR	chr1(-):6356238	ACOT7	Chimeric	Non-coding, Other	1.41629	381	14	289
TE_63	L1MB7_3end	L1	LINE	chr1(-):6361300	ACOT7	Chimeric	Non-coding, Other	7.4603	138	6	14
TE_64	LTR13	ERV2	LTR	chr1(-):6363632	ACOT7	Chimeric	Non-coding, Other	3.18862	661	67	166
TE_65	AluY	Alu	SINE	chr1(-):6377902	ACOT7	Chimeric	Non-coding, Other	0.854011	515	17	663
TE_66	L2b_3end	L2	LINE	chr1(-):6472130	PLEKHG5	Chimeric	Non-coding, Chimeric_truncated, Other	1.28194	504	14	429
TE_67	L2a_3end	L2	LINE	chr1(-):6482252	PLEKHG5	Chimeric	Annoated, Non-coding, Chimeric_truncated, Other	0.279467	211	7	847
TE_68	FRAM	Alu	SINE	chr1(-):6536910	NOL9	Chimeric	Non-coding, Other	1.077	386	23	381
TE_69	L1MEg_5end	L1	LINE	chr1(-):6640809	DNAJC11	Chimeric	Non-coding, Other	0.492082	450	36	996
TE_70	L2d_3end	L2	LINE	chr1(-):7441575	CAMTA1-AS1	Chimeric, Annoated	Non-coding	0.534399	989	108	1979
TE_71	FLAM_A	Alu	SINE	chr1(-):7878633	UTS2, -	Chimeric, Intergenic	Non-coding, Other	3.08356	144	3	49
TE_72	LTR36	ERV1	LTR	chr1(-):7913326	-, UTS2	Chimeric, Intergenic	Non-coding, Other	2.8601	1552	56	555
TE_73	L2a_3end	L2	LINE	chr1(-):8143634	-	Intergenic	Non-coding	0.704435	84	22	113
TE_74	AluJr4	Alu	SINE	chr1(-):8260204	-	Intergenic	Non-coding	1.49731	181	30	106
TE_75	L2b_3end	L2	LINE	chr1(-):8424813	RERE	Annoated	Non-coding	0.690673	1743	266	2579
TE_76	L2	L2	LINE	chr1(-):8464482	RERE	Chimeric	Non-coding, Other	0.534981	205	114	319
TE_77	MER102b	Charlie	DNA	chr1(-):8499432	RERE	Chimeric	Non-coding, Other	1.51542	159	1	117
TE_78	MLT1M	MaLR	LTR	chr1(-):8826170	RERE	Annoated	Other	6.05073	305	55	1
TE_79	HERVFH21	ERV1	LTR	chr1(-):8926883	-	Intergenic	Non-coding	0.642386	109	7	185
TE_80	L1MEd_5end	L1	LINE	chr1(-):9049291	SLC2A5	Chimeric	Non-coding, Other	0.981476	673	49	724
TE_81	AluSx	Alu	SINE	chr1(-):9049698	SLC2A5	Chimeric	Non-coding, Other	0.598954	202	6	375
TE_82	MIRb	L2-end	SINE	chr1(-):9068414	SLC2A5	Chimeric	Non-coding, Other	0.694455	373	22	584
TE_83	MER4B	ERV1	LTR	chr1(-):9085638	SLC2A5	Chimeric	Non-coding	0.801568	228	22	299
TE_84	HERVFH19	ERV1	LTR	chr1(-):9093431	SLC2A5	Chimeric	Non-coding, Other	0.209206	79	2	428
TE_85	HERVFH19	ERV1	LTR	chr1(-):9094185	SLC2A5	Chimeric	Non-coding	2.36153	131	0	62
TE_86	MER110A	ERV1	LTR	chr1(-):9097151	SLC2A5	Chimeric	Non-coding	0.483041	65	15	138
TE_87	MER115	Tip100	DNA	chr1(-):9112366	GPR157	Chimeric	Non-coding	1.19866	66	2	60
TE_88	AluSq2	Alu	SINE	chr1(-):9184419	-	Intergenic	Other	3.38129	26	1	7
TE_89	L2b_3end	L2	LINE	chr1(-):9318811	-	Intergenic	Non-coding	4.89014	268	5	56
TE_90	L2b_3end	L2	LINE	chr1(-):9381232	-	Intergenic	Non-coding	1.8114	89	3	52
TE_91	MIRb	L2-end	SINE	chr1(-):9417539	-	Intergenic	Non-coding	8.82305	1001	25	102
TE_92	THE1A	MaLR	LTR	chr1(-):9451217	LINC02606, -	Chimeric, Intergenic	Non-coding, Other	5.84041	56	0	10
TE_93	AluSx	Alu	SINE	chr1(-):9505023	ENSG00000235263	Chimeric	Non-coding	2.0328	100	7	48
TE_94	AluSc8	Alu	SINE	chr1(-):9561217	-	Intergenic	Non-coding	17.3895	107	0	6
TE_95	AluYk3	Alu	SINE	chr1(-):9642710	-	Intergenic	Non-coding, Other	12.3981	32	1	1
TE_96	L2b_3end	L2	LINE	chr1(-):9654383	PIK3CD-AS1	Annoated	Non-coding	1.36398	1260	63	978
TE_97	AluJb	Alu	SINE	chr1(-):9788028	CLSTN1	Chimeric	Other	0.823841	162	15	207
TE_98	AluYh9, AluSc5	Alu	SINE	chr1(-):9830519	CLSTN1	Chimeric	Non-coding	2.25419	9	1	3
TE_99	SVA_E	SVA	Retroposon	chr1(-):9937487	LZIC	Chimeric	Non-coding	0.434491	100	7	254
TE_100	AluSx, SVA_B	Alu, SVA	Retroposon, SINE	chr1(-):9956711	LZIC	Chimeric	Non-coding	43.3932	153	3	0
TE_101	MLT1J	MaLR	LTR	chr1(-):9996745	-, TMEM274P	Chimeric, Intergenic	Non-coding	0.403456	343	40	920
TE_102	SVA_D	SVA	Retroposon	chr1(-):10390499	ENSG00000284735	Chimeric	Non-coding	1.69064	2	0	1
TE_103	AluSx3	Alu	SINE	chr1(-):10396755	-	Intergenic	Non-coding	29.868	52	1	0
TE_104	L1ME4c_3end	L1	LINE	chr1(-):10779777	CASZ1	Chimeric	Other	1.36342	224	9	176
TE_105	MIR1_Amn	L2-end	SINE	chr1(-):10920371	-	Intergenic	Non-coding	2.13357	565	19	279
TE_106	MIR1_Amn	L2-end	SINE	chr1(-):10920432	-	Intergenic	Non-coding	1.39404	234	4	185
TE_107	AluSz6	Alu	SINE	chr1(-):10964741	C1orf127	Chimeric	Chimeric_truncated, Truncated	1.32285	222	21	168
TE_108	AluSz	Alu	SINE	chr1(-):10965740	C1orf127	Chimeric	Other, Chimeric_truncated, Truncated	1.25364	425	62	320
TE_109	L2	L2	LINE	chr1(-):10966823	C1orf127	Chimeric	Chimeric_truncated, Truncated	1.21152	286	16	250
TE_110	L2d_3end	L2	LINE	chr1(-):11111663	MTOR	Annoated	Non-coding	0.849604	1983	106	2525
TE_111	AluJr	Alu	SINE	chr1(-):11245871	MTOR	Chimeric	Other, Chimeric_truncated, Truncated	0.646047	277	18	466
TE_112	L2a_3end	L2	LINE	chr1(-):11319092	ENSG00000284646	Annoated	Non-coding	2.12159	63	11	22
TE_113	AluY	Alu	SINE	chr1(-):11674216	-	Intergenic	Non-coding	5.00932	39	0	8
TE_114	L2	L2	LINE	chr1(-):11791737	MTHFR	Annoated	Non-coding	1.09	1292	97	1239
TE_115	AluSp	Alu	SINE	chr1(-):12208809	-	Intergenic	Non-coding	13.5252	35	1	1
TE_116	Ricksha_c, MLT2A1	ERV3, MuDR	DNA, LTR	chr1(-):12389158	-	Intergenic	Non-coding, Other	1.57793	160	19	95
TE_117	L1M5_orf2	L1	LINE	chr1(-):12412252	-	Intergenic	Non-coding	1.23981	175	30	129
TE_118	MLT1K	MaLR	LTR	chr1(-):12554054	-	Intergenic	Non-coding	0.348161	294	30	924
TE_119	L2b_3end	L2	LINE	chr1(-):12573508	DHRS3	Chimeric	Non-coding	1.30743	28	4	20
TE_120	AluSx	Alu	SINE	chr1(-):12577740	DHRS3	Chimeric	Non-coding	0.727916	61	2	93
TE_121	HERVIP10F	ERV1	LTR	chr1(-):12713098	-	Intergenic	Non-coding	5.82333	61	1	10
TE_122	AluSp	Alu	SINE	chr1(-):13375126	PRAMEF18, PRAMEF19	Chimeric	Other	4.50838	23	0	5
TE_123	HERVFH21	ERV1	LTR	chr1(-):13563099	-	Intergenic	Non-coding	20.2877	53	0	2
TE_124	AluYj4	Alu	SINE	chr1(-):13825693	-	Intergenic	Non-coding	2.41994	72	0	33
TE_125	MLT1A0	MaLR	LTR	chr1(-):14078636	-	Intergenic	Non-coding	10.9892	38	0	3
TE_126	MLT1F2	MaLR	LTR	chr1(-):14362170	KAZN-AS1	Chimeric	Non-coding	1.1858	100	2	93
TE_127	LTR12C	ERV1	LTR	chr1(-):14419972	KAZN-AS1	Annoated	Non-coding	2.70503	263	39	70
TE_128	MLT1K	MaLR	LTR	chr1(-):14517078	-	Intergenic	Non-coding	1.20224	143	9	125
TE_129	MLT1E1A	MaLR	LTR	chr1(-):14737855	-	Intergenic	Non-coding	5.51684	92	2	16
TE_130	MLT1L	MaLR	LTR	chr1(-):14822938	-	Intergenic	Non-coding	0.30555	150	23	533
TE_131	LTR33B, LTR33C	ERV3	LTR	chr1(-):15171637	TMEM51-AS1, -	Chimeric, Intergenic	Non-coding	2.612	291	14	111
TE_132	L2a_3end	L2	LINE	chr1(-):15194052	TMEM51-AS1, -	Chimeric, Intergenic	Non-coding	4.15617	58	1	14
TE_133	THE1A	MaLR	LTR	chr1(-):15323064	-	Intergenic	Non-coding	3.11824	1706	49	567
TE_134	MLT1H	MaLR	LTR	chr1(-):15340494	-	Intergenic	Non-coding	2.73425	130	5	48
TE_135	L3b_3end	CR1	LINE	chr1(-):15346525	-	Intergenic	Non-coding	5.31345	32	2	4
TE_136	MIR	L2-end	SINE	chr1(-):15467186	-	Intergenic	Non-coding	0.308995	209	3	762
TE_137	MLT1O	MaLR	LTR	chr1(-):15485633	-	Intergenic	Non-coding	0.315235	178	11	628
TE_138	MIR	L2-end	SINE	chr1(-):15487113	-	Intergenic	Non-coding	0.439141	442	23	1113
TE_139	AluSx	Alu	SINE	chr1(-):15760136	-	Intergenic	Non-coding	0.322534	181	24	611
TE_140	AluSc	Alu	SINE	chr1(-):15845840	-	Intergenic	Non-coding	1.47577	363	28	249
TE_141	AluSq2	Alu	SINE	chr1(-):15846044	SPEN-AS1, -	Chimeric, Intergenic	Non-coding	1.27201	78	7	62
TE_142	MLT1H1	MaLR	LTR	chr1(-):15952963	ZBTB17	Annoated	Non-coding	1.77413	849	41	498
TE_143	L2a_3end	L2	LINE	chr1(-):16006713	ENSG00000233078	Annoated	Non-coding	1.84884	2202	275	1067
TE_144	L2	L2	LINE	chr1(-):16064069	FAM131C	Chimeric	Non-coding	0.76946	212	44	267
TE_145	L2	L2	LINE	chr1(-):16064710	FAM131C	Chimeric	Non-coding	1.33487	468	81	314
TE_146	L2	L2	LINE	chr1(-):16065220	FAM131C	Chimeric	Non-coding	0.759746	90	45	89
TE_147	AluSq2	Alu	SINE	chr1(-):16154729	EPHA2	Chimeric	Other	0.852737	574	62	697
TE_148	L3b_3end	CR1	LINE	chr1(-):16189292	-	Intergenic	Non-coding	2.59884	278	12	108
TE_149	AluJb	Alu	SINE	chr1(-):16194456	-	Intergenic	Non-coding	1.37291	524	27	403
TE_150	AluSz6	Alu	SINE	chr1(-):16259571	FBXO42	Chimeric	Non-coding	0.590585	698	53	1280
TE_151	FAM	Alu	SINE	chr1(-):16279372	FBXO42, -	Chimeric, Intergenic	Non-coding	16.4234	101	2	4
TE_152	L2	L2	LINE	chr1(-):16284466	FBXO42, -	Chimeric, Intergenic	Non-coding	0.756341	152	10	217
TE_153	AluJb	Alu	SINE	chr1(-):16325049	FBXO42	Chimeric	Non-coding, Other	1.13365	172	9	162
TE_154	MamSINE1	RTE-end	SINE	chr1(-):16327247	FBXO42	Chimeric	Other	0.818146	142	10	186
TE_155	MSTB2	MaLR	LTR	chr1(-):16342703	FBXO42, -	Chimeric, Intergenic	Non-coding, Other	1.02586	151	9	157
TE_156	MIRc	L2-end	SINE	chr1(-):16349521	FBXO42	Chimeric	Other	0.92657	133	14	148
TE_157	AluSq2	Alu	SINE	chr1(-):16349851	FBXO42	Chimeric	Other	0.61051	155	15	272
TE_158	AluSp	Alu	SINE	chr1(-):16492311	CROCCP3	Annoated	Other	0.52461	996	90	2051
TE_159	L2a_3end	L2	LINE	chr1(-):16497656	CROCCP3	Chimeric	Non-coding, Other	0.305926	189	25	674
TE_160	MIRb	L2-end	SINE	chr1(-):16498757	CROCCP3	Chimeric	Non-coding, Other	0.580561	818	60	1529
TE_161	AluSg	Alu	SINE	chr1(-):16584700	NBPF1, -	Chimeric, Intergenic	Non-coding, Other	0.383397	165	5	482
TE_162	MIRb	L2-end	SINE	chr1(-):16590267	NBPF1	Chimeric	Other	0.311881	100	6	358
TE_163	AluSp	Alu	SINE	chr1(-):16717356	ESPNP, ENSG00000293526	Chimeric	Non-coding, Other	3.73351	52	1	14
TE_164	LTR8A	ERV1	LTR	chr1(-):16894004	ENSG00000238142	Chimeric	Non-coding	1.85582	190	7	108
TE_165	L2b_3end, L2	L2	LINE	chr1(-):16977480	MFAP2	Chimeric	Non-coding	3.38129	380	6	120
TE_166	LTR64	ERV1	LTR	chr1(-):16981611	MFAP2	Chimeric	Non-coding, Other	6.94239	3744	28	579
TE_167	AluSp	Alu	SINE	chr1(-):16999374	ATP13A2	Chimeric	Non-coding, Other	0.971174	435	21	484
TE_168	L2	L2	LINE	chr1(-):17013255	ATP13A2, ENSG00000288636, -	Chimeric, Intergenic	Non-coding, Other	5.52277	48	1	8
TE_169	SVA_D, AluSc8	Alu, SVA	Retroposon, SINE	chr1(-):17029533	SDHB	Chimeric	Non-coding, Other	24.9571	154	6	0
TE_170	L2c_3end	L2	LINE	chr1(-):17045247	SDHB	Annoated	Non-coding	4.27248	2933	136	637
TE_171	MSTC	MaLR	LTR	chr1(-):17140154	-	Intergenic	Non-coding	1.99071	135	4	72
TE_172	L2	L2	LINE	chr1(-):17377419	-	Intergenic	Non-coding, Other	22.5419	79	0	3
TE_173	AluJb	Alu	SINE	chr1(-):17414640	RCC2	Chimeric	Non-coding	1.19448	389	13	354
TE_174	Tigger19a	Tigger	DNA	chr1(-):17546237	-	Intergenic	Non-coding	1.23194	46	3	39
TE_175	MIR	L2-end	SINE	chr1(-):17550966	-	Intergenic	Non-coding	5.71062	75	7	7
TE_176	MER39	ERV1	LTR	chr1(-):18298317	-	Intergenic	Non-coding	2.62341	134	10	47
TE_177	THE1A	MaLR	LTR	chr1(-):18497710	-	Intergenic	Non-coding	4.43324	117	11	18
TE_178	MIR	L2-end	SINE	chr1(-):18509617	-	Intergenic	Non-coding	3.22759	62	11	10
TE_179	LTR85b	Gypsy	LTR	chr1(-):18534031	-	Intergenic	Non-coding	2.59232	68	7	22
TE_180	MIRb	L2-end	SINE	chr1(-):18607651	-	Intergenic	Non-coding	5.78917	112	0	21
TE_181	L2d2_3end	L2	LINE	chr1(-):18884771	ALDH4A1	Chimeric	Non-coding, Other, Truncated	0.431408	745	78	1870
TE_182	MIRc	L2-end	SINE	chr1(-):18890644	ALDH4A1	Chimeric	Non-coding, Other, Truncated	1.88632	240	46	97
TE_183	L2d2_3end	L2	LINE	chr1(-):18900964	ALDH4A1	Chimeric	Non-coding, Other	1.01177	192	95	119
TE_184	AluSg4	Alu	SINE	chr1(-):18991417	-	Intergenic	Non-coding	1.01941	141	7	149
TE_185	L2b_3end, L2	L2	LINE	chr1(-):19033632	-	Intergenic	Non-coding	2.89825	35	5	8
TE_186	L1MC4_3end	L1	LINE	chr1(-):19050940	-, IFFO2	Chimeric, Intergenic	Non-coding, Other	0.738874	58	4	85
TE_187	MIRb	L2-end	SINE	chr1(-):19087419	UBR4	Chimeric	Other	11.1457	177	7	10
TE_188	L2	L2	LINE	chr1(-):19090467	UBR4	Chimeric	Other	3.88654	99	7	21
TE_189	MIRb	L2-end	SINE	chr1(-):19100150	UBR4	Annoated	Non-coding	3.61857	975	177	126
TE_190	AluSp	Alu	SINE	chr1(-):19103347	UBR4	Chimeric	Other	0.0981956	227	15	2601
TE_191	L2	L2	LINE	chr1(-):19111374	UBR4	Chimeric	Non-coding, Other	0.990478	637	50	675
TE_192	AluJb	Alu	SINE	chr1(-):19249721	EMC1	Chimeric	Non-coding, Other	0.941371	516	41	577
TE_193	AluY	Alu	SINE	chr1(-):19271362	AKR7L	Chimeric	Non-coding	0.777855	97	20	121
TE_194	L2b_3end	L2	LINE	chr1(-):19311131	AKR7A2	Chimeric	Non-coding, Other	0.688481	382	32	594
TE_195	SVA_B	SVA	Retroposon	chr1(-):19335283	UBR4	Chimeric	Other	5.31848	150	7	24
TE_196	L2	L2	LINE	chr1(-):19353613	CAPZB	Chimeric	Non-coding, Other	3.8284	410	45	75
TE_197	MIR	L2-end	SINE	chr1(-):19436034	CAPZB	Chimeric	Non-coding, Other	3.87023	1218	17	337
TE_198	AluSg	Alu	SINE	chr1(-):19512499	CAPZB	Chimeric	Non-coding, Other	1.62803	142	8	90
TE_199	MIRb	L2-end	SINE	chr1(-):19710593	TMCO4	Chimeric	Non-coding	0.716265	332	24	499
TE_200	MLT1J	MaLR	LTR	chr1(-):19738362	TMCO4	Annoated	Non-coding	3.88134	977	87	196
TE_201	L2b_3end	L2	LINE	chr1(-):19800517	TMCO4, -	Chimeric, Intergenic	Non-coding, Other	1.62648	3725	298	2283
TE_202	MLT1C	MaLR	LTR	chr1(-):19981052	PLA2G2A	Chimeric	Non-coding	7.71627	88	3	9
TE_203	MamGyp-int	Gypsy	LTR	chr1(-):19981471	PLA2G2A	Chimeric	Non-coding, Other	8.14014	64	2	6
TE_204	MamGyp-int	Gypsy	LTR	chr1(-):19981548	PLA2G2A	Chimeric	Non-coding, Other	15.9404	98	1	5
TE_205	MIR3	L2-end	SINE	chr1(-):20186477	PLA2G2C	Annoated	Non-coding	1.19735	2027	174	1734
TE_206	L2b_3end	L2	LINE	chr1(-):20223893	PLA2G2C, -	Chimeric, Intergenic	Non-coding	1.08867	84	53	34
TE_207	MIRc	L2-end	SINE	chr1(-):20402827	LINC01141	Annoated	Non-coding	2.32464	98	1	46
TE_208	MER34B	ERV1	LTR	chr1(-):20409093	LINC01141	Chimeric	Non-coding	0.919909	110	2	133
TE_209	MIRc	L2-end	SINE	chr1(-):20429031	LINC01141	Annoated	Non-coding	1.4243	991	18	766
TE_210	MER113	Charlie	DNA	chr1(-):20658506	DDOST	Chimeric	Other	0.134726	40	5	337
TE_211	L2	L2	LINE	chr1(-):20685297	KIF17	Annoated	Non-coding	0.863125	4132	509	4887
TE_212	MIRb	L2-end	SINE	chr1(-):20686381	KIF17	Annoated	Non-coding	1.49351	696	55	470
TE_213	LTR89B	ERV3	LTR	chr1(-):20688805	KIF17	Chimeric	Non-coding, Other	1.08013	91	2	93
TE_214	L2b_3end	L2	LINE	chr1(-):20732578	SH2D5	Chimeric	Non-coding, Other	0.953697	274	4	320
TE_215	AluJb	Alu	SINE	chr1(-):20747007	HP1BP3	Chimeric	Non-coding	0.764887	2267	180	3161
TE_216	MIRb	L2-end	SINE	chr1(-):20867507	EIF4G3	Chimeric	Other	0.67725	818	48	1314
TE_217	Tigger3	Tigger	DNA	chr1(-):20896920	EIF4G3	Chimeric	Non-coding, Other	2.96604	149	12	44
TE_218	L1PBa_5end	L1	LINE	chr1(-):21013159	EIF4G3	Chimeric	Non-coding, Other	1.25941	513	125	334
TE_219	AluSq2	Alu	SINE	chr1(-):21105342	EIF4G3	Chimeric	Non-coding, Other	1.06317	315	10	324
TE_220	AluJr4	Alu	SINE	chr1(-):21114932	EIF4G3	Chimeric	Other	0.275381	139	9	563
TE_221	AluJb	Alu	SINE	chr1(-):21121144	EIF4G3	Chimeric	Other	0.248521	70	1	320
TE_222	AluSz6	Alu	SINE	chr1(-):21123556	EIF4G3	Chimeric	Non-coding, Other	0.347756	418	24	1333
TE_223	AluJb	Alu	SINE	chr1(-):21126116	EIF4G3	Chimeric	Non-coding, Other	0.330502	38	2	130
TE_224	MIRb	L2-end	SINE	chr1(-):21279908	ECE1	Annoated	Non-coding	1.66892	1382	148	785
TE_225	AluYk2	Alu	SINE	chr1(-):21309808	ECE1	Chimeric	Non-coding, Other	0.709854	130	8	199
TE_226	L1ME3Cz_3end	L1	LINE	chr1(-):21317004	ECE1	Chimeric	Non-coding, Other	0.553694	589	38	1162
TE_227	MIR3	L2-end	SINE	chr1(-):21334180	ECE1	Chimeric	Non-coding, Other	3.84539	115	6	27
TE_228	L2b_3end	L2	LINE	chr1(-):21335333	ECE1	Chimeric	Non-coding, Other	6.81267	271	6	38
TE_229	MER50	ERV1	LTR	chr1(-):21384824	-, ECE1	Chimeric, Intergenic	Non-coding, Other	4.35666	200	28	23
TE_230	SVA_C	SVA	Retroposon	chr1(-):21502813	-	Intergenic	Non-coding	25.9232	22	0	0
TE_231	SVA_D	SVA	Retroposon	chr1(-):21502974	-	Intergenic	Non-coding	39.4484	34	0	0
TE_232	SVA_E	SVA	Retroposon	chr1(-):21551694	-	Intergenic	Non-coding	0.838097	115	27	128
TE_233	MIRb	L2-end	SINE	chr1(-):21622873	RAP1GAP	Chimeric	Non-coding, Other, Truncated	0.549974	627	77	1209
TE_234	MIRb	L2-end	SINE	chr1(-):21623012	RAP1GAP	Chimeric	Non-coding, Other, Truncated	0.604123	267	42	457
TE_235	AluJb	Alu	SINE	chr1(-):21717317	USP48	Chimeric	Other	0.470421	1916	128	4464
TE_236	SVA_E, AluSz6	Alu, SVA	Retroposon, SINE	chr1(-):21730432	USP48	Chimeric	Non-coding, Other	0.58523	1578	148	2892
TE_237	AluSz6	Alu	SINE	chr1(-):21748858	USP48	Chimeric	Non-coding, Other	0.364783	957	80	2879
TE_238	FLAM_C	Alu	SINE	chr1(-):21770065	USP48	Chimeric	Non-coding, Other	0.416433	442	32	1166
TE_239	AluJb	Alu	SINE	chr1(-):21968007	-	Intergenic	Non-coding	1.41931	67	3	50
TE_240	AluSx	Alu	SINE	chr1(-):21995970	-	Intergenic	Non-coding	1.85258	142	10	76
TE_241	L2b_3end	L2	LINE	chr1(-):22238412	-	Intergenic	Non-coding	0.701479	88	2	140
TE_242	MIRc	L2-end	SINE	chr1(-):22702639	-	Intergenic	Non-coding	1.55845	335	28	214
TE_243	L2b_3end	L2	LINE	chr1(-):22869942	-	Intergenic	Non-coding	2.8846	150	4	54
TE_244	LTR7C	ERV1	LTR	chr1(-):23004099	-	Intergenic	Non-coding	9.27976	246	1	28
TE_245	AluSz	Alu	SINE	chr1(-):23133519	LUZP1	Annoated	Other	1.49701	517	49	340
TE_246	MIR1_Amn, MIR3	L2-end	SINE	chr1(-):23148187	LUZP1	Chimeric	Non-coding, Other	0.86628	557	57	668
TE_247	AluSx4	Alu	SINE	chr1(-):23151915	LUZP1	Chimeric	Non-coding, Other	1.2321	175	19	141
TE_248	AluJb	Alu	SINE	chr1(-):23165589	LUZP1	Chimeric	Non-coding, Other	0.636004	78	10	129
TE_249	MIR3	L2-end	SINE	chr1(-):23177528	LUZP1	Annoated	Other	1.2139	936	131	738
TE_250	AluSz	Alu	SINE	chr1(-):23328660	HNRNPR	Chimeric	Non-coding, Other	0.297033	72	7	269
TE_251	AluSz, SVA_B	Alu, SVA	Retroposon, SINE	chr1(-):23333998	HNRNPR	Chimeric	Non-coding, Other	1.86641	514	16	294
TE_252	L2c_3end	L2	LINE	chr1(-):23367629	ZNF436	Chimeric	Non-coding	1.63235	83	4	53
TE_253	AluSg	Alu	SINE	chr1(-):23377875	ZNF436	Chimeric	Non-coding	0.516586	32	3	68
TE_254	MIRb	L2-end	SINE	chr1(-):23396598	TCEA3	Chimeric	Non-coding, Chimeric_truncated, Other	0.608308	2289	122	4120
TE_255	L1MC1_3end	L1	LINE	chr1(-):23460881	ASAP3	Chimeric	Non-coding, Other	1.03251	261	20	265
TE_256	AluSx	Alu	SINE	chr1(-):23721270	-	Intergenic	Non-coding	0.415822	37	0	102
TE_257	L2	L2	LINE	chr1(-):23805897	HMGCL	Chimeric	Non-coding	0.901677	39	3	46
TE_258	MSTD	MaLR	LTR	chr1(-):23847697	FUCA1	Chimeric	Non-coding	0.928197	27	0	33
TE_259	AluSc8	Alu	SINE	chr1(-):23855410	FUCA1	Chimeric	Non-coding	6.49422	120	4	16
TE_260	MIR3	L2-end	SINE	chr1(-):23866727	FUCA1	Chimeric	Non-coding, Other	0.684043	2670	129	4271
TE_261	AluJb	Alu	SINE	chr1(-):23868650	FUCA1	Chimeric	Non-coding, Other	0.809086	373	28	492
TE_262	Charlie4z	Charlie	DNA	chr1(-):23888511	CNR2	Chimeric	Non-coding	0.243696	39	1	183
TE_263	AluSz	Alu	SINE	chr1(-):23983094	SRSF10	Chimeric	Non-coding	8.07752	42	2	3
TE_264	SVA_F	SVA	Retroposon	chr1(-):23993704	-	Intergenic	Non-coding	0.780864	105	4	148
TE_265	SVA_F	SVA	Retroposon	chr1(-):23993967	FUCA1, -	Chimeric, Intergenic	Non-coding, Other	0.786841	110	2	156
TE_266	SVA_F	SVA	Retroposon	chr1(-):23994395	-	Intergenic	Non-coding	3.28736	34	1	10
TE_267	SVA_F	SVA	Retroposon	chr1(-):23994545	-	Intergenic	Non-coding	0.961347	57	2	65
TE_268	SVA_F	SVA	Retroposon	chr1(-):24032289	SRSF10, -	Chimeric, Intergenic	Non-coding	2.61486	173	2	72
TE_269	SVA_D	SVA	Retroposon	chr1(-):24032394	-	Intergenic	Non-coding	1.61892	78	1	53
TE_270	MIRb	L2-end	SINE	chr1(-):24091561	MYOM3	Chimeric	Non-coding, Other	0.256511	164	22	702
TE_271	L2b_3end, L2d_3end	L2	LINE	chr1(-):24109130	MYOM3	Chimeric	Other	4.24828	342	18	72
TE_272	L2	L2	LINE	chr1(-):24129178	IL22RA1	Chimeric	Non-coding	2.3002	199	12	85
TE_273	MLT1A1	MaLR	LTR	chr1(-):24170092	IFNLR1	Chimeric	Non-coding	0.491894	126	11	279
TE_274	MIRb	L2-end	SINE	chr1(-):24179562	IFNLR1	Chimeric	Non-coding	1.65573	331	36	189
TE_275	MER121	hAT	DNA	chr1(-):24380030	STPG1	Chimeric	Non-coding	1.27978	460	19	386
TE_276	LTR12E	ERV1	LTR	chr1(-):24722672	-	Intergenic	Non-coding	2.34412	390	37	150
TE_277	SVA_F	SVA	Retroposon	chr1(-):24833953	-	Intergenic	Non-coding	2.16402	95	2	47
TE_278	SVA_F	SVA	Retroposon	chr1(-):24834062	-	Intergenic	Non-coding	4.4737	515	21	108
TE_279	L1ME5_3end	L1	LINE	chr1(-):24868467	-	Intergenic	Non-coding	25.2469	111	1	3
TE_280	L1ME3G_3end	L1	LINE	chr1(-):24909363	RUNX3	Chimeric	Non-coding	3.82233	77	7	15
TE_281	MIRb	L2-end	SINE	chr1(-):24955363	RUNX3	Chimeric	Non-coding	1.85819	60	1	35
TE_282	MER4A1_v	ERV1	LTR	chr1(-):25235272	-, SYF2	Chimeric, Intergenic	Non-coding	1.44323	209	15	148
TE_283	THE1B	MaLR	LTR	chr1(-):25263430	RSRP1, -	Chimeric, Intergenic	Non-coding, Other	0.210023	782	53	4148
TE_284	L1ME1_3end	L1	LINE	chr1(-):25323378	RSRP1	Chimeric	Non-coding	0.241374	117	19	531
TE_285	THE1B	MaLR	LTR	chr1(-):25333756	RSRP1	Chimeric	Non-coding	0.0709982	63	13	1002
TE_286	MER63A	Tip100	DNA	chr1(-):25383854	RHCE	Chimeric	Non-coding	0.35035	128	6	408
TE_287	SVA_D	SVA	Retroposon	chr1(-):25604436	-	Intergenic	Non-coding	0.245383	58	0	270
TE_288	L2a_3end	L2	LINE	chr1(-):25890080	STMN1	Chimeric	Non-coding	0.61478	5	0	10
TE_289	LTR22A	ERV2	LTR	chr1(-):25890610	-	Intergenic	Non-coding	3.94484	6	0	1
TE_290	L3	CR1	LINE	chr1(-):25896951	STMN1, PAQR7	Chimeric	Non-coding	1.26798	35	0	31
TE_291	LTR16E1	ERV3	LTR	chr1(-):26004552	-, PAFAH2	Chimeric, Intergenic	Non-coding, Other	0.247411	395	18	1785
TE_292	AluJr	Alu	SINE	chr1(-):26027688	-	Intergenic	Non-coding	0.356286	103	6	322
TE_293	AluJr	Alu	SINE	chr1(-):26027759	-	Intergenic	Non-coding	0.35428	203	2	646
TE_294	MIRb	L2-end	SINE	chr1(-):26072806	TRIM63	Chimeric	Annoated, Non-coding	1.11536	94	8	87
TE_295	L2b_3end, L2	L2	LINE	chr1(-):26296526	UBXN11	Chimeric	Non-coding, Other	0.32322	270	11	933
TE_296	MIRb	L2-end	SINE	chr1(-):26306963	UBXN11	Annoated	Non-coding	0.380888	1051	142	2970
TE_297	L2b_3end	L2	LINE	chr1(-):26321571	UBXN11	Chimeric	Non-coding, Other	0.271967	103	7	423
TE_298	SVA_B, SVA_A, AluSp	Alu, SVA	Retroposon, SINE	chr1(-):26327572	CRYBG2	Chimeric	Non-coding	0.687294	410	24	649
TE_299	MIR	L2-end	SINE	chr1(-):26358959	CRYBG2	Chimeric	Non-coding, Other	2.99675	451	39	130
TE_300	AluY	Alu	SINE	chr1(-):26457220	-	Intergenic	Other	0.29603	487	33	1824
TE_301	L2d_3end	L2	LINE	chr1(-):26467151	DHDDS-AS1	Annoated	Non-coding	0.638792	2444	196	4117
TE_302	SVA_F	SVA	Retroposon	chr1(-):26804136	-	Intergenic	Non-coding	2.37942	56	1	25
TE_303	Tigger4a	Tigger	DNA	chr1(-):26953199	KDF1	Chimeric	Other	5.95751	36	0	6
TE_304	SVA_F	SVA	Retroposon	chr1(-):27289218	-	Intergenic	Non-coding	1.51196	54	0	40
TE_305	AluSq2	Alu	SINE	chr1(-):27429666	WASF2	Chimeric	Non-coding, Other	0.910026	108	1	133
TE_306	AluJb, SVA_B	Alu, SVA	Retroposon, SINE	chr1(-):27430588	WASF2	Chimeric	Non-coding, Other	0.695738	99	9	152
TE_307	FLAM_C	Alu	SINE	chr1(-):27451018	WASF2	Chimeric	Non-coding, Other	2.30661	175	15	70
TE_308	AluY	Alu	SINE	chr1(-):27484724	WASF2	Chimeric	Non-coding, Other	0.858008	557	47	685
TE_309	FLAM_C	Alu	SINE	chr1(-):27485415	WASF2	Chimeric	Non-coding, Other	1.34033	131	6	104
TE_310	L2b_3end	L2	LINE	chr1(-):27506753	WASF2	Chimeric	Non-coding, Other	0.862715	61	8	72
TE_311	MIRb	L2-end	SINE	chr1(-):27508453	-, WASF2	Chimeric, Intergenic	Non-coding, Other	1.24961	203	12	171
TE_312	L2b_3end	L2	LINE	chr1(-):27518917	-, WASF2	Chimeric, Intergenic	Non-coding, Other	1.19243	72	1	67
TE_313	L2	L2	LINE	chr1(-):27619043	FGR	Chimeric	Non-coding	0.281361	1021	102	3991
TE_314	L2b_3end, L2	L2	LINE	chr1(-):27720189	-, IFI6	Chimeric, Intergenic	Non-coding	1.13604	126	15	110
TE_315	L2d_3end	L2	LINE	chr1(-):27800217	-	Intergenic	Non-coding	0.174165	69	2	450
TE_316	SVA_D, AluSx	Alu, SVA	Retroposon, SINE	chr1(-):27814605	-	Intergenic	Non-coding	2.29754	52	2	23
TE_317	AluSz, SVA_D	Alu, SVA	Retroposon, SINE	chr1(-):27895399	RPA2	Chimeric	Non-coding	0.577274	756	34	1443
TE_318	MIRc	L2-end	SINE	chr1(-):27944845	ENSG00000227050, -	Chimeric, Intergenic	Non-coding	1.06008	173	21	163
TE_319	AluSx	Alu	SINE	chr1(-):27959202	ENSG00000227050	Chimeric	Non-coding	1.87849	1044	84	542
TE_320	L1ME4a_3end	L1	LINE	chr1(-):28032479	EYA3	Chimeric	Non-coding, Other	0.830193	438	30	565
TE_321	L1MC5a_3end	L1	LINE	chr1(-):28180782	PTAFR	Chimeric	Non-coding	5.25978	41	1	7
TE_322	AluJr	Alu	SINE	chr1(-):28211113	DNAJC8	Chimeric	Non-coding	0.866853	1851	127	2280
TE_323	AluSg	Alu	SINE	chr1(-):28234397	DNAJC8	Chimeric	Non-coding	1.1509	1256	184	1046
TE_324	AluSp	Alu	SINE	chr1(-):28243544	-	Intergenic	Non-coding	1.14578	367	16	345
TE_325	MIR	L2-end	SINE	chr1(-):28306839	-	Intergenic	Non-coding	5.00932	119	15	11
TE_326	AluSp	Alu	SINE	chr1(-):28499385	-	Intergenic	Non-coding	3.9915	555	22	134
TE_327	AluJb	Alu	SINE	chr1(-):28499590	-	Intergenic	Non-coding	1.88666	230	7	130
TE_328	AluJr4	Alu	SINE	chr1(-):28640982	TAF12	Chimeric	Annoated, Non-coding, Other	0.85114	255	21	317
TE_329	AluSz6	Alu	SINE	chr1(-):28641405	TAF12	Chimeric	Annoated, Non-coding, Other	0.722896	92	7	137
TE_330	AluSx1	Alu	SINE	chr1(-):29129818	-, TMEM200B	Chimeric, Intergenic	Non-coding	0.321706	142	6	494
TE_331	AluSx1	Alu	SINE	chr1(-):29174102	SRSF4	Chimeric	Non-coding, Other	2.77439	127	1	50
TE_332	MIR	L2-end	SINE	chr1(-):29182948	SRSF4	Chimeric	Non-coding, Other	0.188391	57	1	345
TE_333	L2	L2	LINE	chr1(-):29186637	SRSF4	Chimeric	Non-coding, Other	0.599381	643	42	1168
TE_334	AluJb	Alu	SINE	chr1(-):29211192	MECR	Chimeric	Non-coding, Other	0.811836	1884	104	2512
TE_335	L2b_3end	L2	LINE	chr1(-):29212022	MECR	Chimeric	Non-coding, Other	0.668889	580	29	949
TE_336	MLT1K	MaLR	LTR	chr1(-):29213458	-, MECR	Chimeric, Intergenic	Non-coding, Other	0.788554	381	31	514
TE_337	L2a_3end	L2	LINE	chr1(-):29234752	-, MECR	Chimeric, Intergenic	Non-coding, Other	4.9874	176	5	34
TE_338	MLT1K	MaLR	LTR	chr1(-):29350089	LINC01756	Annoated	Non-coding	8.64107	22	1	1
TE_339	LTR12D, LTR12F	ERV1	LTR	chr1(-):29982491	-	Intergenic	Non-coding, Other	1.07934	112	6	111
TE_340	L2a_3end	L2	LINE	chr1(-):30039836	LINC01648, -	Chimeric, Intergenic	Non-coding	2.15339	234	13	109
TE_341	MLT1O	MaLR	LTR	chr1(-):30084896	LINC01648, -	Chimeric, Intergenic	Non-coding	1.60633	180	3	123
TE_342	MLT1H	MaLR	LTR	chr1(-):30110088	-	Intergenic	Non-coding	0.754844	72	1	107
TE_343	L2d2_3end	L2	LINE	chr1(-):30197168	-	Intergenic	Non-coding	1.75539	731	27	442
TE_344	HERVH	ERV1	LTR	chr1(-):30205643	-	Intergenic	Non-coding	0.563548	119	76	163
TE_345	LTR78B	ERV1	LTR	chr1(-):30295876	-	Intergenic	Non-coding	8.2117	50	4	2
TE_346	MamTip3	Tip100	DNA	chr1(-):30735853	LAPTM5	Chimeric	Non-coding	1.78457	113	0	71
TE_347	MIR3	L2-end	SINE	chr1(-):30746153	LAPTM5	Annoated	Non-coding	5.40546	2584	160	378
TE_348	MIRb	L2-end	SINE	chr1(-):30746842	LAPTM5	Chimeric	Non-coding	2.51235	398	9	169
TE_349	MIRb	L2-end	SINE	chr1(-):30748917	LAPTM5	Chimeric	Non-coding	1.53318	184	10	125
TE_350	MIRb	L2-end	SINE	chr1(-):30756610	LAPTM5	Chimeric	Non-coding	1.64254	5719	358	3566
TE_351	MIRb	L2-end	SINE	chr1(-):30758159	LAPTM5	Chimeric	Non-coding	0.360541	110	19	327
TE_352	LTR84b	ERV3	LTR	chr1(-):30758807	LAPTM5	Chimeric	Non-coding	0.64833	64	1	111
TE_353	L2a_3end	L2	LINE	chr1(-):30788683	LAPTM5	Chimeric	Non-coding	0.56785	65	2	128
TE_354	MIR1_Amn	L2-end	SINE	chr1(-):30887354	SDC3	Chimeric	Non-coding, Other	3.0789	111	2	38
TE_355	MIR1_Amn	L2-end	SINE	chr1(-):30887411	SDC3	Chimeric	Other	3.5773	72	3	19
TE_356	MIR3	L2-end	SINE	chr1(-):30887836	SDC3	Chimeric	Non-coding, Other	1.68275	532	9	347
TE_357	L2c_3end, L2b_3end	L2	LINE	chr1(-):30896624	SDC3	Chimeric	Non-coding, Other	0.972699	188	14	204
TE_358	L2a_3end	L2	LINE	chr1(-):30909668	SDC3	Chimeric	Other	1.36325	126	2	102
TE_359	AluJb	Alu	SINE	chr1(-):30948738	PUM1	Chimeric	Non-coding	0.818374	781	41	1035
TE_360	AluJr	Alu	SINE	chr1(-):30954896	PUM1	Chimeric	Other	1.87849	239	14	129
TE_361	AluYk3	Alu	SINE	chr1(-):30959822	PUM1	Chimeric	Other	0.948639	201	12	227
TE_362	AluJb	Alu	SINE	chr1(-):30969718	PUM1	Chimeric	Non-coding, Other	2.494	103	5	41
TE_363	MIR	L2-end	SINE	chr1(-):31196885	NKAIN1	Chimeric	Non-coding, Truncated	2.36153	131	1	61
TE_364	L2c_3end	L2	LINE	chr1(-):31221067	NKAIN1	Chimeric	Non-coding, Other, Truncated	0.905702	134	1	166
TE_365	AluSg	Alu	SINE	chr1(-):31279999	SNRNP40	Chimeric	Non-coding	0.518307	990	41	2113
TE_366	L1MB4_5end	L1	LINE	chr1(-):31282271	SNRNP40	Chimeric	Non-coding	1.16521	213	7	199
TE_367	MIR	L2-end	SINE	chr1(-):31381385	FABP3	Chimeric	Non-coding, Other	1.22478	162	17	132
TE_368	MIR3	L2-end	SINE	chr1(-):31384686	FABP3, -	Chimeric, Intergenic	Non-coding, Other	0.842007	126	2	167
TE_369	LTR10A, LTR10F	ERV1	LTR	chr1(-):31471479	-	Intergenic	Non-coding, Other	3.42378	1852	157	452
TE_370	AluY	Alu	SINE	chr1(-):31536772	-	Intergenic	Non-coding	1.27941	83	20	53
TE_371	AluJb	Alu	SINE	chr1(-):31574653	ENSG00000229167	Chimeric	Non-coding	0.255513	89	3	393
TE_372	L2c_3end	L2	LINE	chr1(-):31635789	PEF1	Chimeric	Non-coding	1.32747	52	4	40
TE_373	L2	L2	LINE	chr1(-):31641111	PEF1	Chimeric	Non-coding	0.371172	81	30	218
TE_374	L2c_3end	L2	LINE	chr1(-):31641727	PEF1	Chimeric	Non-coding	0.784818	226	16	309
TE_375	L2b_3end	L2	LINE	chr1(-):31655965	COL16A1	Chimeric	Non-coding	1.50697	360	31	238
TE_376	L2	L2	LINE	chr1(-):31666585	COL16A1	Chimeric	Non-coding	1.82673	3469	190	1950
TE_377	MIRb	L2-end	SINE	chr1(-):31681434	COL16A1	Chimeric	Non-coding, Other	0.258386	347	50	1467
TE_378	MIR	L2-end	SINE	chr1(-):31704716	COL16A1	Chimeric	Non-coding, Other	0.307715	85	2	312
TE_379	AluSq2	Alu	SINE	chr1(-):31707488	COL16A1	Chimeric	Non-coding, Other	15.3458	176	1	11
TE_380	L2a_3end	L2	LINE	chr1(-):31707955	COL16A1, -	Chimeric, Intergenic	Non-coding, Other	1.09165	153	4	154
TE_381	L3b_3end	CR1	LINE	chr1(-):31787704	-, ADGRB2	Chimeric, Intergenic	Non-coding, Other	1.64164	66	0	45
TE_382	AluSc	Alu	SINE	chr1(-):31813415	SPOCD1	Chimeric	Non-coding, Other	1.45745	74	3	54
TE_383	L2c_3end	L2	LINE	chr1(-):31855634	ENSG00000203620	Annoated	Non-coding	7.84367	340	32	16
TE_384	AluYe5	Alu	SINE	chr1(-):31930228	PTP4A2	Annoated	Non-coding	0.950429	3512	253	3912
TE_385	MIR3	L2-end	SINE	chr1(-):32387171	BSDC1	Chimeric	Non-coding, Other	1.63709	320	18	202
TE_386	HERVH	ERV1	LTR	chr1(-):32435040	-	Intergenic	Non-coding, Other	1.08611	52	0	54
TE_387	AluSx4	Alu	SINE	chr1(-):32637481	ZBTB8OS	Chimeric	Non-coding	0.769268	3041	207	4249
TE_388	SVA_E, AluSp	Alu, SVA	Retroposon, SINE	chr1(-):32697432	SYNC	Chimeric	Other, Truncated	0.303925	637	92	2273
TE_389	AluJb	Alu	SINE	chr1(-):32697723	SYNC	Chimeric	Non-coding, Chimeric_truncated, Other, Truncated	0.384862	237	39	657
TE_390	MER21B	ERV3	LTR	chr1(-):32706342	-	Intergenic	Non-coding	1.5267	148	11	98
TE_391	L2b_3end	L2	LINE	chr1(-):32713536	SYNC, -	Chimeric, Intergenic	Non-coding, Chimeric_truncated, Other, Truncated	28.7409	50	0	1
TE_392	AluSq2	Alu	SINE	chr1(-):32785808	YARS1	Chimeric	Non-coding	0.428088	1557	52	4049
TE_393	SVA_A, AluSp	Alu, SVA	Retroposon, SINE	chr1(-):32788694	YARS1, -	Chimeric, Intergenic	Non-coding	1.05789	106	5	108
TE_394	L1MEc_5end	L1	LINE	chr1(-):32791913	YARS1	Chimeric	Non-coding, Other	0.254232	179	4	793
TE_395	AluSq2	Alu	SINE	chr1(-):32796958	YARS1	Chimeric	Non-coding, Other	0.503596	251	15	548
TE_396	MIRb, MIR	L2-end	SINE	chr1(-):32901767	TMEM54	Chimeric	Non-coding	3.16434	597	19	193
TE_397	HERVS71	ERV1	LTR	chr1(-):32926217	TMEM54, -	Chimeric, Intergenic	Non-coding	0.616937	259	12	462
TE_398	AluSx1	Alu	SINE	chr1(-):32951865	RNF19B	Chimeric	Other	0.845322	128	10	161
TE_399	AluY	Alu	SINE	chr1(-):32958628	RNF19B	Chimeric	Other	0.689121	224	20	347
TE_400	AluJb	Alu	SINE	chr1(-):32965738	RNF19B	Chimeric	Other	17.0191	150	1	8
TE_401	AluSz	Alu	SINE	chr1(-):32969019	RNF19B	Chimeric	Other	1.64729	94	3	61
TE_402	MIRb	L2-end	SINE	chr1(-):32971687	RNF19B, -	Chimeric, Intergenic	Non-coding, Other	2.73008	108	3	41
TE_403	SVA_F	SVA	Retroposon	chr1(-):32975011	RNF19B, -	Chimeric, Intergenic	Non-coding, Other	1.26984	426	7	371
TE_404	SVA_F	SVA	Retroposon	chr1(-):32975121	RNF19B, -	Chimeric, Intergenic	Non-coding, Other	6.66011	64	1	9
TE_405	MIRb	L2-end	SINE	chr1(-):32980856	RNF19B	Chimeric	Non-coding	2.87662	170	9	57
TE_406	L2b_3end	L2	LINE	chr1(-):32998669	RNF19B	Chimeric	Non-coding, Other	0.396007	12	2	34
TE_407	AluJr4	Alu	SINE	chr1(-):33138430	-	Intergenic	Non-coding	0.532809	77	1	163
TE_408	L1ME4b_3end	L1	LINE	chr1(-):33312998	A3GALT2	Annoated	Non-coding	0.359661	1352	70	4169
TE_409	hAT-5_Mam	Tag1	DNA	chr1(-):33336437	PHC2	Chimeric	Non-coding, Other	8.90406	78	3	6
TE_410	hAT-5_Mam	Tag1	DNA	chr1(-):33345178	PHC2	Chimeric	Non-coding, Other	0.130187	145	8	1255
TE_411	L1ME4a_3end, L2b_3end, L2a_3end	L2, L1	LINE	chr1(-):33589425	CSMD2	Chimeric	Chimeric_truncated, Truncated	1.13336	180	0	179
TE_412	L2c_3end	L2	LINE	chr1(-):33690856	CSMD2	Chimeric	Other, Chimeric_truncated, Truncated	0.590642	108	1	206
TE_413	L2a_3end	L2	LINE	chr1(-):34380227	-	Intergenic	Non-coding	4.45938	90	0	22
TE_414	MIRb	L2-end	SINE	chr1(-):34718858	SMIM12	Chimeric	Non-coding	1.35891	169	10	130
TE_415	THE1B	MaLR	LTR	chr1(-):34732920	-, SMIM12	Chimeric, Intergenic	Non-coding	1.08547	651	9	667
TE_416	MLT1D	MaLR	LTR	chr1(-):34734591	-, SMIM12	Chimeric, Intergenic	Non-coding	1.59348	163	6	109
TE_417	L2a_3end	L2	LINE	chr1(-):34743473	-, SMIM12	Chimeric, Intergenic	Non-coding	1.00153	334	15	361
TE_418	MER1B	Charlie	DNA	chr1(-):34857917	SMIM12	Chimeric	Non-coding	0.815728	2273	162	2979
TE_419	L2c_3end	L2	LINE	chr1(-):34907806	DLGAP3	Chimeric	Non-coding, Other	0.137795	38	2	316
TE_420	MIR3	L2-end	SINE	chr1(-):34927313	DLGAP3	Chimeric	Non-coding, Other	0.571353	182	4	356
TE_421	AluSq2	Alu	SINE	chr1(-):35004971	ENSG00000271741, ZMYM6	Chimeric	Non-coding	0.438348	729	52	1824
TE_422	AluYd8	Alu	SINE	chr1(-):35116881	-	Intergenic	Non-coding	3.90727	51	4	10
TE_423	LTR2C	ERV1	LTR	chr1(-):35146599	ENSG00000284640	Annoated	Non-coding	0.782238	464	101	568
TE_424	Harlequin	ERV1	LTR	chr1(-):35149143	ENSG00000284640	Chimeric	Non-coding	0.857939	50	2	64
TE_425	L2a_3end, L2	L2	LINE	chr1(-):35263984	-	Intergenic	Non-coding	1.49892	128	6	90
TE_426	AluY	Alu	SINE	chr1(-):35457973	KIAA0319L	Chimeric	Non-coding, Other	1.14695	750	43	694
TE_427	AluSz	Alu	SINE	chr1(-):35512870	KIAA0319L	Chimeric	Non-coding, Other	2.06634	76	6	35
TE_428	AluJb	Alu	SINE	chr1(-):35586047	TFAP2E-AS1	Chimeric	Non-coding	0.453224	75	5	183
TE_429	AluSz6	Alu	SINE	chr1(-):35723904	CLSPN, -, C1orf216	Chimeric, Intergenic	Non-coding	2.97553	329	5	119
TE_430	MER57A-int	ERV1	LTR	chr1(-):36019062	ENSG00000271554	Chimeric	Non-coding	0.766172	120	13	164
TE_431	MER57A-int	ERV1	LTR	chr1(-):36023321	ENSG00000271554	Chimeric	Non-coding	0.470492	315	20	736
TE_432	L3	CR1	LINE	chr1(-):36082845	ENSG00000293245	Chimeric	Non-coding	1.51913	61	10	35
TE_433	AluJb	Alu	SINE	chr1(-):36090835	-	Intergenic	Non-coding	0.998412	449	35	472
TE_434	MIRc	L2-end	SINE	chr1(-):36109540	COL8A2	Chimeric	Non-coding	4.33932	461	15	104
TE_435	MIRb	L2-end	SINE	chr1(-):36324002	EVA1B	Annoated	Non-coding	6.44916	1069	115	71
TE_436	L2a_3end	L2	LINE	chr1(-):36770169	ENSG00000284720	Chimeric	Non-coding	152.158	134	0	0
TE_437	L1ME3G_3end	L1	LINE	chr1(-):36822214	GRIK3	Chimeric	Non-coding	0.771596	381	10	547
TE_438	L2c_3end	L2	LINE	chr1(-):37152535	-	Intergenic	Non-coding	0.0572589	37	12	735
TE_439	LTR12C	ERV1	LTR	chr1(-):37519492	-, MEAF6	Chimeric, Intergenic	Non-coding, Other, Chimeric_truncated, Truncated	2.37942	56	7	19
TE_440	MST-int	MaLR	LTR	chr1(-):37519594	MEAF6	Chimeric	Non-coding, Chimeric_truncated, Other	1.73306	142	22	70
TE_441	AluJb	Alu	SINE	chr1(-):37542959	SNIP1	Chimeric	Non-coding	0.515586	42	5	88
TE_442	L2	L2	LINE	chr1(-):37547042	SNIP1	Chimeric	Non-coding	0.416042	439	31	1160
TE_443	AluJr4	Alu	SINE	chr1(-):37580230	GNL2	Chimeric	Non-coding, Other	2.358	158	5	70
TE_444	MER63D	Tip100	DNA	chr1(-):37734631	EPHA10	Annoated	Non-coding	2.4076	768	44	315
TE_445	AluSc8, SVA_B	Alu, SVA	Retroposon, SINE	chr1(-):37877255	INPP5B	Chimeric	Other	0.181104	442	49	2707
TE_446	HERVH	ERV1	LTR	chr1(-):38429106	-	Intergenic	Non-coding, Other	3.16454	72	0	25
TE_447	MamRep434	Tigger	DNA	chr1(-):38432982	-	Intergenic	Non-coding	0.0840942	71	1	963
TE_448	L2b_3end	L2	LINE	chr1(-):38557396	-	Intergenic	Non-coding	0.626164	109	3	194
TE_449	Charlie4z	Charlie	DNA	chr1(-):38596697	-	Intergenic	Non-coding	1.1271	103	12	91
TE_450	L2	L2	LINE	chr1(-):38985760	-	Intergenic	Non-coding	1.19904	99	27	66
TE_451	AluSx1	Alu	SINE	chr1(-):39070510	-	Intergenic	Non-coding	1.37756	10	1	7
TE_452	SVA_F	SVA	Retroposon	chr1(-):39234917	-	Intergenic	Non-coding	0.805069	44	0	62
TE_453	L1MEg_5end	L1	LINE	chr1(-):39812996	LINC02811	Annoated	Non-coding	2.64272	754	36	285
TE_454	SVA_D	SVA	Retroposon	chr1(-):39913915	MYCL, -	Chimeric, Intergenic	Non-coding	16.4556	72	0	4
TE_455	AluYk2	Alu	SINE	chr1(-):40185644	-	Intergenic	Non-coding	3.76873	106	6	25
TE_456	L2b_3end	L2	LINE	chr1(-):40305027	COL9A2	Annoated, Chimeric	Non-coding	14.0063	2124	127	43
TE_457	AluSz6	Alu	SINE	chr1(-):40474968	-, ENSG00000284677	Chimeric, Intergenic	Non-coding	0.667909	15	0	26
TE_458	AluSx	Alu	SINE	chr1(-):40559536	-	Intergenic	Non-coding	4.72754	150	5	30
TE_459	THE1D	MaLR	LTR	chr1(-):40584301	ENSG00000286838	Annoated	Non-coding	0.63511	70	3	122
TE_460	AluJr4	Alu	SINE	chr1(-):41064817	SCMH1	Chimeric	Non-coding, Other	0.750434	778	58	1111
TE_461	AluSx	Alu	SINE	chr1(-):41150496	SCMH1	Chimeric	Other	0.51707	88	5	188
TE_462	Charlie5	Charlie	DNA	chr1(-):41203304	SCMH1	Chimeric	Other	0.90589	171	11	202
TE_463	FAM	Alu	SINE	chr1(-):41212873	SCMH1	Chimeric	Other	0.63436	214	10	371
TE_464	AluSx1	Alu	SINE	chr1(-):41219830	SCMH1	Chimeric	Other	0.996924	313	27	327
TE_465	MIR3	L2-end	SINE	chr1(-):41377970	FOXO6-AS1, -	Chimeric, Intergenic	Non-coding	0.152963	75	4	555
TE_466	L3	CR1	LINE	chr1(-):41539349	HIVEP3	Chimeric	Other	0.870938	84	4	105
TE_467	MIRb	L2-end	SINE	chr1(-):41541784	HIVEP3	Chimeric	Other	1.7994	90	4	52
TE_468	L2c_3end	L2	LINE	chr1(-):41852976	HIVEP3	Chimeric	Non-coding	1.2191	52	6	42
TE_469	SVA_F	SVA	Retroposon	chr1(-):41854170	HIVEP3	Chimeric	Non-coding	2.34812	49	3	20
TE_470	HERV17	ERV1	LTR	chr1(-):41945553	HIVEP3, -	Chimeric, Intergenic	Non-coding	2.42496	141	2	63
TE_471	L2d2_3end	L2	LINE	chr1(-):42171347	GUCA2A	Chimeric	Non-coding	1.08201	71	12	62
TE_472	Charlie8, AluJo	Charlie, Alu	DNA, SINE	chr1(-):42312324	FOXJ3	Chimeric	Non-coding, Other	0.318921	87	4	306
TE_473	AluSq	Alu	SINE	chr1(-):42313171	FOXJ3	Chimeric	Other	0.202299	48	3	269
TE_474	L1MB7_3end	L1	LINE	chr1(-):42318183	FOXJ3	Chimeric	Non-coding, Other	0.96835	182	9	203
TE_475	AluJr4	Alu	SINE	chr1(-):42677738	ENSG00000285728	Chimeric	Non-coding	0.700563	293	22	450
TE_476	L2c_3end	L2	LINE	chr1(-):42681367	ENSG00000285728, -	Chimeric, Intergenic	Non-coding	1.03413	2346	196	2361
TE_477	THE1B	MaLR	LTR	chr1(-):42751716	P3H1	Annoated	Non-coding	20.8463	2089	112	0
TE_478	MIRb	L2-end	SINE	chr1(-):42783955	-	Intergenic	Non-coding	9.58032	50	1	4
TE_479	FAM	Alu	SINE	chr1(-):42841450	ZNF691-DT	Chimeric	Non-coding	2.7104	100	2	39
TE_480	L2c_3end	L2	LINE	chr1(-):42961479	ENSG00000283973	Chimeric	Non-coding	4.15617	294	1	78
TE_481	AluYk3	Alu	SINE	chr1(-):43248038	-, EBNA1BP2	Chimeric, Intergenic	Non-coding	1.36102	383	75	242
TE_482	LOR1-int	ERV1	LTR	chr1(-):43250390	EBNA1BP2	Annoated	Non-coding	0.597592	903	209	1495
TE_483	LOR1-int	ERV1	LTR	chr1(-):43265907	EBNA1BP2	Chimeric	Non-coding	0.988867	185	67	144
TE_484	L2	L2	LINE	chr1(-):43277049	-, EBNA1BP2	Chimeric, Intergenic	Non-coding	2.04286	115	8	55
TE_485	MSTD	MaLR	LTR	chr1(-):43720589	ST3GAL3-AS1	Annoated	Non-coding	0.249434	402	56	1764
TE_486	AluJr4	Alu	SINE	chr1(-):43758953	-	Intergenic	Non-coding	37.1942	32	0	0
TE_487	L2b_3end	L2	LINE	chr1(-):43909057	-	Intergenic	Non-coding	0.814768	59	11	71
TE_488	AluY	Alu	SINE	chr1(-):43945445	LINC02918, ENSG00000288573	Chimeric	Non-coding	0.515464	535	19	1152
TE_489	L2c_3end	L2	LINE	chr1(-):44024931	SLC6A9	Chimeric	Non-coding, Other	3.87439	109	1	30
TE_490	L2c_3end	L2	LINE	chr1(-):44024994	SLC6A9	Chimeric	Non-coding, Other	1.99409	91	3	48
TE_491	L2c_3end	L2	LINE	chr1(-):44029232	SLC6A9	Chimeric	Non-coding, Other	1.32012	382	14	312
TE_492	L1MC4_3end	L1	LINE	chr1(-):44101472	-	Intergenic	Non-coding	0.69702	46	2	73
TE_493	L1M8_5end	L1	LINE	chr1(-):44200613	-	Intergenic	Non-coding	0.485472	484	23	1102
TE_494	Plat_L3	CR1	LINE	chr1(-):44336563	ERI3	Chimeric	Non-coding, Other	3.6401	435	108	26
TE_495	AluJr	Alu	SINE	chr1(-):44341694	ERI3	Chimeric	Non-coding, Other	0.608145	74	6	132
TE_496	L2	L2	LINE	chr1(-):44547491	-	Intergenic	Non-coding	1.1271	65	14	51
TE_497	AluJo	Alu	SINE	chr1(-):44722283	-	Intergenic	Non-coding	2.31799	108	1	51
TE_498	MIRb	L2-end	SINE	chr1(-):44723665	TMEM53, -	Chimeric, Intergenic	Non-coding	1.82069	83	7	44
TE_499	LTR27C, LTR27B	ERV1	LTR	chr1(-):44726966	TMEM53, -	Chimeric, Intergenic	Non-coding	6.12287	401	4	69
TE_500	MLT1J	MaLR	LTR	chr1(-):44732027	TMEM53, -	Chimeric, Intergenic	Non-coding	4.7338	62	1	13
TE_501	L2	L2	LINE	chr1(-):44763539	ENSG00000225721	Chimeric	Non-coding	1.12412	1511	59	1456
TE_502	AluSp	Alu	SINE	chr1(-):44766524	ENSG00000225721	Chimeric	Non-coding	0.816736	99	0	137
TE_503	SVA_A	SVA	Retroposon	chr1(-):44876528	EIF2B3	Chimeric	Non-coding	34.0947	120	0	3
TE_504	AluJo	Alu	SINE	chr1(-):45026136	ZSWIM5	Chimeric	Non-coding	0.976146	193	9	214
TE_505	L2c_3end, L2b_3end, L1MC4_3end	L2, L1	LINE	chr1(-):45066345	ZSWIM5	Chimeric	Other	1.08375	149	14	141
TE_506	ERV3-16A3_LTR	ERV3	LTR	chr1(-):45190913	-, ZSWIM5	Chimeric, Intergenic	Non-coding, Other	6.60156	122	1	19
TE_507	MER4A1	ERV1	LTR	chr1(-):45305607	-, ZSWIM5	Chimeric, Intergenic	Non-coding	92.4219	81	0	0
TE_508	PRIMA4-int, MER4-int, MER4B-int	ERV1	LTR	chr1(-):45306173	ZSWIM5	Annoated	Non-coding	2.47002	205	13	80
TE_509	AluJb	Alu	SINE	chr1(-):45335690	MUTYH	Annoated	Other	1.71902	847	46	509
TE_510	LTR29	ERV1	LTR	chr1(-):45335930	MUTYH, ENSG00000288208	Chimeric	Non-coding, Truncated, Chimeric_truncated, Other	1.85258	142	8	78
TE_511	L2	L2	LINE	chr1(-):45490214	ENSG00000288208, TESK2	Chimeric	Annoated, Non-coding, Other	0.647743	576	50	953
TE_512	AluSx	Alu	SINE	chr1(-):45522853	PRDX1	Annoated	Non-coding	1.81408	7105	529	3885
TE_513	AluJb	Alu	SINE	chr1(-):45730147	IPP	Chimeric	Other	4.96459	184	5	36
TE_514	L1PA15_3end, L1MA4A_3end	L1	LINE	chr1(-):45742097	IPP, -	Chimeric, Intergenic	Other	1.0557	206	9	211
TE_515	SVA_D, AluSx1	Alu, SVA	Retroposon, SINE	chr1(-):45748945	IPP	Chimeric	Other	1.44912	251	20	175
TE_516	AluJr	Alu	SINE	chr1(-):46059625	P3R3URF-PIK3R3, PIK3R3	Chimeric	Non-coding	0.147775	58	4	445
TE_517	AluSx1	Alu	SINE	chr1(-):46062349	P3R3URF-PIK3R3, PIK3R3	Chimeric	Non-coding	8.26537	43	4	1
TE_518	AluSx1	Alu	SINE	chr1(-):46062466	P3R3URF-PIK3R3, PIK3R3	Chimeric	Non-coding	10.4659	259	5	22
TE_519	L2	L2	LINE	chr1(-):46063753	P3R3URF-PIK3R3, PIK3R3	Chimeric	Non-coding	1.3481	60	18	32
TE_520	L1MC4_3end, L1MC5_3end	L1	LINE	chr1(-):46082361	P3R3URF-PIK3R3, PIK3R3	Chimeric	Non-coding, Other	0.301697	105	10	385
TE_521	MIR	L2-end	SINE	chr1(-):46198887	POMGNT1	Annoated	Other	1.5688	102	14	59
TE_522	L2d_3end	L2	LINE	chr1(-):46300797	LRRC41	Chimeric	Other	0.521164	331	25	692
TE_523	AluSx1, SVA_B	Alu, SVA	Retroposon, SINE	chr1(-):46318860	LRRC41	Chimeric	Non-coding, Other	65.3716	57	0	0
TE_524	LTR2B	ERV1	LTR	chr1(-):46332137	-, LRRC41	Chimeric, Intergenic	Non-coding, Other	7.33507	1639	61	190
TE_525	LTR10F	ERV1	LTR	chr1(-):46393644	-	Intergenic	Non-coding	3.38129	50	0	16
TE_526	AluJb, SVA_E	Alu, SVA	Retroposon, SINE	chr1(-):46594972	MKNK1	Annoated	Non-coding	0.976735	798	57	864
TE_527	L1PA10_5end	L1	LINE	chr1(-):46729478	-	Intergenic	Non-coding	6.86992	127	9	11
TE_528	L2	L2	LINE	chr1(-):47175861	-	Intergenic	Non-coding	0.707627	193	9	299
TE_529	L2b_3end	L2	LINE	chr1(-):47176391	-	Intergenic	Non-coding	1.67345	437	8	286
TE_530	L2a_3end, L2	L2	LINE	chr1(-):47266996	STIL	Chimeric	Non-coding	2.36081	154	3	70
TE_531	AluSz6	Alu	SINE	chr1(-):47267615	STIL	Chimeric	Non-coding	1.98213	101	2	55
TE_532	MamGypLTR2c	Gypsy	LTR	chr1(-):47283562	STIL	Chimeric	Non-coding, Other	1.28811	127	3	108
TE_533	AluY	Alu	SINE	chr1(-):47312322	STIL	Chimeric	Other	6.17453	125	2	20
TE_534	AluSx1	Alu	SINE	chr1(-):47314742	STIL	Chimeric	Other	3.66603	308	13	81
TE_535	AluSx1	Alu	SINE	chr1(-):47314895	STIL	Annoated	Other	2.4303	1655	96	671
TE_536	AluY	Alu	SINE	chr1(-):47314962	STIL	Chimeric	Other	1.94515	106	12	49
TE_537	L2b_3end	L2	LINE	chr1(-):47333682	STIL	Chimeric	Other	1.41431	649	44	473
TE_538	AluY	Alu	SINE	chr1(-):47479190	-	Intergenic	Non-coding	16.1014	99	1	5
TE_539	MIR	L2-end	SINE	chr1(-):47805897	TRABD2B	Chimeric	Non-coding	0.741243	145	10	211
TE_540	L1HS_5end	L1	LINE	chr1(-):48150512	ENSG00000290466	Chimeric	Non-coding	15.7793	27	0	1
TE_541	L1P1_orf2	L1	LINE	chr1(-):48315159	SPATA6	Chimeric	Non-coding	0.459508	741	51	1768
TE_542	FRAM	Alu	SINE	chr1(-):48362252	SPATA6	Chimeric	Non-coding	0.260775	266	23	1130
TE_543	THE1A	MaLR	LTR	chr1(-):48373755	SPATA6	Chimeric	Non-coding	1.89501	152	19	71
TE_544	THE1A	MaLR	LTR	chr1(-):48373858	SPATA6	Chimeric	Non-coding	3.26569	112	21	17
TE_545	MamGypLTR3	Gypsy	LTR	chr1(-):48498856	-, SPATA6	Chimeric, Intergenic	Non-coding, Other	1.06232	81	3	83
TE_546	HERVK9	ERV2	LTR	chr1(-):48519713	-	Intergenic	Non-coding	0.233782	245	13	1172
TE_547	MamRep605	Long_Terminal_Repeat_Element	LTR	chr1(-):48620157	AGBL4	Chimeric	Non-coding	0.956721	72	14	71
TE_548	AluJb	Alu	SINE	chr1(-):48689895	AGBL4	Chimeric	Non-coding	0.572711	124	21	224
TE_549	MIRb	L2-end	SINE	chr1(-):48746119	BEND5	Chimeric	Non-coding	0.918877	202	18	230
TE_550	MIRb	L2-end	SINE	chr1(-):48746816	BEND5	Chimeric	Non-coding	31.5587	55	0	1
TE_551	L2c_3end	L2	LINE	chr1(-):48877187	AGBL4	Chimeric	Non-coding	1.4247	224	19	158
TE_552	L1P1_5end	L1	LINE	chr1(-):49257836	AGBL4	Chimeric	Non-coding, Other	6.89559	984	23	137
TE_553	L2c_3end	L2	LINE	chr1(-):50491220	FAF1	Chimeric	Non-coding, Other	0.94022	160	2	190
TE_554	AluJb	Alu	SINE	chr1(-):50520680	FAF1	Chimeric	Non-coding	0.390149	71	6	201
TE_555	Charlie1	Charlie	DNA	chr1(-):50537534	FAF1	Chimeric	Non-coding, Other	0.942236	682	27	789
TE_556	AluSx	Alu	SINE	chr1(-):50552209	FAF1	Chimeric	Non-coding, Other	2.20911	48	2	22
TE_557	AluSx1	Alu	SINE	chr1(-):50642862	FAF1	Chimeric	Non-coding, Other	1.38921	105	6	79
TE_558	AluSx	Alu	SINE	chr1(-):50707506	-	Intergenic	Non-coding	8.45322	14	0	1
TE_559	L2	L2	LINE	chr1(-):50734387	FAF1	Chimeric	Non-coding, Other	0.733676	689	40	1019
TE_560	MSTA	MaLR	LTR	chr1(-):50745451	FAF1	Chimeric	Non-coding, Other	0.489339	332	31	735
TE_561	L1M5_orf2	L1	LINE	chr1(-):50752524	FAF1	Chimeric	Non-coding, Other	0.597158	381	21	699
TE_562	L2c_3end	L2	LINE	chr1(-):51235333	LINC01562	Chimeric	Non-coding	0.661796	420	31	685
TE_563	L2	L2	LINE	chr1(-):51297786	TTC39A	Chimeric	Non-coding	4.58033	190	6	40
TE_564	MER63A	Tip100	DNA	chr1(-):51305738	TTC39A	Annoated	Non-coding	6.00581	745	75	64
TE_565	HAL1	L1	LINE	chr1(-):51318665	TTC39A	Chimeric	Non-coding, Other	2.41004	865	85	319
TE_566	L1MEd_5end	L1	LINE	chr1(-):51323590	TTC39A	Chimeric	Non-coding, Other	5.21282	147	12	19
TE_567	AluSz6	Alu	SINE	chr1(-):51407423	EPS15	Chimeric	Other	0.601204	933	75	1675
TE_568	AluSx1	Alu	SINE	chr1(-):51429801	EPS15	Chimeric	Non-coding, Other	0.639512	723	52	1223
TE_569	AluSq2	Alu	SINE	chr1(-):51446740	EPS15	Chimeric	Non-coding, Other	0.141429	162	6	1292
TE_570	MIRc	L2-end	SINE	chr1(-):51570759	CALR4P, ENSG00000293506	Chimeric	Non-coding	0.31036	75	3	272
TE_571	SVA_F	SVA	Retroposon	chr1(-):51711611	-	Intergenic	Non-coding	0.320516	696	21	2429
TE_572	AluJb	Alu	SINE	chr1(-):51841429	-, NRDC	Chimeric, Intergenic	Non-coding, Other	9.74133	120	3	10
TE_573	AluSz6	Alu	SINE	chr1(-):51855772	NRDC	Chimeric	Non-coding, Other	0.327693	627	43	2116
TE_574	MER21A	ERV3	LTR	chr1(-):51856669	NRDC	Chimeric	Non-coding, Other	1.45787	118	0	91
TE_575	MamTip3	Tip100	DNA	chr1(-):51941835	RAB3B	Chimeric	Non-coding	0.883172	629	23	780
TE_576	L2c_3end	L2	LINE	chr1(-):52031066	ENSG00000285839, TXNDC12	Chimeric	Non-coding	2.76507	524	26	187
TE_577	AluSx3	Alu	SINE	chr1(-):52053649	TXNDC12	Chimeric	Non-coding	0.834516	250	12	326
TE_578	MIRb	L2-end	SINE	chr1(-):52356803	CC2D1B	Chimeric	Non-coding, Other, Truncated	0.972507	1383	72	1531
TE_579	AluJr4	Alu	SINE	chr1(-):52467049	TUT4	Chimeric	Non-coding, Other	0.21105	187	12	991
TE_580	L2a_3end	L2	LINE	chr1(-):52478938	TUT4	Chimeric	Other	0.330735	330	47	1080
TE_581	AluSg4	Alu	SINE	chr1(-):52528096	TUT4	Chimeric	Non-coding, Other	0.960593	299	24	327
TE_582	L2	L2	LINE	chr1(-):52612413	TUT4	Chimeric	Non-coding, Other	3.38129	2	0	0
TE_583	L2b_3end	L2	LINE	chr1(-):52708384	COA7	Chimeric	Non-coding	0.478107	262	69	550
TE_584	SVA_A	SVA	Retroposon	chr1(-):52870156	-	Intergenic	Non-coding, Other	20.2877	17	0	0
TE_585	L2b_3end	L2	LINE	chr1(-):53093930	SLC1A7	Chimeric	Non-coding, Other	1.23229	81	0	74
TE_586	L2b_3end	L2	LINE	chr1(-):53094170	SLC1A7	Chimeric	Non-coding, Other	0.592823	161	11	296
TE_587	L2c_3end	L2	LINE	chr1(-):53368171	LINC02812	Annoated	Non-coding	1.06903	312	28	301
TE_588	HERVH	ERV1	LTR	chr1(-):53426983	LRP8, ENSG00000293253, -	Chimeric, Intergenic	Non-coding, Other	52.41	185	2	1
TE_589	HERVH	ERV1	LTR	chr1(-):53427827	ENSG00000293253, -	Chimeric, Intergenic	Non-coding	24.0917	341	6	9
TE_590	HERVH	ERV1	LTR	chr1(-):53427939	ENSG00000293253, -	Chimeric, Intergenic	Non-coding	24.2889	430	10	9
TE_591	HERVH	ERV1	LTR	chr1(-):53428182	ENSG00000293253	Chimeric	Non-coding	95.2396	337	2	1
TE_592	LTR49-int	ERV1	LTR	chr1(-):53430452	ENSG00000293253	Chimeric	Non-coding	12.9104	125	1	9
TE_593	THE1B	MaLR	LTR	chr1(-):53760634	GLIS1	Chimeric	Other	0.150279	5	0	44
TE_594	AluSx	Alu	SINE	chr1(-):53818193	NDC1	Chimeric	Other	1.55692	325	24	211
TE_595	L2b_3end	L2	LINE	chr1(-):53829671	NDC1	Chimeric	Non-coding, Other	2.19442	256	9	122
TE_596	FAM	Alu	SINE	chr1(-):53836447	NDC1	Chimeric	Other	1.38109	86	5	65
TE_597	L2	L2	LINE	chr1(-):53886697	YIPF1	Annoated	Non-coding	2.03503	714	63	332
TE_598	LTR16E2	ERV3	LTR	chr1(-):53890598	YIPF1	Chimeric	Non-coding, Annoated, Chimeric_normal, Truncated, Other	0.490069	776	23	1763
TE_599	MIRb	L2-end	SINE	chr1(-):53906445	YIPF1	Chimeric	Annoated, Non-coding, Truncated	0.464484	353	23	835
TE_600	L2b_3end	L2	LINE	chr1(-):54172723	CDCP2, ENSG00000256407	Chimeric	Non-coding, Other	0.542282	101	20	191
TE_601	AluSg	Alu	SINE	chr1(-):54255063	SSBP3	Chimeric	Non-coding	0.240366	237	7	1108
TE_602	MER117	Charlie	DNA	chr1(-):54277319	SSBP3	Chimeric	Non-coding	0.662354	1028	124	1626
TE_603	MLT1I	MaLR	LTR	chr1(-):54413489	SSBP3	Annoated	Non-coding	0.7631	4607	557	6248
TE_604	MLT1J	MaLR	LTR	chr1(-):54528930	LINC02784, -	Chimeric, Intergenic	Non-coding	1.37212	699	71	503
TE_605	SVA_F	SVA	Retroposon	chr1(-):54562441	-	Intergenic	Non-coding	1.15058	97	1	94
TE_606	SVA_F	SVA	Retroposon	chr1(-):54562605	-	Intergenic	Non-coding	1.05665	14	1	14
TE_607	L2	L2	LINE	chr1(-):54621898	FAM151A	Chimeric	Other	0.59877	84	46	113
TE_608	AluSq	Alu	SINE	chr1(-):54878339	DHCR24	Chimeric	Non-coding, Truncated, Other	1.59672	118	7	76
TE_609	L1ME1_3end	L1	LINE	chr1(-):54882504	DHCR24	Chimeric	Non-coding, Chimeric_truncated, Other	3.56361	214	5	62
TE_610	HERVH	ERV1	LTR	chr1(-):54901148	DHCR24	Chimeric	Non-coding, Truncated, Other	92.0462	244	1	1
TE_611	LTR17	ERV1	LTR	chr1(-):54919205	DHCR24, -	Chimeric, Intergenic	Non-coding, Other, Truncated	4.33042	72	1	17
TE_612	L2	L2	LINE	chr1(-):55179207	USP24	Chimeric	Other	0.425684	175	19	446
TE_613	AluJb	Alu	SINE	chr1(-):55207131	USP24	Chimeric	Other	1.96642	81	4	42
TE_614	MIRb	L2-end	SINE	chr1(-):55310583	-	Intergenic	Non-coding	5.78576	76	2	12
TE_615	L2c_3end	L2	LINE	chr1(-):55587255	-	Intergenic	Non-coding	1.01439	53	4	55
TE_616	MIR3	L2-end	SINE	chr1(-):55988267	-	Intergenic	Non-coding	1.22302	101	3	90
TE_617	LTR16E2	ERV3	LTR	chr1(-):56034717	-	Intergenic	Non-coding	0.384477	72	8	205
TE_618	MIRb	L2-end	SINE	chr1(-):56060722	-	Intergenic	Non-coding	0.89378	248	45	268
TE_619	L2	L2	LINE	chr1(-):56253726	ENSG00000284686, ENSG00000260971	Annoated	Non-coding	0.580764	252	15	475
TE_620	THE1B	MaLR	LTR	chr1(-):56489832	ENSG00000284686	Chimeric	Non-coding	0.563548	31	3	60
TE_621	THE1D-int	MaLR	LTR	chr1(-):56623578	PLPP3, -	Chimeric, Intergenic	Non-coding	1.51323	144	46	61
TE_622	MLT1H1	MaLR	LTR	chr1(-):56974423	C8B	Annoated	Other	0.748973	308	106	358
TE_623	L1P4a_5end	L1	LINE	chr1(-):57683932	DAB1, -	Chimeric, Intergenic	Non-coding, Other	0.616531	255	20	447
TE_624	MIRc	L2-end	SINE	chr1(-):57971009	DAB1	Chimeric	Other	0.912528	369	27	429
TE_625	L1HS_5end	L1	LINE	chr1(-):58275028	-	Intergenic	Non-coding	36.8185	97	0	2
TE_626	MLT2B1	ERV3	LTR	chr1(-):58292209	-	Intergenic	Non-coding	1.34292	111	4	89
TE_627	LTR16A2	ERV3	LTR	chr1(-):58438923	OMA1	Chimeric	Non-coding	0.918475	338	18	397
TE_628	MIR	L2-end	SINE	chr1(-):58439584	-, OMA1	Chimeric, Intergenic	Non-coding	0.627174	413	22	721
TE_629	HAL1, L1MEg_5end	L1	LINE	chr1(-):58519527	DAB1, OMA1	Chimeric	Non-coding, Other	0.395058	652	49	1813
TE_630	AluJo	Alu	SINE	chr1(-):58532667	DAB1, OMA1	Chimeric	Non-coding, Other	0.436676	147	4	377
TE_631	AluJo	Alu	SINE	chr1(-):58544977	OMA1	Chimeric	Non-coding, Other	0.413768	220	15	586
TE_632	LTR81C	Gypsy	LTR	chr1(-):58617467	-, OMA1	Chimeric, Intergenic	Non-coding, Other	0.266869	93	1	395
TE_633	AluY	Alu	SINE	chr1(-):58684397	MYSM1	Chimeric	Non-coding, Other	0.531385	379	21	784
TE_634	AluSx3	Alu	SINE	chr1(-):58691780	MYSM1	Annoated	Other	0.686292	765	59	1198
TE_635	MIRb	L2-end	SINE	chr1(-):58870163	-	Intergenic	Non-coding	9.58032	135	4	11
TE_636	AluSx	Alu	SINE	chr1(-):58872896	ENSG00000231740, -	Chimeric, Intergenic	Non-coding	8.93813	340	11	31
TE_637	L2a_3end	L2	LINE	chr1(-):58873728	ENSG00000231740, -	Chimeric, Intergenic	Non-coding	1.44202	86	16	51
TE_638	MLT1J	MaLR	LTR	chr1(-):58877230	ENSG00000231740, -	Chimeric, Intergenic	Non-coding	0.559179	127	14	243
TE_639	L2b_3end	L2	LINE	chr1(-):58889572	LINC02777	Chimeric	Non-coding	0.880544	174	19	204
TE_640	MIR3	L2-end	SINE	chr1(-):58896414	LINC02777	Chimeric	Non-coding	0.758355	217	36	287
TE_641	MamTip2b	Tip100	DNA	chr1(-):58921417	LINC02777	Chimeric	Non-coding	4.59508	105	4	21
TE_642	L2c_3end	L2	LINE	chr1(-):58931913	LINC02777	Annoated	Non-coding	7.20242	261	4	36
TE_643	HAL1	L1	LINE	chr1(-):58932283	LINC02777	Chimeric	Non-coding	6.26164	99	1	16
TE_644	MIR	L2-end	SINE	chr1(-):58942737	LINC02777	Chimeric	Non-coding	2.881	500	31	164
TE_645	MIRc	L2-end	SINE	chr1(-):59029885	LINC02777, -	Chimeric, Intergenic	Non-coding	1.5866	365	48	211
TE_646	THE1A	MaLR	LTR	chr1(-):59089132	-, ENSG00000235215	Chimeric, Intergenic	Non-coding	2.40305	112	5	47
TE_647	L1P3_orf2	L1	LINE	chr1(-):59208339	FGGY-DT	Annoated	Non-coding	0.0844211	56	49	711
TE_648	L2c_3end, L2	L2	LINE	chr1(-):59902077	CYP2J2	Chimeric	Non-coding	2.3035	326	60	99
TE_649	L1MDa_5end	L1	LINE	chr1(-):59924129	CYP2J2	Chimeric	Other	1.04772	131	1	140
TE_650	L5	RTE-X	LINE	chr1(-):60034277	C1orf87	Chimeric	Non-coding	18.2214	96	2	3
TE_651	AluJr4	Alu	SINE	chr1(-):60133000	-, C1orf87	Chimeric, Intergenic	Non-coding, Other	1.13076	308	19	288
TE_652	MLT1B	MaLR	LTR	chr1(-):60277410	-, C1orf87	Chimeric, Intergenic	Non-coding, Other	1.53359	82	1	59
TE_653	L1HS_5end	L1	LINE	chr1(-):60490518	-	Intergenic	Non-coding	4.52546	264	6	59
TE_654	MLT1H	MaLR	LTR	chr1(-):60596865	LINC01748	Chimeric	Non-coding	1.51957	301	5	218
TE_655	AluJb	Alu	SINE	chr1(-):60614556	LINC01748	Chimeric	Non-coding	2.29754	158	2	75
TE_656	L2c_3end	L2	LINE	chr1(-):60622644	LINC01748	Annoated	Non-coding	0.784238	198	6	279
TE_657	L1HS_5end	L1	LINE	chr1(-):60640397	LINC01748	Annoated	Non-coding	8.88278	3380	96	332
TE_658	MIRb	L2-end	SINE	chr1(-):60825724	ENSG00000231252	Chimeric	Non-coding	1.47389	169	1	128
TE_659	MER63B	Tip100	DNA	chr1(-):60988977	NFIA-AS2	Chimeric	Non-coding	0.303647	176	18	638
TE_660	L2c_3end	L2	LINE	chr1(-):61230791	-	Intergenic	Non-coding	0.881787	265	67	272
TE_661	MLT1C	MaLR	LTR	chr1(-):61591454	-	Intergenic	Non-coding	0.236853	86	6	407
TE_662	ERVL-E	ERV3	LTR	chr1(-):61625416	ENSG00000287224, -	Chimeric, Intergenic	Non-coding	0.625598	367	23	639
TE_663	AluSc5	Alu	SINE	chr1(-):61651863	ENSG00000287224, -	Chimeric, Intergenic	Non-coding	12.9616	68	0	5
TE_664	AluSg4	Alu	SINE	chr1(-):62162940	-	Intergenic	Non-coding	2.25419	1	0	0
TE_665	MLT1A0	MaLR	LTR	chr1(-):62309258	KANK4	Chimeric	Other	1.27906	100	6	82
TE_666	MLT1G3	MaLR	LTR	chr1(-):62333417	-	Intergenic	Non-coding	6.76258	5	0	0
TE_667	AluSg4	Alu	SINE	chr1(-):62453855	-	Intergenic	Non-coding	2.19784	116	4	55
TE_668	L1MA3_3end	L1	LINE	chr1(-):62549990	DOCK7	Chimeric	Non-coding, Other	0.615603	135	9	239
TE_669	L1MEd_5end	L1	LINE	chr1(-):63067684	-	Intergenic	Non-coding	0.326973	84	44	248
TE_670	AluSp	Alu	SINE	chr1(-):63203676	LINC00466	Annoated	Non-coding	2.65413	218	1	91
TE_671	THE1B	MaLR	LTR	chr1(-):64169391	ROR1-AS1, -	Chimeric, Intergenic	Non-coding	2.14148	94	1	48
TE_672	THE1B	MaLR	LTR	chr1(-):64171296	ROR1-AS1	Annoated	Non-coding	3.81128	584	19	153
TE_673	LTR7	ERV1	LTR	chr1(-):64355421	-	Intergenic	Non-coding	14.934	52	0	3
TE_674	MIRb	L2-end	SINE	chr1(-):64469665	-	Intergenic	Non-coding	0.246973	54	2	248
TE_675	MIRb	L2-end	SINE	chr1(-):64882961	JAK1	Annoated	Other	1.18437	1281	124	1095
TE_676	L2c_3end	L2	LINE	chr1(-):64900989	JAK1	Chimeric	Non-coding, Other	8.7663	69	5	3
TE_677	AluYh3	Alu	SINE	chr1(-):64992801	LINC01359	Annoated	Non-coding	0.49902	115	12	249
TE_678	L1MB3_3end	L1	LINE	chr1(-):65055343	-	Intergenic	Non-coding	38.3213	33	0	0
TE_679	LTR7Y	ERV1	LTR	chr1(-):65647706	-	Intergenic	Non-coding	2.17734	84	6	37
TE_680	L1HS_5end	L1	LINE	chr1(-):66481311	-	Intergenic	Non-coding	2.87409	101	0	39
TE_681	LTR78	ERV1	LTR	chr1(-):66493675	-	Intergenic	Non-coding	0.717243	76	0	120
TE_682	LTR41	ERV3	LTR	chr1(-):66725843	ENSG00000248458, -	Chimeric, Intergenic	Non-coding	2.93045	64	1	23
TE_683	L2	L2	LINE	chr1(-):66907101	DNAI4	Annoated	Non-coding	1.43893	765	101	498
TE_684	MER4A1	ERV1	LTR	chr1(-):66912541	DNAI4	Chimeric	Non-coding, Other	0.757133	87	6	124
TE_685	MER4A1	ERV1	LTR	chr1(-):66919188	DNAI4	Annoated	Non-coding	3.51235	803	80	177
TE_686	AluSx	Alu	SINE	chr1(-):66924281	DNAI4	Chimeric	Non-coding, Other	1.30546	1192	131	898
TE_687	AluSx4	Alu	SINE	chr1(-):66978095	-	Intergenic	Non-coding	0.307136	329	31	1179
TE_688	AluJr	Alu	SINE	chr1(-):67141731	C1orf141	Chimeric	Non-coding	0.946204	67	2	78
TE_689	AluSz6	Alu	SINE	chr1(-):67533114	-	Intergenic	Non-coding	0.882075	35	11	34
TE_690	L2d2_3end	L2	LINE	chr1(-):67644939	-	Intergenic	Non-coding	0.746611	103	5	151
TE_691	MARE4	Tip100	DNA	chr1(-):67652953	-	Intergenic	Non-coding	0.496987	55	2	124
TE_692	MIRb	L2-end	SINE	chr1(-):67713753	GNG12	Chimeric	Non-coding	0.942148	432	57	460
TE_693	L2	L2	LINE	chr1(-):67791705	GNG12	Chimeric	Non-coding	0.624708	285	18	497
TE_694	L2a_3end, L2	L2	LINE	chr1(-):67791928	GNG12	Chimeric	Non-coding	2.34812	99	9	38
TE_695	L2c_3end	L2	LINE	chr1(-):67897103	-	Intergenic	Non-coding	7.47982	72	6	4
TE_696	L1MD_orf2	L1	LINE	chr1(-):68050957	DIRAS3	Annoated	Non-coding	1.55665	394	50	235
TE_697	AluSx1	Alu	SINE	chr1(-):68343989	-	Intergenic	Non-coding	5.48002	140	2	26
TE_698	LTR17	ERV1	LTR	chr1(-):68392231	-	Intergenic	Non-coding	22.5419	99	1	3
TE_699	L1P3_5end	L1	LINE	chr1(-):68986266	-	Intergenic	Non-coding	6.08632	53	1	8
TE_700	MER102c	Charlie	DNA	chr1(-):69247384	LINC02791	Chimeric	Non-coding	3.56914	151	1	46
TE_701	MIR	L2-end	SINE	chr1(-):69645612	-	Intergenic	Non-coding	1.51268	50	2	35
TE_702	Charlie18a	Charlie	DNA	chr1(-):69766703	-, ENSG00000287283	Chimeric, Intergenic	Non-coding	0.354951	210	7	662
TE_703	AluJb	Alu	SINE	chr1(-):70183780	LRRC40	Chimeric	Other	1.41325	241	17	175
TE_704	AluSg4	Alu	SINE	chr1(-):70291706	ANKRD13C	Chimeric	Non-coding	0.25073	843	75	3718
TE_705	MER94	Blackjack	DNA	chr1(-):70302240	ANKRD13C	Chimeric	Non-coding, Other	0.238304	343	24	1602
TE_706	AluJb	Alu	SINE	chr1(-):70307370	ANKRD13C	Chimeric	Non-coding, Other	1.20706	799	58	688
TE_707	AluJo	Alu	SINE	chr1(-):70316678	ANKRD13C	Chimeric	Non-coding	1.09634	605	44	578
TE_708	MER110	ERV1	LTR	chr1(-):70631578	-	Intergenic	Non-coding	2.38986	228	6	101
TE_709	FordPrefect	Tip100	DNA	chr1(-):71086262	ZRANB2	Chimeric	Non-coding, Truncated	0.404429	121	55	284
TE_710	L2c_3end	L2	LINE	chr1(-):71088888	-, ZRANB2	Chimeric, Intergenic	Non-coding, Truncated, Other	0.388282	71	40	168
TE_711	MSTA	MaLR	LTR	chr1(-):71304060	-	Intergenic	Non-coding	0.560998	109	11	209
TE_712	L1M1_5end	L1	LINE	chr1(-):71706136	NEGR1	Chimeric	Non-coding	10.7843	420	7	36
TE_713	L1HS_5end	L1	LINE	chr1(-):72899153	ENSG00000225087	Annoated	Non-coding	8.46778	2035	63	207
TE_714	L1HS_5end	L1	LINE	chr1(-):72899239	ENSG00000225087	Chimeric	Non-coding	9.60286	425	16	33
TE_715	LTR7	ERV1	LTR	chr1(-):72987902	-	Intergenic	Non-coding	50.7193	44	0	0
TE_716	L1MCc_5end	L1	LINE	chr1(-):73564592	-	Intergenic	Non-coding	1.13633	122	26	95
TE_717	L1M1_5end	L1	LINE	chr1(-):73617601	-	Intergenic	Non-coding	0.458611	58	14	130
TE_718	L1M3b_5end	L1	LINE	chr1(-):74175160	LRRIQ3	Chimeric	Non-coding	1.89241	271	30	131
TE_719	L1ME3G_3end	L1	LINE	chr1(-):74586450	ERICH3	Chimeric	Chimeric_truncated	0.84732	105	7	133
TE_720	MLT1K	MaLR	LTR	chr1(-):74737416	-, CRYZ	Chimeric, Intergenic	Non-coding, Other	2.91575	237	86	5
TE_721	MSTA	MaLR	LTR	chr1(-):75364313	SLC44A5	Chimeric	Non-coding, Other	1.49648	157	6	112
TE_722	L1HS_5end	L1	LINE	chr1(-):75376210	SLC44A5	Chimeric	Non-coding, Other	1.79666	3651	279	2011
TE_723	L1HS_5end	L1	LINE	chr1(-):75678148	ENSG00000293044, -	Chimeric, Intergenic	Non-coding	66.4987	58	0	0
TE_724	LTR10C	ERV1	LTR	chr1(-):75949294	ASB17, -	Chimeric, Intergenic	Non-coding	5.6707	160	26	5
TE_725	MLT1A0	MaLR	LTR	chr1(-):77076218	-	Intergenic	Non-coding, Other	31.9344	84	0	2
TE_726	MER57A1	ERV1	LTR	chr1(-):77172446	PIGK	Chimeric	Non-coding, Other	0.875241	489	55	575
TE_727	L1ME4a_3end	L1	LINE	chr1(-):77210018	PIGK	Chimeric	Non-coding, Other	1.3607	564	54	413
TE_728	L2	L2	LINE	chr1(-):77218398	PIGK	Chimeric	Non-coding, Other	1.13017	734	58	674
TE_729	L2b_3end	L2	LINE	chr1(-):77417261	-	Intergenic	Non-coding	2.05529	61	28	5
TE_730	MLT2A1	ERV3	LTR	chr1(-):77488725	-	Intergenic	Non-coding, Other	0.669996	106	74	105
TE_731	L1MC3_3end	L1	LINE	chr1(-):77597741	ZZZ3	Chimeric	Non-coding	0.702426	305	30	460
TE_732	L1M1_5end	L1	LINE	chr1(-):77605191	ZZZ3	Chimeric	Non-coding	18.1462	160	3	6
TE_733	AluJo	Alu	SINE	chr1(-):77621802	ZZZ3	Chimeric	Non-coding	1.27797	287	11	242
TE_734	MER5A1	Charlie	DNA	chr1(-):77637013	ZZZ3	Chimeric	Other	1.58068	574	66	343
TE_735	AluSx	Alu	SINE	chr1(-):77645873	ZZZ3	Chimeric	Non-coding, Other	1.14899	996	87	890
TE_736	MLT1A0	MaLR	LTR	chr1(-):77655442	ZZZ3	Chimeric	Non-coding, Other	3.43764	60	2	17
TE_737	AluSz6	Alu	SINE	chr1(-):77657042	ZZZ3	Chimeric	Non-coding, Other	0.990822	697	68	725
TE_738	L1MC4_3end	L1	LINE	chr1(-):77708718	USP33	Chimeric	Non-coding	0.333183	383	56	1242
TE_739	AluSx	Alu	SINE	chr1(-):77729507	USP33	Chimeric	Other	0.554603	154	9	305
TE_740	SVA_F	SVA	Retroposon	chr1(-):77870124	-	Intergenic	Non-coding	0.751397	3	0	5
TE_741	SVA_F	SVA	Retroposon	chr1(-):77870210	-	Intergenic	Non-coding	0.676258	20	2	32
TE_742	SVA_F	SVA	Retroposon	chr1(-):77870322	-	Intergenic	Non-coding	4.67916	136	1	31
TE_743	L1P1_orf2	L1	LINE	chr1(-):77897268	NEXN-AS1	Chimeric	Non-coding	1.20843	103	2	94
TE_744	MER58A	Charlie	DNA	chr1(-):77993249	-, FUBP1	Chimeric, Intergenic	Annoated, Non-coding, Other	35.5035	62	0	1
TE_745	L2b_3end	L2	LINE	chr1(-):78143641	-	Intergenic	Non-coding	1.56374	726	174	349
TE_746	LTR16B2	ERV3	LTR	chr1(-):78919357	ADGRL4	Chimeric	Non-coding	0.21798	251	59	1243
TE_747	AluYk3	Alu	SINE	chr1(-):79468692	-	Intergenic	Non-coding	6.16146	81	0	14
TE_748	LTR7	ERV1	LTR	chr1(-):79493812	ENSG00000288822	Annoated	Non-coding	60.8632	107	0	1
TE_749	LTR7Y	ERV1	LTR	chr1(-):79701733	-	Intergenic	Non-coding	68.7529	121	0	1
TE_750	L1PBa_5end	L1	LINE	chr1(-):80594033	ENSG00000224326, -	Chimeric, Intergenic	Non-coding	3.09275	342	58	66
TE_751	LTR12E	ERV1	LTR	chr1(-):81178198	-	Intergenic	Non-coding	1.19672	274	3	255
TE_752	L2a_3end, L2	L2	LINE	chr1(-):81543879	ENSG00000234953, -	Chimeric, Intergenic	Non-coding	1.93216	59	0	34
TE_753	HERVH	ERV1	LTR	chr1(-):82071000	-	Intergenic	Non-coding	0.391686	48	6	134
TE_754	LTR7Y	ERV1	LTR	chr1(-):82072820	-	Intergenic	Non-coding	0.375699	71	12	203
TE_755	L2	L2	LINE	chr1(-):82555461	ENSG00000233290	Annoated	Non-coding	0.341095	22	1	74
TE_756	L1HS_5end	L1	LINE	chr1(-):83182566	-	Intergenic	Non-coding	21.2962	358	6	12
TE_757	L1HS_5end	L1	LINE	chr1(-):83263992	-	Intergenic	Non-coding	24.3235	668	4	26
TE_758	LTR33C	ERV3	LTR	chr1(-):83313291	-	Intergenic	Non-coding	1.21506	220	59	145
TE_759	THE1B	MaLR	LTR	chr1(-):83372844	-	Intergenic	Non-coding	2.29754	105	7	44
TE_760	MER5A	Charlie	DNA	chr1(-):83479792	ENSG00000285782, -	Chimeric, Intergenic	Non-coding	1.13111	281	18	262
TE_761	L2a_3end	L2	LINE	chr1(-):83481477	ENSG00000285782, -	Chimeric, Intergenic	Non-coding	4.72307	87	0	20
TE_762	MLT1E2	MaLR	LTR	chr1(-):83493547	ENSG00000285782	Chimeric	Non-coding	0.895415	142	14	165
TE_763	L2d2_3end	L2	LINE	chr1(-):83923963	TTLL7	Chimeric	Non-coding, Other	0.297474	179	11	670
TE_764	AluY	Alu	SINE	chr1(-):83946287	TTLL7	Annoated	Non-coding	0.255853	342	35	1475
TE_765	AluJb	Alu	SINE	chr1(-):84149497	-	Intergenic	Non-coding	54.1006	47	0	0
TE_766	Tigger15a	Tigger	DNA	chr1(-):84365945	ENSG00000293446	Annoated	Non-coding	1.07722	647	56	621
TE_767	MER65D	ERV1	LTR	chr1(-):84371103	UOX, ENSG00000293446	Chimeric	Non-coding	0.416684	304	41	783
TE_768	Charlie1	Charlie	DNA	chr1(-):84470423	UOX, -	Chimeric, Intergenic	Non-coding	0.695387	268	13	422
TE_769	Charlie1	Charlie	DNA	chr1(-):84470894	UOX, -	Chimeric, Intergenic	Non-coding	0.829185	166	6	220
TE_770	L2	L2	LINE	chr1(-):84477874	UOX, -	Chimeric, Intergenic	Non-coding	1.10889	669	36	644
TE_771	MIRb	L2-end	SINE	chr1(-):84573966	CTBS	Annoated	Non-coding	1.3212	8269	643	6411
TE_772	LTR9	ERV1	LTR	chr1(-):84583323	CTBS, -	Chimeric, Intergenic	Non-coding, Other	3.13421	925	46	286
TE_773	Mam_R4	Dong-R4	LINE	chr1(-):84619587	ENSG00000289881	Chimeric	Non-coding	4.83041	59	5	8
TE_774	MamGypLTR1c	Gypsy	LTR	chr1(-):84719371	SSX2IP, -	Chimeric, Intergenic	Non-coding, Other	0.87663	125	19	142
TE_775	MIR3	L2-end	SINE	chr1(-):84774220	-	Intergenic	Non-coding	0.783684	177	5	250
TE_776	MLT1C2	MaLR	LTR	chr1(-):84797379	-	Intergenic	Non-coding	0.858994	643	26	818
TE_777	MLT1C2	MaLR	LTR	chr1(-):84797508	-	Intergenic	Non-coding	2.03072	208	5	110
TE_778	AluY	Alu	SINE	chr1(-):85194903	SYDE2	Chimeric	Non-coding, Other	1.0306	266	33	258
TE_779	MIRb	L2-end	SINE	chr1(-):85272759	BCL10	Chimeric	Non-coding	1.00082	530	30	567
TE_780	L2a_3end, L2d2_3end	L2	LINE	chr1(-):85275315	BCL10	Annoated	Non-coding	1.81061	2346	180	1280
TE_781	MLT1O	MaLR	LTR	chr1(-):85295780	BCL10	Chimeric	Non-coding, Other	3.38129	2	0	0
TE_782	FLAM_C	Alu	SINE	chr1(-):85351141	DDAH1	Chimeric	Non-coding	0.347496	114	10	362
TE_783	L2	L2	LINE	chr1(-):85379857	DDAH1	Chimeric	Non-coding	0.511446	480	69	990
TE_784	L1HS_5end	L1	LINE	chr1(-):85748906	COL24A1	Chimeric	Non-coding	123.417	218	1	0
TE_785	L1PBa_5end	L1	LINE	chr1(-):85976152	COL24A1	Chimeric	Other	2.25419	105	4	48
TE_786	ERV3-16A3_I	ERV3	LTR	chr1(-):86004352	-, COL24A1	Chimeric, Intergenic	Non-coding, Other	0.22085	173	6	881
TE_787	AluJr	Alu	SINE	chr1(-):86315648	LINC02795	Annoated	Non-coding	0.393878	584	38	1635
TE_788	L1MEi_5end	L1	LINE	chr1(-):86318781	LINC02795	Annoated	Non-coding	0.607128	1824	88	3299
TE_789	LTR79	ERV3	LTR	chr1(-):86320857	LINC02795	Chimeric	Non-coding	0.488741	97	7	218
TE_790	L2a_3end	L2	LINE	chr1(-):86374972	ODF2L	Annoated	Non-coding	0.801921	1200	75	1612
TE_791	AluSc	Alu	SINE	chr1(-):86394329	ODF2L	Annoated	Other	1.69893	409	28	243
TE_792	MLT1K	MaLR	LTR	chr1(-):86527438	-	Intergenic	Non-coding	0.554124	146	24	274
TE_793	THE1D	MaLR	LTR	chr1(-):86617103	CLCA4-AS1	Chimeric	Non-coding	1.00228	794	79	814
TE_794	L1MEg2_5end, L1MEg1_5end, L1MEg_5end	L1	LINE	chr1(-):86618513	CLCA4-AS1	Chimeric	Non-coding	0.47154	163	7	384
TE_795	LTR88a	Gypsy	LTR	chr1(-):86619181	CLCA4-AS1	Chimeric	Non-coding	0.464487	210	13	498
TE_796	L1HS_5end	L1	LINE	chr1(-):86685099	CLCA4-AS1, -	Chimeric, Intergenic	Non-coding	12.7738	33	0	2
TE_797	HUERS-P3b	ERV1	LTR	chr1(-):86694337	CLCA4-AS1	Annoated	Non-coding	0.198472	491	51	2742
TE_798	HAL1b	L1	LINE	chr1(-):86697092	CLCA4-AS1	Annoated	Non-coding	0.330434	218	14	732
TE_799	MER45B	Tip100	DNA	chr1(-):86699314	CLCA4-AS1	Chimeric	Non-coding	0.310526	80	10	283
TE_800	HERV9NC	ERV1	LTR	chr1(-):86806016	-	Intergenic	Non-coding	1.07809	65	9	59
TE_801	LTR12_v	ERV1	LTR	chr1(-):87528879	-	Intergenic	Non-coding	16.8501	298	6	13
TE_802	LTR85b	Gypsy	LTR	chr1(-):88060193	PKN2-AS1	Chimeric	Non-coding	1.79902	165	9	94
TE_803	L2c_3end	L2	LINE	chr1(-):88528899	PKN2-AS1	Annoated	Non-coding	2.18046	620	56	264
TE_804	L2	L2	LINE	chr1(-):88763759	-	Intergenic	Non-coding	18.0335	47	0	2
TE_805	MER21C	ERV3	LTR	chr1(-):88774226	-	Intergenic	Non-coding	1.1271	1	0	1
TE_806	MER51A, MER51C	ERV1	LTR	chr1(-):88892475	GTF2B	Chimeric	Non-coding, Other	4.07901	303	5	78
TE_807	HERV17	ERV1	LTR	chr1(-):88926645	-	Intergenic	Non-coding	0.616381	69	5	122
TE_808	LTR17	ERV1	LTR	chr1(-):88931879	-	Intergenic	Non-coding	1.28636	104	3	88
TE_809	LTR5_Hs	ERV2	LTR	chr1(-):89067560	GBP1	Chimeric	Non-coding, Other	7.04435	49	6	1
TE_810	Arthur1	Tip100	DNA	chr1(-):89089002	-	Intergenic	Non-coding	2.25419	5	1	1
TE_811	LTR12E, LTR12	ERV1	LTR	chr1(-):89127431	GBP2	Chimeric	Annoated, Other	1.56975	2836	188	1848
TE_812	L2c_3end	L2	LINE	chr1(-):89141905	GBP7	Chimeric	Non-coding	37.1942	65	0	1
TE_813	LTR6A	ERV1	LTR	chr1(-):89198011	GBP4	Chimeric	Other	1.80213	589	32	336
TE_814	LTR12C	ERV1	LTR	chr1(-):89272856	GBP5	Chimeric	Other	16.9064	209	6	7
TE_815	LTR78	ERV1	LTR	chr1(-):89486316	ENSG00000286548	Chimeric	Non-coding	2.96265	275	10	94
TE_816	AluSz6	Alu	SINE	chr1(-):89679456	-	Intergenic	Non-coding	1.58053	121	1	85
TE_817	L2d_3end	L2	LINE	chr1(-):89723021	-	Intergenic	Non-coding	9.43943	66	0	7
TE_818	L2b_3end	L2	LINE	chr1(-):90297020	-	Intergenic	Non-coding, Other	1.10455	97	0	99
TE_819	L1M1_5end	L1	LINE	chr1(-):90420079	ENSG00000287372	Annoated	Non-coding	0.956857	325	1	382
TE_820	MIRb	L2-end	SINE	chr1(-):90547886	LINC02787	Chimeric	Non-coding	11.6467	61	0	5
TE_821	THE1C	MaLR	LTR	chr1(-):90607373	LINC02787, -, ENSG00000287372	Chimeric, Intergenic	Non-coding	13.5252	23	0	1
TE_822	L2b_3end	L2	LINE	chr1(-):90817581	LINC02609	Chimeric	Non-coding	8.45322	44	1	4
TE_823	L1HS_5end	L1	LINE	chr1(-):91287034	HFM1	Chimeric	Non-coding, Other	155.539	275	1	0
TE_824	L1P1_orf2	L1	LINE	chr1(-):91299685	-	Intergenic	Non-coding	0.61279	55	1	101
TE_825	AluSc	Alu	SINE	chr1(-):91906220	TGFBR3	Annoated	Other	22.9847	570	4	23
TE_826	SVA_E, FRAM	Alu, SVA	Retroposon, SINE	chr1(-):92415990	-	Intergenic	Non-coding	5.63548	4	0	0
TE_827	MIR3	L2-end	SINE	chr1(-):92439536	-	Intergenic	Non-coding	5.20198	179	3	35
TE_828	HAL1	L1	LINE	chr1(-):92518800	EVI5	Chimeric	Non-coding	0.666011	12	5	16
TE_829	MLT2C2	ERV3	LTR	chr1(-):92577395	EVI5	Chimeric	Non-coding	6.28992	345	4	57
TE_830	Charlie4a	Charlie	DNA	chr1(-):92622371	EVI5	Chimeric	Non-coding	0.360045	252	22	769
TE_831	AluSx3	Alu	SINE	chr1(-):92732657	EVI5	Chimeric	Non-coding, Other	1.33539	467	55	339
TE_832	AluJb	Alu	SINE	chr1(-):92758402	EVI5	Chimeric	Non-coding, Other	1.71882	60	1	38
TE_833	L1ME3D_3end	L1	LINE	chr1(-):93185991	TMED5	Chimeric	Non-coding, Other	0.402848	825	52	2258
TE_834	L1ME3Cz_3end	L1	LINE	chr1(-):93210477	TMED5	Chimeric	Non-coding, Other	0.399937	10	1	29
TE_835	AluSx	Alu	SINE	chr1(-):93225690	TMED5	Chimeric	Non-coding	0.470363	105	5	248
TE_836	LTR5_Hs	ERV2	LTR	chr1(-):93277576	CCDC18-AS1	Chimeric	Non-coding, Other	3.55925	179	45	11
TE_837	L1M1_5end	L1	LINE	chr1(-):93287079	CCDC18-AS1	Chimeric	Non-coding	0.561598	287	18	559
TE_838	L1M2_orf2	L1	LINE	chr1(-):93312332	CCDC18-AS1	Chimeric	Non-coding	0.513512	897	26	1944
TE_839	LTR34	ERV1	LTR	chr1(-):93803792	BCAR3, -	Chimeric, Intergenic	Non-coding	0.567985	127	21	232
TE_840	AluSg	Alu	SINE	chr1(-):93878217	DNTTIP2	Chimeric	Other	0.647481	188	11	317
TE_841	L2a_3end	L2	LINE	chr1(-):94002493	ABCA4	Chimeric	Non-coding, Truncated	2.32182	102	5	44
TE_842	L2c_3end	L2	LINE	chr1(-):94009501	ABCA4	Chimeric	Non-coding, Truncated	1.20325	78	1	72
TE_843	L2	L2	LINE	chr1(-):94022608	ABCA4	Chimeric	Non-coding, Truncated	3.72568	118	5	30
TE_844	L2a_3end, L2	L2	LINE	chr1(-):94025553	ABCA4	Chimeric	Non-coding, Truncated	5.97818	784	35	112
TE_845	L2a_3end, L2	L2	LINE	chr1(-):94025637	ABCA4	Annoated	Non-coding	9.74938	518	18	41
TE_846	MER94	Blackjack	DNA	chr1(-):94117903	ABCA4	Chimeric	Other, Truncated	3.63431	473	123	23
TE_847	Ricksha_c, MLT2A1	ERV3, MuDR	DNA, LTR	chr1(-):94161850	ARHGAP29	Chimeric	Non-coding	1.02666	91	7	93
TE_848	MIR	L2-end	SINE	chr1(-):94191852	ARHGAP29	Chimeric	Other	0.306956	965	125	3421
TE_849	L2	L2	LINE	chr1(-):94233678	ARHGAP29	Chimeric	Other	0.337205	72	4	239
TE_850	L4_A_Mam	RTE-X	LINE	chr1(-):94325460	ENSG00000236098	Chimeric	Non-coding	2.05243	294	10	151
TE_851	LTR12B	ERV1	LTR	chr1(-):94378549	-	Intergenic	Non-coding	5.37538	123	7	18
TE_852	L3	CR1	LINE	chr1(-):94426381	-	Intergenic	Non-coding	3.85945	225	14	51
TE_853	AluSz6	Alu	SINE	chr1(-):94591580	ENSG00000223675	Annoated	Non-coding	1.3532	394	5	323
TE_854	MIR1_Amn	L2-end	SINE	chr1(-):94642204	SLC44A3-AS1	Chimeric	Non-coding	4.85518	55	1	11
TE_855	MER4-int	ERV1	LTR	chr1(-):94668791	SLC44A3-AS1	Chimeric	Non-coding	1.72111	112	6	67
TE_856	ERV3-16A3_I	ERV3	LTR	chr1(-):94715760	SLC44A3-AS1	Chimeric	Non-coding	1.56839	262	8	180
TE_857	MIRb	L2-end	SINE	chr1(-):94720696	SLC44A3-AS1	Chimeric	Non-coding	0.677268	267	28	417
TE_858	L4_B_Mam	RTE-X	LINE	chr1(-):94922899	CNN3	Chimeric	Non-coding	0.763145	2251	257	3068
TE_859	Tigger15a	Tigger	DNA	chr1(-):94924280	CNN3	Annoated	Non-coding	3.21649	1092	81	301
TE_860	AluSq2	Alu	SINE	chr1(-):95031919	ALG14	Chimeric	Non-coding	0.479294	602	34	1383
TE_861	HAL1	L1	LINE	chr1(-):95042440	ALG14	Chimeric	Non-coding	0.424436	1015	93	2604
TE_862	HAL1	L1	LINE	chr1(-):95042544	ALG14	Chimeric	Non-coding	0.419114	575	37	1511
TE_863	MLT2B3	ERV3	LTR	chr1(-):95380959	ENSG00000237954	Annoated	Non-coding	61.9903	109	0	1
TE_864	MER39	ERV1	LTR	chr1(-):95413481	-	Intergenic	Non-coding	13.0743	115	8	1
TE_865	L1MEc_5end	L1	LINE	chr1(-):96556354	-	Intergenic	Non-coding	13.9478	98	0	7
TE_866	L1HS_5end	L1	LINE	chr1(-):96604773	-	Intergenic	Non-coding	196.96	698	2	1
TE_867	L2	L2	LINE	chr1(-):97110381	DPYD	Chimeric	Non-coding	0.285219	475	60	1820
TE_868	L2	L2	LINE	chr1(-):97277900	DPYD	Chimeric	Non-coding	2.77568	329	13	120
TE_869	L1ME3D_3end	L1	LINE	chr1(-):97459992	DPYD	Chimeric	Other	0.346276	203	13	650
TE_870	ERV3-16A3_I	ERV3	LTR	chr1(-):97680768	DPYD	Chimeric	Other	0.673037	626	72	977
TE_871	MER34B	ERV1	LTR	chr1(-):97904675	DPYD	Chimeric	Non-coding, Other	0.831	1203	58	1574
TE_872	MIRc	L2-end	SINE	chr1(-):97979320	MIR137HG	Annoated	Non-coding	0.708865	199	4	313
TE_873	L1HS_5end	L1	LINE	chr1(-):98589037	-	Intergenic	Non-coding	95.8032	169	1	0
TE_874	Tigger2a	Tigger	DNA	chr1(-):99335087	-	Intergenic	Non-coding	1.36599	222	25	158
TE_875	MER58A	Charlie	DNA	chr1(-):99534021	LINC01708	Annoated	Non-coding	1.7222	381	54	195
TE_876	L1M6_5end	L1	LINE	chr1(-):99749828	FRRS1	Chimeric	Other	1.04576	89	6	90
TE_877	AluSp	Alu	SINE	chr1(-):99765492	FRRS1	Annoated	Other	3.94346	1437	92	318
TE_878	L2	L2	LINE	chr1(-):99814527	-, FRRS1	Chimeric, Intergenic	Non-coding, Other	8.17145	115	7	8
TE_879	MLT1A	MaLR	LTR	chr1(-):99825252	FRRS1	Chimeric	Other	2.25419	1	0	0
TE_880	AluJo	Alu	SINE	chr1(-):100171652	-, LRRC39	Chimeric, Intergenic	Non-coding, Other	0.248809	316	12	1423
TE_881	MSTA	MaLR	LTR	chr1(-):100174909	LRRC39	Chimeric	Other	0.319922	1041	48	3622
TE_882	L1MA8_3end, L1M3_orf2	L1	LINE	chr1(-):100182529	LRRC39	Chimeric	Non-coding, Other	0.604164	356	23	642
TE_883	Tigger4	Tigger	DNA	chr1(-):100208299	DBT	Chimeric	Non-coding	0.569084	256	18	490
TE_884	L2c_3end, L2b_3end	L2	LINE	chr1(-):100449635	-	Intergenic	Non-coding	3.35919	151	3	47
TE_885	MLT1H	MaLR	LTR	chr1(-):100640670	LINC01349	Annoated	Non-coding	2.20623	91	13	33
TE_886	L2b_3end	L2	LINE	chr1(-):100658844	LINC01349, -	Chimeric, Intergenic	Non-coding	1.22596	61	15	41
TE_887	AluJr	Alu	SINE	chr1(-):100895481	EXTL2	Chimeric	Non-coding, Other	1.17483	2903	218	2567
TE_888	MER5A	Charlie	DNA	chr1(-):101309186	-	Intergenic	Non-coding	0.577428	207	8	397
TE_889	AluYj4	Alu	SINE	chr1(-):101910378	OLFM3	Annoated	Non-coding	3.38129	5	1	0
TE_890	THE1B	MaLR	LTR	chr1(-):101937397	OLFM3	Chimeric	Non-coding, Other	6.01118	31	1	4
TE_891	AluJr4	Alu	SINE	chr1(-):102158833	-	Intergenic	Non-coding	0.377471	70	2	209
TE_892	AluYk2	Alu	SINE	chr1(-):102393620	ENSG00000233359	Chimeric	Non-coding	130.743	115	0	0
TE_893	LTR33	ERV3	LTR	chr1(-):103160385	-	Intergenic	Non-coding	15.9672	84	0	5
TE_894	HERVE_a	ERV1	LTR	chr1(-):103700772	AMY1B	Chimeric	Non-coding, Other	4.69623	24	4	1
TE_895	HERVE_a	ERV1	LTR	chr1(-):103701418	AMY1B, -	Chimeric, Intergenic	Non-coding, Other	36.0671	31	0	0
TE_896	LTR12E, LTR12D	ERV1	LTR	chr1(-):104407966	-	Intergenic	Non-coding	16.5749	249	1	15
TE_897	HERVE_a	ERV1	LTR	chr1(-):104463195	-	Intergenic	Non-coding	10.8201	47	1	3
TE_898	LTR2	ERV1	LTR	chr1(-):104468348	-	Intergenic	Non-coding, Other	5.94856	94	0	17
TE_899	L1M1_5end	L1	LINE	chr1(-):105026673	ENSG00000285981	Chimeric	Non-coding	0.58442	69	12	122
TE_900	L1MEi_5end	L1	LINE	chr1(-):105399779	-	Intergenic	Non-coding, Other	28.4592	100	0	3
TE_901	LTR38B	ERV1	LTR	chr1(-):105632881	LINC01676, -	Chimeric, Intergenic	Non-coding	5.50288	165	16	17
TE_902	THE1D-int	MaLR	LTR	chr1(-):106882693	-	Intergenic	Non-coding	1.05111	165	18	159
TE_903	LTR12C	ERV1	LTR	chr1(-):107044774	-	Intergenic	Non-coding	37.5699	99	1	1
TE_904	MIRb	L2-end	SINE	chr1(-):107668426	VAV3	Chimeric	Non-coding	1.39672	574	72	391
TE_905	AluSx	Alu	SINE	chr1(-):107740200	VAV3	Chimeric	Non-coding	0.545961	356	34	702
TE_906	L2a_3end	L2	LINE	chr1(-):107754854	VAV3	Chimeric	Non-coding, Other	2.79483	304	21	101
TE_907	MLT1A	MaLR	LTR	chr1(-):108148679	SLC25A24	Chimeric	Non-coding	1.53738	325	17	221
TE_908	L1HS_5end	L1	LINE	chr1(-):108167700	SLC25A24	Chimeric	Non-coding, Other	1.41161	128	9	93
TE_909	L2b_3end	L2	LINE	chr1(-):108171681	SLC25A24	Chimeric	Non-coding, Other	1.65307	65	4	40
TE_910	L2	L2	LINE	chr1(-):108182475	SLC25A24	Chimeric	Non-coding, Other	1.90739	131	12	65
TE_911	MSTC	MaLR	LTR	chr1(-):108185249	SLC25A24	Chimeric	Non-coding, Other	1.02599	273	25	275
TE_912	L1M5_orf2	L1	LINE	chr1(-):108250506	-, NBPF4	Chimeric, Intergenic	Non-coding, Other	3.01901	74	1	26
TE_913	L2	L2	LINE	chr1(-):108425099	SLC25A24P2	Chimeric	Non-coding, Other	30.605	352	12	0
TE_914	L2b_3end, L2	L2	LINE	chr1(-):108425291	SLC25A24P2	Chimeric	Non-coding	48.1431	298	4	2
TE_915	SVA_F	SVA	Retroposon	chr1(-):108489718	-	Intergenic	Non-coding	2.02417	87	0	48
TE_916	SVA_F	SVA	Retroposon	chr1(-):108490589	-	Intergenic	Non-coding	6.53716	28	1	3
TE_917	LTR78	ERV1	LTR	chr1(-):108533957	-	Intergenic	Non-coding	4.3226	348	24	66
TE_918	SVA_D	SVA	Retroposon	chr1(-):108535976	-	Intergenic	Non-coding	0.151454	85	3	636
TE_919	SVA_D	SVA	Retroposon	chr1(-):108536813	-	Intergenic	Non-coding	10.5656	1452	23	131
TE_920	SVA_A	SVA	Retroposon	chr1(-):108675846	-, HENMT1	Chimeric, Intergenic	Non-coding	76.6425	135	0	1
TE_921	Tigger12A	Tigger	DNA	chr1(-):108836198	AKNAD1	Chimeric	Non-coding	4.43324	58	0	14
TE_922	FRAM	Alu	SINE	chr1(-):109024993	WDR47	Annoated, Chimeric	Non-coding, Other	0.934224	309	25	348
TE_923	AluSg7	Alu	SINE	chr1(-):109029789	WDR47	Chimeric	Non-coding, Other	0.7915	249	17	338
TE_924	AluYc3, SVA_B	Alu, SVA	Retroposon, SINE	chr1(-):109037395	WDR47	Chimeric	Non-coding, Other	0.946761	41	2	47
TE_925	AluSp	Alu	SINE	chr1(-):109088641	TAF13, -	Chimeric, Intergenic	Non-coding	1.79902	82	4	47
TE_926	AluYk2	Alu	SINE	chr1(-):109219178	-	Intergenic	Non-coding	2.25419	1	0	0
TE_927	AluJo, SVA_B	Alu, SVA	Retroposon, SINE	chr1(-):109226591	-	Intergenic	Non-coding	3.81066	70	9	11
TE_928	L2	L2	LINE	chr1(-):109307449	MYBPHL	Chimeric	Annoated, Non-coding	0.91971	101	3	121
TE_929	L1M3_orf2	L1	LINE	chr1(-):109329985	SORT1	Chimeric	Non-coding, Chimeric_truncated	5.76808	86	0	16
TE_930	L2	L2	LINE	chr1(-):109344200	SORT1	Chimeric	Truncated	0.921714	367	21	428
TE_931	AluJr4	Alu	SINE	chr1(-):109378136	SORT1	Chimeric	Non-coding, Truncated, Other	0.287106	174	29	657
TE_932	MIR	L2-end	SINE	chr1(-):109394039	SORT1	Chimeric	Non-coding, Truncated, Other	0.44877	216	23	521
TE_933	AluSz	Alu	SINE	chr1(-):109421294	PSMA5	Chimeric	Non-coding	0.938548	447	6	531
TE_934	LTR12E, LTR12	ERV1	LTR	chr1(-):109461522	-	Intergenic	Non-coding	0.796594	93	21	111
TE_935	MLT1J2	MaLR	LTR	chr1(-):109523317	AMIGO1, -	Chimeric, Intergenic	Non-coding, Other	0.432267	134	5	346
TE_936	MER11B	ERV2	LTR	chr1(-):109702766	-	Intergenic	Non-coding	0.275143	611	55	2451
TE_937	PRIMA4-int	ERV1	LTR	chr1(-):109729059	-	Intergenic	Non-coding	0.597588	78	94	54
TE_938	MER4A1	ERV1	LTR	chr1(-):109729960	-	Intergenic	Non-coding	1.1462	119	8	109
TE_939	L2d2_3end	L2	LINE	chr1(-):109741005	GSTM3	Annoated	Non-coding	1.60379	793	77	480
TE_940	MIRc	L2-end	SINE	chr1(-):109793156	-	Intergenic	Non-coding	6.08632	53	1	8
TE_941	MIR	L2-end	SINE	chr1(-):109828712	-	Intergenic	Non-coding	7.13827	37	2	3
TE_942	L2b_3end	L2	LINE	chr1(-):110062142	-, ALX3	Chimeric, Intergenic	Non-coding	3.38129	254	6	78
TE_943	MLT1F2	MaLR	LTR	chr1(-):110118723	-	Intergenic	Non-coding	2.67685	18	0	7
TE_944	L3	CR1	LINE	chr1(-):110313395	RBM15-AS1	Chimeric	Non-coding	1.54934	465	19	319
TE_945	MamSINE1	RTE-end	SINE	chr1(-):110335349	RBM15-AS1	Chimeric	Non-coding	3.90552	148	20	22
TE_946	AluJb	Alu	SINE	chr1(-):110369491	-	Intergenic	Non-coding	1.32717	198	3	165
TE_947	MIRb	L2-end	SINE	chr1(-):110466452	-	Intergenic	Non-coding	0.237574	85	26	381
TE_948	MIRb	L2-end	SINE	chr1(-):110627214	KCNA2	Chimeric	Non-coding, Other	1.10455	48	8	41
TE_949	MER57B2	ERV1	LTR	chr1(-):110764977	-	Intergenic	Non-coding, Other	1.388	132	10	97
TE_950	AluSx1	Alu	SINE	chr1(-):111133325	DRAM2	Chimeric	Non-coding	0.16414	74	11	503
TE_951	MER4B	ERV1	LTR	chr1(-):111215197	DENND2D	Chimeric	Non-coding, Other	0.490042	39	4	87
TE_952	L1M1_5end	L1	LINE	chr1(-):111372264	CHIAP3, -	Chimeric, Intergenic	Non-coding	1.73399	59	0	38
TE_953	LTR40A1	ERV3	LTR	chr1(-):111417844	OVGP1	Chimeric	Non-coding	1.78457	189	23	96
TE_954	MLT1B	MaLR	LTR	chr1(-):111489558	TMIGD3	Annoated	Non-coding	1.20385	1991	95	1769
TE_955	LTR91A	Long_Terminal_Repeat_Element	LTR	chr1(-):111504709	TMIGD3, ADORA3, -	Chimeric, Intergenic	Non-coding	4.75885	37	1	7
TE_956	SVA_D	SVA	Retroposon	chr1(-):111607992	LINC01160	Chimeric	Non-coding	0.351791	102	5	324
TE_957	AluY	Alu	SINE	chr1(-):111617470	-, LINC01160	Chimeric, Intergenic	Non-coding	0.106433	194	26	2038
TE_958	L2a_3end, L2	L2	LINE	chr1(-):111619129	-, LINC01160	Chimeric, Intergenic	Non-coding, Other	0.176052	96	14	606
TE_959	L1MEc_5end	L1	LINE	chr1(-):111690486	INKA2	Chimeric	Non-coding	0.380225	139	9	405
TE_960	L1HS_5end	L1	LINE	chr1(-):112221808	LINC02884, -	Chimeric, Intergenic	Non-coding	12.3981	10	0	0
TE_961	AluSc8	Alu	SINE	chr1(-):112569875	ST7L	Chimeric	Non-coding, Other	0.278803	304	22	1210
TE_962	AluSx3	Alu	SINE	chr1(-):112579219	ST7L	Chimeric	Non-coding, Other	0.40813	645	45	1738
TE_963	LTR7	ERV1	LTR	chr1(-):112825864	LINC01356	Chimeric	Non-coding	17.1569	136	0	8
TE_964	MLT1F	MaLR	LTR	chr1(-):112868320	-	Intergenic	Non-coding	1.1271	2	0	2
TE_965	SVA_F	SVA	Retroposon	chr1(-):112898689	-	Intergenic	Non-coding	2.08901	214	4	111
TE_966	SVA_F	SVA	Retroposon	chr1(-):112898746	LINC01356, -	Chimeric, Intergenic	Non-coding	3.75699	9	0	2
TE_967	SVA_F	SVA	Retroposon	chr1(-):112898855	-	Intergenic	Non-coding	15.4036	81	2	3
TE_968	SVA_A	SVA	Retroposon	chr1(-):112899068	-	Intergenic	Non-coding	8.19706	79	1	9
TE_969	L1MEd_5end	L1	LINE	chr1(-):112935886	SLC16A1	Annoated	Other	4.66106	2075	54	447
TE_970	AluSx3	Alu	SINE	chr1(-):112939119	SLC16A1, -	Chimeric, Intergenic	Non-coding, Other	0.880253	377	30	453
TE_971	LTR104_Mam	Gypsy	LTR	chr1(-):113008267	ENSG00000287807, SLC16A1	Chimeric	Non-coding, Other	1.09915	117	24	96
TE_972	AluSx	Alu	SINE	chr1(-):113127862	-	Intergenic	Non-coding	15.4976	109	4	3
TE_973	MLT1G3	MaLR	LTR	chr1(-):113242636	-	Intergenic	Non-coding	1.82188	117	5	67
TE_974	MLT1A0	MaLR	LTR	chr1(-):113734948	PHTF1	Chimeric	Non-coding, Other, Chimeric_truncated, Truncated	1.05527	190	17	186
TE_975	L1MA5_3end	L1	LINE	chr1(-):113739665	PHTF1	Chimeric	Non-coding, Chimeric_truncated, Other	1.06235	442	32	437
TE_976	AluJr	Alu	SINE	chr1(-):113743004	PHTF1	Chimeric	Other, Chimeric_truncated, Truncated	0.915501	648	54	744
TE_977	AluSq	Alu	SINE	chr1(-):113758141	PHTF1	Chimeric	Non-coding, Chimeric_truncated, Other	0.612935	452	36	796
TE_978	L2b_3end	L2	LINE	chr1(-):113759736	PHTF1	Chimeric	Annoated, Chimeric_truncated	1.46565	341	30	232
TE_979	L2b_3end	L2	LINE	chr1(-):113759851	PHTF1	Chimeric	Annoated, Chimeric_truncated, Other	1.00499	1711	190	1729
TE_980	AluSx	Alu	SINE	chr1(-):113887183	BCL2L15	Chimeric	Truncated	3.32927	191	10	54
TE_981	AluSx	Alu	SINE	chr1(-):113896951	AP4B1	Chimeric	Non-coding	0.32157	300	15	1039
TE_982	Tigger1	Tigger	DNA	chr1(-):114142764	SYT6	Chimeric	Non-coding, Truncated, Other	2.98851	174	10	55
TE_983	SVA_E, AluSx3	Alu, SVA	Retroposon, SINE	chr1(-):114221695	ENSG00000232895	Chimeric	Non-coding	1.32311	80	12	56
TE_984	HERVE_a	ERV1	LTR	chr1(-):114368970	-	Intergenic	Non-coding	4.84651	171	2	37
TE_985	MER117	Charlie	DNA	chr1(-):114408961	TRIM33	Chimeric	Non-coding	0.601415	134	11	241
TE_986	AluJr4	Alu	SINE	chr1(-):114415046	TRIM33	Chimeric	Other	0.735873	236	21	341
TE_987	L1MEc_5end	L1	LINE	chr1(-):114444096	TRIM33	Chimeric	Other	0.691744	401	30	624
TE_988	MER77B	ERV3	LTR	chr1(-):114546215	-	Intergenic	Non-coding	0.538038	231	9	476
TE_989	HAL1	L1	LINE	chr1(-):114547974	-	Intergenic	Non-coding	0.730938	392	27	578
TE_990	L2	L2	LINE	chr1(-):114588550	DENND2C	Annoated	Non-coding	2.42952	290	46	88
TE_991	AluYh3	Alu	SINE	chr1(-):114595392	DENND2C	Annoated	Non-coding	0.578351	839	103	1533
TE_992	AluJr	Alu	SINE	chr1(-):114628233	DENND2C	Chimeric	Other	0.293121	154	27	568
TE_993	SVA_A	SVA	Retroposon	chr1(-):114804324	-	Intergenic	Non-coding	0.305323	93	3	343
TE_994	SVA_D	SVA	Retroposon	chr1(-):114804782	-	Intergenic	Non-coding	0.780782	123	11	167
TE_995	MER61A, LTR27B	ERV1	LTR	chr1(-):114902384	-	Intergenic	Non-coding, Other	0.18635	144	55	821
TE_996	THE1A	MaLR	LTR	chr1(-):115394737	ENSG00000287103, -	Chimeric, Intergenic	Non-coding	10.3317	54	0	5
TE_997	MamGypLTR1c	Gypsy	LTR	chr1(-):115705803	CASQ2	Chimeric	Non-coding	9.52908	92	4	6
TE_998	AluSx4	Alu	SINE	chr1(-):115942799	-	Intergenic	Non-coding	0.474658	274	28	624
TE_999	AluSx	Alu	SINE	chr1(-):116045641	-, ENSG00000237993	Chimeric, Intergenic	Non-coding	28.9288	76	1	1
TE_1000	L1PBa1_5end	L1	LINE	chr1(-):116046944	-, ENSG00000237993	Chimeric, Intergenic	Non-coding	49.5922	175	2	1
TE_1001	THE1A	MaLR	LTR	chr1(-):116051910	-, ENSG00000237993	Chimeric, Intergenic	Non-coding	48.2397	213	4	0
TE_1002	MIR3	L2-end	SINE	chr1(-):116123940	-	Intergenic	Non-coding	2.28583	577	96	188
TE_1003	MLT1L	MaLR	LTR	chr1(-):116317524	-, ENSG00000287217	Chimeric, Intergenic	Non-coding	1.06269	98	15	89
TE_1004	LTR91A	Long_Terminal_Repeat_Element	LTR	chr1(-):116336387	-, ENSG00000287217	Chimeric, Intergenic	Non-coding	1.23926	684	80	542
TE_1005	L2a_3end	L2	LINE	chr1(-):116432424	LINC01762, ATP1A1-AS1	Chimeric	Non-coding	0.144499	89	2	699
TE_1006	MIRc	L2-end	SINE	chr1(-):116474549	LINC01762	Annoated	Non-coding	0.421344	79	118	95
TE_1007	AluSc	Alu	SINE	chr1(-):116479086	LINC01762	Annoated	Non-coding	0.695042	110	131	48
TE_1008	L2b_3end, L2	L2	LINE	chr1(-):116496844	LINC01762	Chimeric	Non-coding	2.25419	23	2	9
TE_1009	AluJb	Alu	SINE	chr1(-):116546127	CD58	Chimeric	Non-coding, Other	1.10547	408	31	385
TE_1010	L2b_3end	L2	LINE	chr1(-):116589639	IGSF3	Chimeric	Other	13.7756	109	2	6
TE_1011	MLT1L	MaLR	LTR	chr1(-):116650589	IGSF3	Chimeric	Other	3.1344	291	23	81
TE_1012	MER91A, LTR104_Mam	Tip100, Gypsy	DNA, LTR	chr1(-):116710552	-, IGSF3	Chimeric, Intergenic	Non-coding, Other	0.88717	317	64	339
TE_1013	LTR16D1	ERV3	LTR	chr1(-):116806047	-	Intergenic	Non-coding	2.01393	2849	211	1383
TE_1014	MER102a	Charlie	DNA	chr1(-):117023286	-	Intergenic	Non-coding	1.46555	445	31	311
TE_1015	LTR57	ERV3	LTR	chr1(-):117164349	VTCN1	Chimeric	Non-coding, Truncated	3.46478	82	2	24
TE_1016	LTR12_v	ERV1	LTR	chr1(-):117173105	VTCN1	Chimeric	Non-coding, Chimeric_truncated, Truncated	2.4335	94	40	3
TE_1017	MLT1C	MaLR	LTR	chr1(-):117173312	VTCN1	Annoated	Chimeric_truncated	5.85417	1043	135	65
TE_1018	MLT1I	MaLR	LTR	chr1(-):117225215	VTCN1	Chimeric	Non-coding, Other, Chimeric_truncated, Truncated	8.52085	188	13	11
TE_1019	SVA_F	SVA	Retroposon	chr1(-):117430146	-	Intergenic	Non-coding	2.23916	148	1	73
TE_1020	SVA_F	SVA	Retroposon	chr1(-):117430206	-	Intergenic	Non-coding	1.60789	203	3	139
TE_1021	HERVL18	ERV3	LTR	chr1(-):117820914	-	Intergenic	Non-coding, Other	0.43308	238	18	603
TE_1022	LTR18C	ERV3	LTR	chr1(-):117821694	-	Intergenic	Non-coding, Other	0.621846	95	3	170
TE_1023	L1M4_orf2	L1	LINE	chr1(-):117902692	GDAP2	Chimeric	Non-coding	0.738636	655	54	946
TE_1024	L1HS_5end	L1	LINE	chr1(-):118281268	-	Intergenic	Non-coding	48.9482	607	5	8
TE_1025	THE1B	MaLR	LTR	chr1(-):118453949	-	Intergenic	Non-coding	9.33879	115	0	13
TE_1026	L1M4a1_5end	L1	LINE	chr1(-):118495268	-	Intergenic	Non-coding	3.60045	114	4	31
TE_1027	L1ME3Cz_3end	L1	LINE	chr1(-):119034990	WARS2	Chimeric	Non-coding	0.814634	291	25	378
TE_1028	FLAM_A, SVA_A	Alu, SVA	Retroposon, SINE	chr1(-):119040578	WARS2	Chimeric	Non-coding	1.63941	399	29	245
TE_1029	MLT2A2	ERV3	LTR	chr1(-):119255295	-	Intergenic	Non-coding	0.71185	215	27	314
TE_1030	AluJr	Alu	SINE	chr1(-):119277186	ENSG00000227712	Chimeric	Non-coding	1.17506	48	10	36
TE_1031	LTR10C	ERV1	LTR	chr1(-):119356794	-, ENSG00000227712	Chimeric, Intergenic	Non-coding	2.01267	249	20	119
TE_1032	Eutr2	MuDR	DNA	chr1(-):119358621	-	Intergenic	Non-coding	1.2597	94	11	73
TE_1033	MER68	ERV3	LTR	chr1(-):119379249	-, ENSG00000227712	Chimeric, Intergenic	Non-coding, Other	0.527914	199	66	360
TE_1034	L2c_3end	L2	LINE	chr1(-):119393990	-, ENSG00000227712	Chimeric, Intergenic	Non-coding	0.322716	133	10	457
TE_1035	PRIMA4_LTR	ERV1	LTR	chr1(-):119431454	-	Intergenic	Non-coding	0.756341	50	1	74
TE_1036	LTR19-int	ERV1	LTR	chr1(-):119488754	-	Intergenic	Non-coding	0.240076	94	11	434
TE_1037	L2a_3end, L2	L2	LINE	chr1(-):119555674	-	Intergenic	Non-coding	0.285433	116	3	458
TE_1038	L1MC5_3end	L1	LINE	chr1(-):119634689	ZNF697	Chimeric	Non-coding, Other	1.33679	101	9	76
TE_1039	AluJo	Alu	SINE	chr1(-):119783924	-	Intergenic	Non-coding	7.30162	148	8	14
TE_1040	MER11D	ERV2	LTR	chr1(-):119786272	-	Intergenic	Non-coding	4.13884	223	28	32
TE_1041	L2d_3end	L2	LINE	chr1(-):119964208	NOTCH2	Chimeric	Other	0.481577	140	15	314
TE_1042	MLT1M	MaLR	LTR	chr1(-):120100759	NOTCH2	Annoated	Non-coding	0.688781	10	6	11
TE_1043	L2c_3end	L2	LINE	chr1(-):120365166	-	Intergenic	Non-coding	3.13627	63	16	6
TE_1044	AluY	Alu	SINE	chr1(-):120435765	-	Intergenic	Non-coding	0.288005	207	10	803
TE_1045	AluJb	Alu	SINE	chr1(-):120508220	PDE4DIPP2	Chimeric	Non-coding, Other	0.151976	650	53	4774
TE_1046	MIR3	L2-end	SINE	chr1(-):120609335	PDE4DIPP2	Chimeric	Other	0.488408	25	4	55
TE_1047	HERVL40	ERV3	LTR	chr1(-):121055624	PDE4DIPP4	Chimeric	Non-coding, Other	1.47931	41	2	29
TE_1048	HERV9	ERV1	LTR	chr1(-):121511587	ENSG00000228826	Annoated	Non-coding	2.98925	731	63	212
TE_1049	AluSg	Alu	SINE	chr1(-):143306271	-	Intergenic	Non-coding	1.86728	110	4	62
TE_1050	Tigger4	Tigger	DNA	chr1(-):143917315	-	Intergenic	Non-coding	0.206266	83	5	453
TE_1051	AluJr4, SVA_B	Alu, SVA	Retroposon, SINE	chr1(-):143968317	FAM72C	Chimeric	Non-coding	0.519583	129	0	281
TE_1052	SVA_A, AluSx	Alu, SVA	Retroposon, SINE	chr1(-):144476233	-	Intergenic	Non-coding	19.912	52	0	2
TE_1053	L2	L2	LINE	chr1(-):145011116	SRGAP2B	Chimeric	Non-coding, Other	5.84041	113	3	18
TE_1054	AluSz6	Alu	SINE	chr1(-):145067122	SRGAP2B	Chimeric	Non-coding, Other	1.53337	116	6	79
TE_1055	Mam_R4	Dong-R4	LINE	chr1(-):145135831	SRGAP2B, -	Chimeric, Intergenic	Non-coding, Other	1.67656	118	8	71
TE_1056	MER34B-int	ERV1	LTR	chr1(-):145219522	LINC01145, -	Chimeric, Intergenic	Non-coding	5.04939	111	4	20
TE_1057	L1MEc_5end	L1	LINE	chr1(-):145433393	NBPF20	Chimeric	Other	4.95922	43	0	9
TE_1058	AluJb	Alu	SINE	chr1(-):145487746	-	Intergenic	Non-coding	2.25419	9	1	3
TE_1059	L1P4_orf2	L1	LINE	chr1(-):145819558	RNF115	Chimeric	Non-coding	0.910745	702	55	814
TE_1060	MLT1M	MaLR	LTR	chr1(-):146261797	-, NOTCH2NLA, NBPF10	Chimeric, Intergenic	Non-coding, Other	0.416934	181	50	441
TE_1061	THE1B	MaLR	LTR	chr1(-):146356363	ENSG00000290578, SEC22B4P	Chimeric	Non-coding	2.63978	88	3	34
TE_1062	AluYj4	Alu	SINE	chr1(-):146378040	ENSG00000290578	Chimeric	Non-coding	2.5403	585	31	228
TE_1063	ERV24B_Prim	ERV1	LTR	chr1(-):146383449	ENSG00000290578	Chimeric	Non-coding	40.5755	35	0	0
TE_1064	AluYe5	Alu	SINE	chr1(-):146428471	-	Intergenic	Non-coding	2.65879	91	5	33
TE_1065	LTR75	ERV3	LTR	chr1(-):146443638	-	Intergenic	Non-coding	10.1439	44	0	4
TE_1066	L2	L2	LINE	chr1(-):146729784	-	Intergenic	Non-coding	0.939247	9	0	11
TE_1067	Tigger1	Tigger	DNA	chr1(-):146892522	-	Intergenic	Non-coding	13.0743	57	3	1
TE_1068	MER5A1	Charlie	DNA	chr1(-):147173696	PRKAB2	Chimeric	Non-coding, Other	1.03317	98	12	95
TE_1069	LTR2C	ERV1	LTR	chr1(-):147225789	FMO5	Annoated	Non-coding	1.97471	1504	185	673
TE_1070	L1P1_orf2	L1	LINE	chr1(-):147460547	-	Intergenic	Non-coding	7.77696	68	0	9
TE_1071	LTR12	ERV1	LTR	chr1(-):147517874	-, LINC00624	Chimeric, Intergenic, Annoated	Non-coding	1.44122	1380	77	1002
TE_1072	SVA_D	SVA	Retroposon	chr1(-):147950928	-	Intergenic	Non-coding	139.76	123	0	0
TE_1073	L1MEc_5end	L1	LINE	chr1(-):148016267	ENSG00000290705, PDZK1P1	Chimeric	Non-coding, Other	0.419444	162	3	434
TE_1074	L1PA11_3end	L1	LINE	chr1(-):148019349	ENSG00000290705, PDZK1P1	Chimeric	Other	4.23123	228	5	55
TE_1075	AluJb	Alu	SINE	chr1(-):148060878	-	Intergenic	Non-coding	3.84914	180	5	47
TE_1076	AluJb	Alu	SINE	chr1(-):148144995	NBPF11	Chimeric	Chimeric_normal, Other	0.556229	37	5	71
TE_1077	AluSc8	Alu	SINE	chr1(-):148150961	NBPF11	Chimeric	Chimeric_normal, Other	1.25233	69	4	58
TE_1078	ERV24_Prim	ERV1	LTR	chr1(-):148254848	ENSG00000227733	Chimeric	Non-coding	3.6208	256	1	78
TE_1079	ERV24_Prim	ERV1	LTR	chr1(-):148254999	ENSG00000227733	Annoated	Non-coding	3.67872	234	4	67
TE_1080	AluSc	Alu	SINE	chr1(-):148274537	LINC01138	Chimeric	Non-coding	0.680649	92	1	152
TE_1081	AluSx	Alu	SINE	chr1(-):148275357	-, LINC01138	Chimeric, Intergenic	Non-coding	0.982677	312	11	347
TE_1082	MLT1A0	MaLR	LTR	chr1(-):148297283	LINC01138	Annoated, Chimeric	Non-coding	28.7007	712	18	9
TE_1083	L1ME3_3end	L1	LINE	chr1(-):148301645	LINC01138	Chimeric	Non-coding	1.52963	113	9	74
TE_1084	L1MEc_5end	L1	LINE	chr1(-):148304627	LINC01138	Chimeric	Non-coding	2.79324	56	1	21
TE_1085	L1M4a2_5end	L1	LINE	chr1(-):148305172	LINC01138	Chimeric	Non-coding	2.20201	210	1	106
TE_1086	HERVE_a	ERV1	LTR	chr1(-):148325102	LINC01138	Chimeric	Non-coding	1.43097	258	5	198
TE_1087	L1MC_orf2	L1	LINE	chr1(-):148349246	-, LINC01138	Chimeric, Intergenic	Non-coding	1.81435	65	3	37
TE_1088	AluJo	Alu	SINE	chr1(-):148378016	LINC01138	Chimeric	Non-coding	0.601118	31	1	58
TE_1089	AluSg	Alu	SINE	chr1(-):148381141	LINC01138	Chimeric	Non-coding	0.561129	115	5	227
TE_1090	BC200	Alu	SINE	chr1(-):148399297	LINC01138	Chimeric	Non-coding	6.53716	57	2	7
TE_1091	MER4-int	ERV1	LTR	chr1(-):148410270	-	Intergenic	Non-coding	1.18345	41	0	39
TE_1092	MLT1M	MaLR	LTR	chr1(-):148712533	NOTCH2NLB, NBPF14, -	Chimeric, Intergenic	Non-coding, Other	0.834051	73	3	96
TE_1093	MLT1A0	MaLR	LTR	chr1(-):148785669	SEC22B3P	Chimeric	Non-coding	3.38129	14	2	2
TE_1094	MER5B	Charlie	DNA	chr1(-):148786731	SEC22B3P	Chimeric	Non-coding	1.1271	0	0	0
TE_1095	MLT1F2	MaLR	LTR	chr1(-):148824188	SEC22B3P	Chimeric	Non-coding	0.462614	274	41	628
TE_1096	L2c_3end	L2	LINE	chr1(-):148871331	-	Intergenic	Non-coding	0.106531	49	4	524
TE_1097	AluJr4	Alu	SINE	chr1(-):148879564	-	Intergenic	Non-coding	0.398675	213	22	582
TE_1098	SVA_A, AluSx	Alu, SVA	Retroposon, SINE	chr1(-):149115162	ENSG00000274019	Chimeric	Non-coding	9.01677	79	0	9
TE_1099	MIR3	L2-end	SINE	chr1(-):149229351	ENSG00000215861, ENSG00000291233	Chimeric	Non-coding	0.629875	1376	150	2313
TE_1100	MamRep605	Long_Terminal_Repeat_Element	LTR	chr1(-):149919299	SV2A	Chimeric	Other	1.09443	133	3	134
TE_1101	MIR1_Amn	L2-end	SINE	chr1(-):150029703	-	Intergenic	Non-coding	2.45021	99	1	44
TE_1102	AluSx	Alu	SINE	chr1(-):150074289	-	Intergenic	Non-coding	0.171291	49	0	328
TE_1103	AluSq10	Alu	SINE	chr1(-):150299508	-	Intergenic	Non-coding	14.2765	37	2	0
TE_1104	AluSp	Alu	SINE	chr1(-):150350312	-	Intergenic	Non-coding	0.258407	46	2	202
TE_1105	AluJb	Alu	SINE	chr1(-):150536676	-	Intergenic	Non-coding	0.314456	88	5	313
TE_1106	AluSx1	Alu	SINE	chr1(-):150573729	MCL1	Annoated	Non-coding	0.769059	1015	77	1411
TE_1107	SVA_E, AluSp	Alu, SVA	Retroposon, SINE	chr1(-):150594402	-	Intergenic	Non-coding	4.59508	52	2	10
TE_1108	AluSq2	Alu	SINE	chr1(-):150601050	-	Intergenic	Other	0.401834	40	3	111
TE_1109	AluYm1, SVA_B	Alu, SVA	Retroposon, SINE	chr1(-):150618028	-	Intergenic	Non-coding	0.214811	161	9	840
TE_1110	AluSp	Alu	SINE	chr1(-):150639045	-	Intergenic	Other	3.66591	321	33	65
TE_1111	AluSx1, SVA_A	Alu, SVA	Retroposon, SINE	chr1(-):150641021	-	Intergenic	Non-coding, Other	0.66895	237	14	386
TE_1112	AluSq2	Alu	SINE	chr1(-):150654043	-	Intergenic	Non-coding	0.388789	98	5	281
TE_1113	AluSx1	Alu	SINE	chr1(-):150688585	GOLPH3L	Chimeric	Non-coding	0.840303	292	11	381
TE_1114	SVA_F	SVA	Retroposon	chr1(-):150728979	HORMAD1	Chimeric	Non-coding, Other	2.14461	136	2	69
TE_1115	L1MEi_5end	L1	LINE	chr1(-):150759489	-, CTSS	Chimeric, Intergenic	Non-coding, Truncated, Other	0.999549	767	32	833
TE_1116	AluJr	Alu	SINE	chr1(-):150765957	CTSS	Chimeric	Annoated, Non-coding, Other	3.43029	69	6	16
TE_1117	AluJb	Alu	SINE	chr1(-):150776765	CTSS	Chimeric	Annoated, Non-coding, Other	0.150047	42	3	319
TE_1118	AluJr	Alu	SINE	chr1(-):150854100	ARNT, -	Chimeric, Intergenic	Non-coding, Other	0.751397	213	14	306
TE_1119	SVA_E, LTR12_v	SVA, ERV1	Retroposon, LTR	chr1(-):150900486	-	Intergenic	Non-coding	1.13377	339	15	322
TE_1120	AluJb	Alu	SINE	chr1(-):150925331	-	Intergenic	Non-coding	0.793568	137	8	187
TE_1121	AluYk3	Alu	SINE	chr1(-):151137358	-	Intergenic	Non-coding	0.121778	93	1	868
TE_1122	AluSp	Alu	SINE	chr1(-):151179854	VPS72	Chimeric	Non-coding	2.1311	553	35	257
TE_1123	AluSg	Alu	SINE	chr1(-):151188940	VPS72	Chimeric	Non-coding	3.16477	1066	33	346
TE_1124	AluSc8	Alu	SINE	chr1(-):151195084	VPS72, -	Chimeric, Intergenic	Non-coding, Other	2.33305	1715	97	731
TE_1125	AluSz, SVA_B	Alu, SVA	Retroposon, SINE	chr1(-):151280862	-	Intergenic	Non-coding	2.15173	83	1	42
TE_1126	AluYk3	Alu	SINE	chr1(-):151345524	RFX5	Annoated	Non-coding	1.28675	813	44	668
TE_1127	Charlie1a	Charlie	DNA	chr1(-):151456131	POGZ	Annoated	Other	0.216749	24	3	126
TE_1128	MER5A	Charlie	DNA	chr1(-):151457403	POGZ	Annoated	Other	0.420487	2127	187	5516
TE_1129	MLT1G3	MaLR	LTR	chr1(-):151461966	POGZ	Chimeric	Non-coding, Other	1.42112	57	4	41
TE_1130	AluSq2	Alu	SINE	chr1(-):151489861	POGZ	Chimeric	Non-coding, Other	0.519824	106	4	227
TE_1131	SVA_F	SVA	Retroposon	chr1(-):151651480	-	Intergenic	Non-coding	21.0391	55	0	2
TE_1132	L2	L2	LINE	chr1(-):151783719	TDRKH	Annoated	Non-coding	3.064	646	44	193
TE_1133	LTR66	ERV3	LTR	chr1(-):151953552	THEM4, -	Chimeric, Intergenic	Non-coding	2.36184	372	134	43
TE_1134	Looper	PiggyBac	DNA	chr1(-):152049846	S100A11, -	Chimeric, Intergenic	Non-coding	2.15449	496	23	236
TE_1135	LTR41B	ERV3	LTR	chr1(-):152871244	-, LCE1C	Chimeric, Intergenic	Non-coding	2.88036	114	1	43
TE_1136	L1P1_orf2	L1	LINE	chr1(-):152939984	LINC01527	Chimeric	Non-coding	6.76258	5	0	0
TE_1137	MER48	ERV1	LTR	chr1(-):153023267	-	Intergenic	Non-coding	3.78704	83	0	24
TE_1138	THE1B	MaLR	LTR	chr1(-):153029710	-	Intergenic	Non-coding	3.21431	230	13	67
TE_1139	L1M4_5end	L1	LINE	chr1(-):153046145	SPRR2D	Chimeric	Non-coding	13.2434	46	0	3
TE_1140	L1PREC2_orf2	L1	LINE	chr1(-):153087828	SPRR2D	Chimeric	Non-coding	5.25978	27	2	3
TE_1141	FLAM_A	Alu	SINE	chr1(-):153134897	SPRR2F, -	Chimeric, Intergenic	Non-coding	3.84767	98	2	26
TE_1142	L1ME3B_3end	L1	LINE	chr1(-):153147615	-	Intergenic	Non-coding	14.6522	12	0	0
TE_1143	L4_B_Mam	RTE-X	LINE	chr1(-):153176659	SPRR2G	Chimeric	Non-coding	3.144	105	4	33
TE_1144	L2d2_3end	L2	LINE	chr1(-):153259929	-	Intergenic	Non-coding	0.814014	38	3	50
TE_1145	ERV3-16A3_I	ERV3	LTR	chr1(-):153473271	-, S100A7	Chimeric, Intergenic	Non-coding	6.26164	49	1	7
TE_1146	THE1A	MaLR	LTR	chr1(-):153506173	-, S100A7	Chimeric, Intergenic	Non-coding	0.918121	267	27	301
TE_1147	L1M7_5end	L1	LINE	chr1(-):153579092	S100A2	Chimeric	Non-coding	2.25419	61	3	27
TE_1148	SVA_E	SVA	Retroposon	chr1(-):153583051	-	Intergenic	Non-coding	0.867484	136	4	173
TE_1149	SVA_D	SVA	Retroposon	chr1(-):153583863	-	Intergenic	Non-coding	1.04129	715	18	756
TE_1150	MER70A	ERV3	LTR	chr1(-):153586769	S100A2, S100A4, S100A3, -	Chimeric, Intergenic	Non-coding	0.418973	70	1	189
TE_1151	FRAM, SVA_B	Alu, SVA	Retroposon, SINE	chr1(-):153633312	ENSG00000272030, ENSG00000271853	Chimeric	Non-coding	0.501712	1070	91	2314
TE_1152	FLAM_C	Alu	SINE	chr1(-):153635418	S100A13, ENSG00000272030, ENSG00000271853	Chimeric	Non-coding	1.50171	460	24	321
TE_1153	AluJr	Alu	SINE	chr1(-):153829189	GATAD2B	Chimeric	Non-coding, Other	3.35041	216	9	63
TE_1154	AluYh7, SVA_A	Alu, SVA	Retroposon, SINE	chr1(-):153886642	GATAD2B	Annoated	Non-coding	23.3222	268	10	2
TE_1155	AluJr4	Alu	SINE	chr1(-):153914840	GATAD2B	Annoated	Non-coding	12.8794	1096	95	0
TE_1156	L2b_3end	L2	LINE	chr1(-):153964392	SLC39A1, ENSG00000285779	Chimeric	Non-coding	1.46395	916	37	668
TE_1157	MIRc	L2-end	SINE	chr1(-):154191734	TPM3	Annoated	Non-coding	0.518344	343	23	724
TE_1158	L2c_3end	L2	LINE	chr1(-):154218786	C1orf43	Annoated	Non-coding	1.70803	3633	328	2069
TE_1159	AluSg7	Alu	SINE	chr1(-):154620178	ADAR	Chimeric	Non-coding, Other	1.85996	367	16	206
TE_1160	MIR	L2-end	SINE	chr1(-):154781340	KCNN3	Chimeric	Non-coding, Other	0.585279	201	16	372
TE_1161	Eutr18	Long_Terminal_Repeat_Element	LTR	chr1(-):154794478	KCNN3	Chimeric	Non-coding, Other	0.82761	256	14	335
TE_1162	L3	CR1	LINE	chr1(-):154810089	-, KCNN3	Chimeric, Intergenic	Non-coding, Other	1.09593	210	28	188
TE_1163	MER3	Charlie	DNA	chr1(-):154852048	KCNN3	Chimeric	Other	0.691066	167	18	255
TE_1164	AluJr4, AluSx	Alu	SINE	chr1(-):154885859	-, KCNN3	Chimeric, Intergenic	Non-coding, Other	0.616499	325	23	572
TE_1165	L2b_3end	L2	LINE	chr1(-):154950933	PBXIP1	Chimeric	Non-coding, Other	0.666085	1230	158	1924
TE_1166	MLT1L	MaLR	LTR	chr1(-):155120411	-	Intergenic	Non-coding	9.20462	97	5	6
TE_1167	AluJb	Alu	SINE	chr1(-):155171833	KRTCAP2, ENSG00000273088	Chimeric	Non-coding	0.966082	11	0	13
TE_1168	MIRb	L2-end	SINE	chr1(-):155220009	GBA1LP	Chimeric	Non-coding, Other	1.72996	65	1	41
TE_1169	AluSx	Alu	SINE	chr1(-):155220522	GBA1LP	Chimeric	Non-coding, Other	1.86675	211	4	123
TE_1170	AluY	Alu	SINE	chr1(-):155221001	GBA1LP	Chimeric	Non-coding, Other	1.66053	385	6	255
TE_1171	L2d_3end	L2	LINE	chr1(-):155240510	GBA1	Chimeric	Non-coding, Other	0.870938	135	8	167
TE_1172	AluSz	Alu	SINE	chr1(-):155270136	CLK2	Chimeric	Non-coding	0.79884	970	33	1336
TE_1173	AluSp	Alu	SINE	chr1(-):155272290	CLK2	Chimeric	Non-coding	1.57482	706	35	470
TE_1174	Tigger3	Tigger	DNA	chr1(-):155398578	ASH1L	Chimeric	Other	0.647074	642	40	1079
TE_1175	AluJr	Alu	SINE	chr1(-):155404265	ASH1L	Chimeric	Other	0.98803	745	48	802
TE_1176	MLT1E1	MaLR	LTR	chr1(-):155408191	ASH1L	Chimeric	Other	1.3439	997	68	768
TE_1177	AluSg	Alu	SINE	chr1(-):155423768	ASH1L	Chimeric	Other	1.73279	554	22	338
TE_1178	MLT2D	ERV3	LTR	chr1(-):155528589	ASH1L	Chimeric	Other	1.03355	452	26	467
TE_1179	AluSq2	Alu	SINE	chr1(-):155567955	ASH1L	Chimeric	Other	7.6079	26	0	3
TE_1180	AluSx1, SVA_B	Alu, SVA	Retroposon, SINE	chr1(-):155568919	-, ASH1L	Chimeric, Intergenic	Non-coding, Other	4.63362	36	2	6
TE_1181	AluSx3	Alu	SINE	chr1(-):155569598	ASH1L	Chimeric	Other	6.4808	22	1	2
TE_1182	LTR5_Hs	ERV2	LTR	chr1(-):155635728	ENSG00000287839, -	Chimeric, Intergenic	Non-coding	14.2544	214	6	10
TE_1183	AluSz6	Alu	SINE	chr1(-):155674739	YY1AP1	Annoated	Non-coding	1.16671	4034	228	3669
TE_1184	AluY	Alu	SINE	chr1(-):155676134	YY1AP1	Annoated	Non-coding	0.678227	2134	126	3421
TE_1185	AluSx1	Alu	SINE	chr1(-):155756852	GON4L	Chimeric	Non-coding, Other	0.353797	209	17	651
TE_1186	AluSx4, SVA_B	Alu, SVA	Retroposon, SINE	chr1(-):155800842	GON4L	Chimeric	Non-coding, Other	0.557987	601	36	1179
TE_1187	AluJr	Alu	SINE	chr1(-):155804558	GON4L	Chimeric	Non-coding, Other	0.514846	924	51	1973
TE_1188	AluSx1, SVA_E	Alu, SVA	Retroposon, SINE	chr1(-):155828253	GON4L	Chimeric	Non-coding, Other	0.763557	606	45	850
TE_1189	AluSp	Alu	SINE	chr1(-):155855030	GON4L, -	Chimeric, Intergenic	Non-coding, Other	1.00537	222	8	241
TE_1190	AluJr	Alu	SINE	chr1(-):155972940	ARHGEF2	Chimeric	Non-coding, Other	0.586707	265	18	492
TE_1191	MER102a	Charlie	DNA	chr1(-):155985747	ARHGEF2	Chimeric	Non-coding, Other	0.553047	78	11	149
TE_1192	L1MEg_5end	L1	LINE	chr1(-):156033924	-	Intergenic	Non-coding	1.247	2183	118	1855
TE_1193	AluSx	Alu	SINE	chr1(-):156052556	UBQLN4	Chimeric	Non-coding, Other	1.84016	79	5	43
TE_1194	SVA_F, AluYk2	Alu, SVA	Retroposon, SINE	chr1(-):156060353	UBQLN4	Chimeric	Non-coding, Other	2.6502	86	2	34
TE_1195	AluSp	Alu	SINE	chr1(-):156060698	UBQLN4	Chimeric	Non-coding, Other	2.63589	2050	161	715
TE_1196	LTR16A	ERV3	LTR	chr1(-):156063691	UBQLN4	Chimeric	Non-coding, Other	8.26537	21	2	0
TE_1197	LTR5_Hs	ERV2	LTR	chr1(-):156181912	-	Intergenic	Non-coding	0.461384	69	5	165
TE_1198	L1M5_orf2	L1	LINE	chr1(-):156219467	-	Intergenic	Non-coding	5.14707	136	4	25
TE_1199	Tigger2	Tigger	DNA	chr1(-):156315193	CCT3	Chimeric	Non-coding	0.598407	102	4	189
TE_1200	AluSx	Alu	SINE	chr1(-):156330500	CCT3	Chimeric	Non-coding, Other	2.19639	379	7	187
TE_1201	AluSz	Alu	SINE	chr1(-):156561318	IQGAP3	Chimeric	Truncated, Other	3.85159	474	2	136
TE_1202	AluJr	Alu	SINE	chr1(-):156617093	GPATCH4, -	Chimeric, Intergenic	Non-coding, Other	0.0604783	21	1	408
TE_1203	SVA_B, AluSg	Alu, SVA	Retroposon, SINE	chr1(-):156702350	CRABP2	Chimeric	Non-coding	0.787423	50	1	71
TE_1204	AluSx	Alu	SINE	chr1(-):156713292	ENSG00000223356, -, CRABP2	Chimeric, Intergenic	Non-coding	0.296583	740	22	2793
TE_1205	L2	L2	LINE	chr1(-):156715764	CRABP2	Chimeric	Non-coding	0.563548	2	0	5
TE_1206	AluSz	Alu	SINE	chr1(-):156715937	ENSG00000223356, -, CRABP2	Chimeric, Intergenic	Non-coding	0.313627	63	2	227
TE_1207	AluSz	Alu	SINE	chr1(-):156716043	ENSG00000223356, -, CRABP2	Chimeric, Intergenic	Non-coding	0.27411	303	9	1240
TE_1208	L2b_3end	L2	LINE	chr1(-):156752112	HDGF	Annoated	Chimeric_truncated	1.51459	8473	638	5667
TE_1209	MIR	L2-end	SINE	chr1(-):156993155	ARHGEF11	Chimeric	Other	1.26672	625	30	526
TE_1210	MER81	Blackjack	DNA	chr1(-):157112886	ETV3L	Chimeric	Non-coding	1.34124	118	43	56
TE_1211	HERVFH21	ERV1	LTR	chr1(-):157279288	-	Intergenic	Non-coding	0.743488	187	39	245
TE_1212	L2c_3end	L2	LINE	chr1(-):157288464	ENSG00000286073	Chimeric	Non-coding	3.28184	98	24	9
TE_1213	PABL_A-int	ERV1	LTR	chr1(-):157442374	-	Intergenic	Non-coding	2.07071	157	35	50
TE_1214	L2	L2	LINE	chr1(-):157540359	FCRL5	Chimeric	Non-coding, Other	1.39404	93	5	70
TE_1215	MIR3	L2-end	SINE	chr1(-):157547702	FCRL5	Chimeric	Non-coding, Other	1.22072	338	26	286
TE_1216	AluSx1	Alu	SINE	chr1(-):157760527	FCRL2, -	Chimeric, Intergenic	Non-coding	0.653599	224	22	365
TE_1217	MIR3	L2-end	SINE	chr1(-):157836470	CD5L	Chimeric	Truncated	0.499508	116	48	215
TE_1218	THE1A	MaLR	LTR	chr1(-):157898282	CD5L	Annoated	Non-coding	1.28811	23	19	1
TE_1219	L3b_3end	CR1	LINE	chr1(-):159364431	ENSG00000228560	Annoated	Non-coding	0.520796	66	4	140
TE_1220	L2b_3end	L2	LINE	chr1(-):159826309	-	Intergenic	Non-coding	1.76415	107	5	63
TE_1221	AluJr	Alu	SINE	chr1(-):159873524	CFAP45	Chimeric	Non-coding	4.99142	123	8	19
TE_1222	ERV3-16A3_LTR	ERV3	LTR	chr1(-):159958211	-, SLAMF9	Chimeric, Intergenic	Non-coding	3.07506	722	85	179
TE_1223	LTR78	ERV1	LTR	chr1(-):159959081	SLAMF9	Chimeric	Non-coding	21.4148	56	0	2
TE_1224	MER57B2	ERV1	LTR	chr1(-):159991581	IGSF9, -, SLAMF9, ENSG00000273933	Chimeric, Intergenic	Non-coding, Other	5.3628	589	35	88
TE_1225	L2b_3end	L2	LINE	chr1(-):160100143	IGSF8	Chimeric	Annoated, Non-coding	0.693598	103	7	161
TE_1226	AluYk3	Alu	SINE	chr1(-):160244903	ENSG00000258465, DCAF8	Chimeric	Annoated, Non-coding, Other	0.476506	749	49	1724
TE_1227	AluSg	Alu	SINE	chr1(-):160316271	COPA	Chimeric	Non-coding, Other	0.688878	785	54	1231
TE_1228	MIRc	L2-end	SINE	chr1(-):160497063	SLAMF6	Chimeric	Non-coding, Other	1.02595	70	3	74
TE_1229	AluJb, SVA_A	Alu, SVA	Retroposon, SINE	chr1(-):160714066	CD48	Chimeric	Non-coding	1.30889	143	6	117
TE_1230	L2a_3end	L2	LINE	chr1(-):160732623	CD48	Chimeric	Non-coding	0.827784	176	19	221
TE_1231	AluJb	Alu	SINE	chr1(-):160887721	ITLN1	Chimeric	Non-coding	0.448798	87	29	191
TE_1232	L1ME3B_3end	L1	LINE	chr1(-):160887848	ITLN1	Chimeric	Non-coding	0.860853	96	44	82
TE_1233	L1ME3B_3end	L1	LINE	chr1(-):160887987	ITLN1	Chimeric	Non-coding	1.59672	84	15	44
TE_1234	L1P2_5end	L1	LINE	chr1(-):160892920	ITLN1	Chimeric	Non-coding	3.79992	117	4	30
TE_1235	MER41-int	ERV1	LTR	chr1(-):160925355	ITLN1, -	Chimeric, Intergenic	Non-coding	1.66614	67	1	44
TE_1236	LTR40a	ERV3	LTR	chr1(-):160951464	ITLN2	Chimeric	Non-coding	0.460163	226	100	455
TE_1237	MIRc	L2-end	SINE	chr1(-):160963655	ITLN2	Chimeric	Non-coding	1.32675	205	6	168
TE_1238	HAL1b	L1	LINE	chr1(-):160963907	ITLN2, -	Chimeric, Intergenic	Non-coding	4.03876	42	1	10
TE_1239	MER74A	ERV3	LTR	chr1(-):160971755	ITLN2, -	Chimeric, Intergenic	Non-coding	13.5252	71	0	5
TE_1240	AluSx1	Alu	SINE	chr1(-):161044237	USF1	Chimeric	Non-coding, Other	0.783624	1231	71	1700
TE_1241	MIR	L2-end	SINE	chr1(-):161109708	PFDN2	Chimeric	Non-coding	0.377577	133	7	392
TE_1242	SVA_D, AluSz	Alu, SVA	Retroposon, SINE	chr1(-):161110270	PFDN2	Chimeric	Non-coding	0.571485	179	8	346
TE_1243	L2	L2	LINE	chr1(-):161125818	DEDD	Chimeric	Non-coding	0.452136	208	15	505
TE_1244	FRAM	Alu	SINE	chr1(-):161129528	DEDD	Chimeric	Non-coding	0.722412	647	46	964
TE_1245	AluSz6	Alu	SINE	chr1(-):161185014	B4GALT3	Chimeric	Non-coding	0.657051	389	43	625
TE_1246	L2c_3end	L2	LINE	chr1(-):161243083	NR1I3	Chimeric	Non-coding, Other	1.05111	82	2	86
TE_1247	SVA_C	SVA	Retroposon	chr1(-):161281341	-	Intergenic	Non-coding	0.224753	134	2	674
TE_1248	MIRc	L2-end	SINE	chr1(-):161304445	-	Intergenic	Non-coding	0.307585	285	20	1027
TE_1249	SVA_F	SVA	Retroposon	chr1(-):161423143	-, ENSG00000283360	Chimeric, Intergenic	Non-coding	0.320449	28	1	100
TE_1250	SVA_D	SVA	Retroposon	chr1(-):161423732	ENSG00000283360	Chimeric	Non-coding	1.1271	0	0	0
TE_1251	MLT2A1	ERV3	LTR	chr1(-):161438880	ENSG00000283317, -	Chimeric, Intergenic	Non-coding	2.04927	79	0	43
TE_1252	L2c_3end	L2	LINE	chr1(-):161546588	ENSG00000289768, FCGR3A	Chimeric	Non-coding	0.956676	246	15	275
TE_1253	SVA_D	SVA	Retroposon	chr1(-):161617320	-	Intergenic	Non-coding	13.8069	146	1	10
TE_1254	MIR3	L2-end	SINE	chr1(-):161630819	FCGR3B	Annoated	Non-coding	3.89702	1140	64	265
TE_1255	MER5A1	Charlie	DNA	chr1(-):161736824	-	Intergenic	Non-coding	2.55991	694	19	286
TE_1256	MER102c	Charlie	DNA	chr1(-):161989310	OLFML2B	Chimeric	Non-coding	0.486701	151	6	345
TE_1257	L2	L2	LINE	chr1(-):162319373	ENSG00000227094	Chimeric	Non-coding	7.10937	983	57	98
TE_1258	AluSx	Alu	SINE	chr1(-):162352304	ENSG00000227094, -	Chimeric, Intergenic	Non-coding	17.7115	109	2	4
TE_1259	LTR14C	ERV2	LTR	chr1(-):162419921	-, SH2D1B	Chimeric, Intergenic	Non-coding	0.100024	40	15	446
TE_1260	MLT1F2, MLT1G1	MaLR	LTR	chr1(-):162551090	-	Intergenic	Non-coding	2.55233	701	21	288
TE_1261	L1PBa1_5end	L1	LINE	chr1(-):162868844	CCDC190	Annoated	Non-coding	3.32052	1693	129	445
TE_1262	AluSx3	Alu	SINE	chr1(-):162896279	-	Intergenic	Non-coding	3.4075	129	3	39
TE_1263	MIRb	L2-end	SINE	chr1(-):162922294	CCDC190, -	Chimeric, Intergenic	Non-coding	2.27059	553	14	260
TE_1264	LTR16B2	ERV3	LTR	chr1(-):163053899	-	Intergenic	Non-coding	0.351414	81	3	259
TE_1265	MSTB	MaLR	LTR	chr1(-):163055742	-	Intergenic	Non-coding	4.85141	98	1	21
TE_1266	Plat_L3	CR1	LINE	chr1(-):163178889	RGS5	Chimeric	Non-coding	0.411238	53	10	137
TE_1267	MER21A	ERV3	LTR	chr1(-):163187952	RGS5	Chimeric	Non-coding	0.65847	1539	105	2530
TE_1268	MamTip2b	Tip100	DNA	chr1(-):163198244	RGS5	Chimeric	Non-coding	3.04316	26	0	9
TE_1269	RhiBie-1.49	MaLR	LTR	chr1(-):163285007	RGS5, ENSG00000232995	Chimeric	Non-coding	3.26265	109	3	34
TE_1270	L1HS_5end	L1	LINE	chr1(-):164459589	-	Intergenic	Non-coding, Other	317.841	281	0	0
TE_1271	L2	L2	LINE	chr1(-):165263538	LMX1A	Chimeric	Non-coding	4.15617	58	0	15
TE_1272	AluSp	Alu	SINE	chr1(-):165333268	LMX1A	Chimeric	Non-coding	10.9892	38	0	3
TE_1273	Plat_L3	CR1	LINE	chr1(-):165414104	RXRG	Chimeric	Non-coding	0.475281	104	2	246
TE_1274	MER117	Charlie	DNA	chr1(-):165418295	RXRG	Chimeric	Non-coding	1.34524	36	0	30
TE_1275	MIRb	L2-end	SINE	chr1(-):165422215	RXRG	Chimeric	Non-coding, Other	18.0335	79	0	4
TE_1276	MIR3	L2-end	SINE	chr1(-):165433641	RXRG	Chimeric	Non-coding, Other	0.87259	95	3	120
TE_1277	Tigger19b	Tigger	DNA	chr1(-):165503793	LRRC52-AS1	Chimeric	Non-coding	3.21008	224	7	71
TE_1278	AluY	Alu	SINE	chr1(-):165526407	LRRC52-AS1	Annoated	Non-coding	10.5665	74	2	5
TE_1279	L2b_3end	L2	LINE	chr1(-):165581512	LRRC52-AS1	Annoated	Non-coding	9.39247	49	0	5
TE_1280	AluJr	Alu	SINE	chr1(-):166147813	-, FAM78B	Chimeric, Intergenic	Non-coding, Truncated, Other	1.35597	313	19	241
TE_1281	L2	L2	LINE	chr1(-):166489880	LINC01675	Annoated	Non-coding	4.63362	36	1	7
TE_1282	MER1A	Charlie	DNA	chr1(-):166601408	-	Intergenic	Non-coding	0.354827	16	6	47
TE_1283	MIR3	L2-end	SINE	chr1(-):166973327	ILDR2	Chimeric	Other	3.00559	111	3	38
TE_1284	HERVK9	ERV2	LTR	chr1(-):167319384	-	Intergenic	Other	0.831904	123	8	159
TE_1285	MIRc	L2-end	SINE	chr1(-):167453279	CD247	Annoated	Non-coding	0.706313	93	7	142
TE_1286	MLT1E1A	MaLR	LTR	chr1(-):167529736	CD247	Chimeric	Non-coding, Other	0.184281	240	27	1446
TE_1287	MIRc	L2-end	SINE	chr1(-):167551570	CREG1	Chimeric	Non-coding, Other	0.738825	332	16	491
TE_1288	AluSz	Alu	SINE	chr1(-):167552994	CREG1	Chimeric	Non-coding, Other	0.503778	117	7	256
TE_1289	PrimLTR79	ERV1	LTR	chr1(-):167554262	CREG1	Chimeric	Non-coding, Other	1.24832	380	33	310
TE_1290	L1PA8_3end	L1	LINE	chr1(-):167559642	CREG1	Chimeric	Chimeric_truncated, Other	1.04309	297	22	299
TE_1291	HERV16	ERV3	LTR	chr1(-):167582312	-	Intergenic	Non-coding	2.25419	1	0	0
TE_1292	L2c_3end	L2	LINE	chr1(-):167618736	-	Intergenic	Non-coding	2.95192	54	2	18
TE_1293	L2c_3end	L2	LINE	chr1(-):167653666	-	Intergenic	Non-coding	1.1271	21	0	21
TE_1294	LTR2	ERV1	LTR	chr1(-):167909864	ADCY10	Chimeric	Other	0.39093	76	1	220
TE_1295	L1MEd_5end	L1	LINE	chr1(-):168109360	GPR161	Chimeric	Other	1.98032	187	11	95
TE_1296	L1MB3_3end	L1	LINE	chr1(-):168119513	GPR161	Chimeric	Other	0.483041	128	8	292
TE_1297	MIRc	L2-end	SINE	chr1(-):168135283	GPR161	Chimeric	Non-coding, Other	0.313553	258	12	918
TE_1298	L2b_3end	L2	LINE	chr1(-):168137455	GPR161	Annoated	Non-coding, Other	1.22372	3811	267	3243
TE_1299	L1MEf_5end	L1	LINE	chr1(-):168209476	-	Intergenic	Non-coding	0.693598	63	2	101
TE_1300	THE1D	MaLR	LTR	chr1(-):168220609	-	Intergenic	Non-coding	0.777308	19	0	28
TE_1301	L1PA16_3end	L1	LINE	chr1(-):168261278	-	Intergenic	Non-coding	0.449118	1983	114	4864
TE_1302	LTR16	ERV3	LTR	chr1(-):168434338	ENSG00000228697, -	Chimeric, Intergenic	Non-coding	1.99284	121	15	53
TE_1303	L1P1_orf2	L1	LINE	chr1(-):168548446	XCL2	Chimeric	Non-coding	1.72195	54	8	27
TE_1304	L1MB8_3end	L1	LINE	chr1(-):168733406	LINC00970	Annoated	Non-coding	0.631816	471	80	761
TE_1305	MLT1L	MaLR	LTR	chr1(-):169049187	LINC00970	Chimeric	Non-coding	3.55618	182	14	43
TE_1306	L1P1_5end	L1	LINE	chr1(-):169279788	NME7	Chimeric	Non-coding	48.4651	128	0	2
TE_1307	L1PA16_3end	L1	LINE	chr1(-):169302484	NME7	Annoated	Non-coding	15.1782	1615	118	1
TE_1308	L2	L2	LINE	chr1(-):169424354	CCDC181	Chimeric	Other	0.488235	93	37	179
TE_1309	Tigger12A	Tigger	DNA	chr1(-):169519034	F5	Chimeric	Non-coding	29.3045	77	1	1
TE_1310	AluJr	Alu	SINE	chr1(-):169765976	ENSG00000230704, SELE	Chimeric	Non-coding	8.71621	115	7	7
TE_1311	MLT1H-int	MaLR	LTR	chr1(-):169906946	SCYL3	Chimeric	Other	0.255827	280	13	1224
TE_1312	L1P3_5end, L1PA10_5end	L1	LINE	chr1(-):170049818	KIFAP3	Chimeric	Other	0.523098	568	49	1176
TE_1313	L1MB4_5end, L1M3d_5end	L1	LINE	chr1(-):170067569	KIFAP3	Annoated	Other	2.52823	1143	71	438
TE_1314	L1M4c_5end	L1	LINE	chr1(-):170068728	KIFAP3	Chimeric	Other	2.67685	341	16	127
TE_1315	L1ME1_3end	L1	LINE	chr1(-):170477826	-, GORAB-AS1	Chimeric, Intergenic	Non-coding	1.51511	163	7	114
TE_1316	L2c_3end	L2	LINE	chr1(-):170825751	ENSG00000231424	Chimeric	Non-coding	1.10976	191	14	180
TE_1317	HAL1b, AluSz6	Alu, L1	SINE, LINE	chr1(-):170853733	ENSG00000231424	Chimeric	Non-coding	1.0001	251	20	263
TE_1318	L1M3b_5end	L1	LINE	chr1(-):171128730	ENSG00000231424	Chimeric	Non-coding	4.35368	196	7	43
TE_1319	MSTB	MaLR	LTR	chr1(-):171129841	ENSG00000231424	Chimeric	Non-coding	0.478029	217	36	477
TE_1320	MIR3	L2-end	SINE	chr1(-):171138823	ENSG00000231424	Chimeric	Non-coding	0.171391	150	64	928
TE_1321	AluY	Alu	SINE	chr1(-):171192678	-, ENSG00000231424	Chimeric, Intergenic	Non-coding	1.14604	241	46	191
TE_1322	THE1D	MaLR	LTR	chr1(-):171201815	ENSG00000231424	Chimeric	Non-coding	4.02534	49	0	13
TE_1323	MER61A	ERV1	LTR	chr1(-):171213954	ENSG00000225243, -, ENSG00000231424	Chimeric, Intergenic	Non-coding	2.47002	102	13	33
TE_1324	HERVIP10F	ERV1	LTR	chr1(-):171222640	ENSG00000225243, -	Chimeric, Intergenic	Non-coding	1.95538	372	44	170
TE_1325	HERVIP10F	ERV1	LTR	chr1(-):171224118	ENSG00000225243	Annoated	Non-coding	1.71413	729	86	393
TE_1326	PRIMA4-int	ERV1	LTR	chr1(-):171296470	-	Intergenic	Non-coding	9.01677	255	4	27
TE_1327	THE1B	MaLR	LTR	chr1(-):171351540	-	Intergenic	Non-coding	3.4779	107	3	31
TE_1328	L2	L2	LINE	chr1(-):171370876	-	Intergenic	Non-coding	18.3556	113	1	5
TE_1329	L1HS_5end	L1	LINE	chr1(-):171373938	-	Intergenic	Non-coding	19.1885	2757	40	121
TE_1330	LTR12D	ERV1	LTR	chr1(-):171381245	-	Intergenic	Non-coding	2.56727	81	12	23
TE_1331	MER5B	Charlie	DNA	chr1(-):171470925	-	Intergenic	Non-coding	27.6139	48	0	1
TE_1332	L1HS_5end	L1	LINE	chr1(-):172056216	-	Intergenic	Non-coding	225.419	199	0	0
TE_1333	L2	L2	LINE	chr1(-):172115407	-	Intergenic	Non-coding	22.1662	58	1	1
TE_1334	MSTA	MaLR	LTR	chr1(-):172246042	ENSG00000287336	Chimeric	Non-coding	6.2366	82	9	5
TE_1335	L2a_3end	L2	LINE	chr1(-):172428589	PIGC	Chimeric	Non-coding	6.44055	39	0	6
TE_1336	MER66-int	ERV1	LTR	chr1(-):172566274	-	Intergenic	Non-coding	57.4819	50	0	0
TE_1337	MLT1F2	MaLR	LTR	chr1(-):172653185	-	Intergenic	Non-coding	9.04426	328	4	36
TE_1338	MLT1F2	MaLR	LTR	chr1(-):172653253	-	Intergenic	Non-coding	4.9359	126	2	26
TE_1339	MLT1J2	MaLR	LTR	chr1(-):172835267	-	Intergenic	Non-coding	2.95597	138	6	46
TE_1340	AluY	Alu	SINE	chr1(-):172933705	-	Intergenic	Non-coding, Other	4.68219	888	47	166
TE_1341	MIRb	L2-end	SINE	chr1(-):173051943	TNFSF18	Chimeric	Non-coding	1.05879	61	1	64
TE_1342	L2	L2	LINE	chr1(-):173063752	TNFSF18	Chimeric	Non-coding	0.85092	113	8	142
TE_1343	AluSz	Alu	SINE	chr1(-):173239949	TNFSF4	Annoated	Non-coding	0.446529	600	63	1453
TE_1344	L1ME3F_3end	L1	LINE	chr1(-):173660434	ENSG00000285777, ANKRD45	Chimeric	Annoated, Other	2.93045	103	5	34
TE_1345	MLT1F2	MaLR	LTR	chr1(-):173660545	ENSG00000285777, ANKRD45	Chimeric	Annoated, Other	1.65307	153	9	95
TE_1346	LTR71A	ERV1	LTR	chr1(-):173670961	ENSG00000285777, ANKRD45	Chimeric	Annoated, Non-coding, Chimeric_normal, Other	5.20198	59	0	12
TE_1347	LTR10A, LTR10F	ERV1	LTR	chr1(-):173683901	ENSG00000285777, ANKRD45	Chimeric	Annoated, Non-coding, Chimeric_normal, Other	3.81136	513	34	117
TE_1348	HERVIP10F, HERVP71A	ERV1	LTR	chr1(-):173691235	ENSG00000285777, ANKRD45, -	Chimeric, Intergenic	Annoated, Non-coding, Chimeric_normal, Other	11.6875	476	7	38
TE_1349	AluSc	Alu	SINE	chr1(-):173973449	RC3H1	Chimeric	Other	0.989594	474	44	496
TE_1350	L1MB8_3end	L1	LINE	chr1(-):173985160	RC3H1	Chimeric	Other	1.337	292	28	218
TE_1351	SVA_F	SVA	Retroposon	chr1(-):174350025	-	Intergenic	Non-coding	1.64445	88	0	60
TE_1352	SVA_F	SVA	Retroposon	chr1(-):174350080	-	Intergenic	Non-coding	2.22199	68	1	33
TE_1353	SVA_F	SVA	Retroposon	chr1(-):174350178	-	Intergenic	Non-coding	1.747	30	1	18
TE_1354	SVA_F	SVA	Retroposon	chr1(-):174350721	-	Intergenic	Non-coding	1.21848	79	0	73
TE_1355	THE1C	MaLR	LTR	chr1(-):174602507	-	Intergenic	Non-coding	4.50838	135	2	31
TE_1356	L2b_3end	L2	LINE	chr1(-):174948831	RABGAP1L-AS1	Annoated	Non-coding	0.630319	117	13	197
TE_1357	AluJb	Alu	SINE	chr1(-):174952864	-	Intergenic	Non-coding	15.4976	54	2	1
TE_1358	AluSp	Alu	SINE	chr1(-):175020619	MRPS14	Chimeric	Non-coding	0.912311	1732	72	2068
TE_1359	L2	L2	LINE	chr1(-):175021149	MRPS14	Chimeric	Non-coding	1.14383	1366	58	1288
TE_1360	LTR12C	ERV1	LTR	chr1(-):175108810	-	Intergenic	Non-coding	9.58032	33	1	2
TE_1361	MLT2B3	ERV3	LTR	chr1(-):175926299	-, LINC02803	Chimeric, Intergenic	Non-coding	0.538817	511	12	1058
TE_1362	AluSx	Alu	SINE	chr1(-):175927081	-, LINC02803	Chimeric, Intergenic	Non-coding	0.980776	676	15	762
TE_1363	L1MC3_3end	L1	LINE	chr1(-):175940452	LINC02803	Chimeric	Non-coding	0.693598	31	2	49
TE_1364	SVA_C, AluSz, SVA_B	Alu, SVA	Retroposon, SINE	chr1(-):176019129	COP1	Chimeric	Non-coding, Truncated	0.70369	235	6	371
TE_1365	FRAM	Alu	SINE	chr1(-):176021128	COP1	Chimeric	Non-coding, Truncated	0.679001	890	45	1433
TE_1366	AluSq	Alu	SINE	chr1(-):176055203	COP1	Chimeric	Non-coding, Chimeric_truncated	1.13162	249	8	240
TE_1367	Tigger12	Tigger	DNA	chr1(-):176201346	COP1	Annoated	Truncated	2.14819	992	55	465
TE_1368	SVA_F	SVA	Retroposon	chr1(-):176396810	-	Intergenic	Non-coding	1.63539	147	0	101
TE_1369	THE1A	MaLR	LTR	chr1(-):177048300	ASTN1	Chimeric	Other	10.9892	38	2	1
TE_1370	MLT1B	MaLR	LTR	chr1(-):177351222	-	Intergenic	Non-coding	2.76139	146	8	51
TE_1371	L2	L2	LINE	chr1(-):177744929	ENSG00000227579	Annoated	Non-coding, Other	7.84518	528	8	67
TE_1372	AluJb	Alu	SINE	chr1(-):177985738	CRYZL2P-SEC16B	Chimeric	Other	0.815169	195	8	262
TE_1373	UCON34	Charlie	DNA	chr1(-):178005456	SEC16B, -, CRYZL2P-SEC16B	Chimeric, Intergenic	Non-coding, Other	1.40597	120	5	91
TE_1374	AluJr	Alu	SINE	chr1(-):178010249	CRYZL2P-SEC16B	Chimeric	Other	1.1271	17	2	15
TE_1375	HERVH	ERV1	LTR	chr1(-):178041710	CRYZL2P, CRYZL2P-SEC16B	Chimeric	Non-coding, Other	55.6034	147	2	0
TE_1376	HERVH	ERV1	LTR	chr1(-):178042517	CRYZL2P, CRYZL2P-SEC16B	Chimeric	Non-coding, Other	12.899	102	2	6
TE_1377	HERVH	ERV1	LTR	chr1(-):178043490	CRYZL2P, CRYZL2P-SEC16B	Chimeric	Non-coding, Other	0.383472	147	8	426
TE_1378	L2a_3end	L2	LINE	chr1(-):178290036	-	Intergenic	Non-coding	3.86433	47	0	13
TE_1379	HERVK9	ERV2	LTR	chr1(-):178555605	-	Intergenic	Non-coding	0.865449	171	8	215
TE_1380	MLT2B1	ERV3	LTR	chr1(-):179019025	-	Intergenic	Non-coding	5.76071	137	2	24
TE_1381	AluSx1	Alu	SINE	chr1(-):179073405	-	Intergenic	Non-coding	0.184075	316	10	1930
TE_1382	AluSx	Alu	SINE	chr1(-):179075189	-	Intergenic	Non-coding	0.845322	143	1	190
TE_1383	AluSz	Alu	SINE	chr1(-):179156645	ABL2	Chimeric	Non-coding, Other	1.3245	207	15	161
TE_1384	AluYk4	Alu	SINE	chr1(-):179849048	TOR1AIP2	Chimeric	Non-coding	0.860379	199	13	248
TE_1385	AluSp	Alu	SINE	chr1(-):179866668	TOR1AIP2, -	Chimeric, Intergenic	Non-coding	0.540688	543	26	1107
TE_1386	L2	L2	LINE	chr1(-):179868161	TOR1AIP2	Chimeric	Non-coding	3.09352	257	10	83
TE_1387	MIR	L2-end	SINE	chr1(-):180200161	-	Intergenic	Non-coding	1.15051	343	10	326
TE_1388	L1MEj_5end	L1	LINE	chr1(-):180457543	ACBD6	Chimeric	Non-coding	0.765059	335	20	474
TE_1389	AluJb	Alu	SINE	chr1(-):180479931	ACBD6	Chimeric	Non-coding	0.688781	87	5	138
TE_1390	L2d2_3end	L2	LINE	chr1(-):180496665	ACBD6	Chimeric	Non-coding, Truncated, Other	0.82232	142	4	191
TE_1391	L2c_3end, L2	L2	LINE	chr1(-):180572882	-	Intergenic	Non-coding	3.38129	2	0	0
TE_1392	L2c_3end, L2	L2	LINE	chr1(-):180572954	-	Intergenic	Non-coding	7.8521	208	18	11
TE_1393	L1PBa1_5end	L1	LINE	chr1(-):181835637	-, ENSG00000288574	Chimeric, Intergenic	Non-coding	0.44726	149	4	373
TE_1394	L1PBa_5end	L1	LINE	chr1(-):182004296	-	Intergenic	Non-coding	8.64107	45	3	2
TE_1395	Tigger4	Tigger	DNA	chr1(-):182071225	ENSG00000224810	Chimeric	Non-coding	6.05073	101	0	18
TE_1396	THE1B	MaLR	LTR	chr1(-):182292461	-, LINC01344	Chimeric, Intergenic	Non-coding	2.9868	105	7	32
TE_1397	L2d2_3end	L2	LINE	chr1(-):182293528	LINC01344	Annoated	Non-coding	3.98081	165	15	31
TE_1398	SVA_F	SVA	Retroposon	chr1(-):182509524	-	Intergenic	Non-coding	0.383445	65	0	193
TE_1399	MIR	L2-end	SINE	chr1(-):182698330	RGS8	Chimeric	Non-coding	2.29115	123	0	60
TE_1400	SVA_F	SVA	Retroposon	chr1(-):182741563	-	Intergenic	Non-coding	1.84016	79	1	47
TE_1401	SVA_E	SVA	Retroposon	chr1(-):182741690	-	Intergenic	Non-coding	1.46522	38	0	29
TE_1402	SVA_F	SVA	Retroposon	chr1(-):182741817	-	Intergenic	Non-coding	3.33433	70	2	21
TE_1403	SVA_F	SVA	Retroposon	chr1(-):182741877	-, RGS8	Chimeric, Intergenic	Non-coding	5.63548	99	0	19
TE_1404	Tigger3b	Tigger	DNA	chr1(-):182780373	-	Intergenic	Non-coding	0.256807	17	1	77
TE_1405	MER5A	Charlie	DNA	chr1(-):183355388	NMNAT2, -	Chimeric, Intergenic	Non-coding	0.403802	90	20	233
TE_1406	L3	CR1	LINE	chr1(-):183565378	NCF2	Chimeric	Non-coding	0.411802	364	24	974
TE_1407	LTR27B	ERV1	LTR	chr1(-):183590784	NCF2	Chimeric	Non-coding, Other	1.41308	335	21	246
TE_1408	LTR27B	ERV1	LTR	chr1(-):183590910	NCF2	Annoated	Other	1.66643	4850	337	2943
TE_1409	LTR27B	ERV1	LTR	chr1(-):183591200	NCF2	Chimeric	Non-coding, Other	0.722217	197	21	287
TE_1410	HERVH	ERV1	LTR	chr1(-):183615866	-, NCF2	Chimeric, Intergenic	Non-coding, Other	0.353926	232	16	725
TE_1411	HERVH	ERV1	LTR	chr1(-):183616128	-, NCF2	Chimeric, Intergenic	Non-coding, Other	0.306679	470	33	1697
TE_1412	L2, L2a_3end	L2	LINE	chr1(-):183630808	ARPC5	Chimeric	Non-coding	1.34165	493	26	388
TE_1413	MamSINE1	RTE-end	SINE	chr1(-):183966738	COLGALT2	Chimeric	Non-coding	0.604216	103	0	193
TE_1414	L1ME3E_3end	L1	LINE	chr1(-):183997427	COLGALT2	Chimeric	Other	2.83297	92	1	35
TE_1415	L2	L2	LINE	chr1(-):184154579	-, ENSG00000286655	Chimeric, Intergenic	Non-coding	1.00059	173	40	155
TE_1416	L2d_3end	L2	LINE	chr1(-):184213979	ENSG00000286655	Chimeric	Non-coding	4.50838	3	0	0
TE_1417	MER58C	Charlie	DNA	chr1(-):184362074	-	Intergenic	Non-coding	10.8611	105	3	7
TE_1418	L2b_3end, L2d2_3end	L2	LINE	chr1(-):184641148	ENSG00000285847	Annoated	Non-coding	0.34244	277	18	896
TE_1419	L2b_3end	L2	LINE	chr1(-):184641304	ENSG00000285847	Annoated	Non-coding	0.472261	193	7	455
TE_1420	MER57A1	ERV1	LTR	chr1(-):184810764	NIBAN1	Chimeric	Non-coding	0.291542	96	28	346
TE_1421	L2c_3end	L2	LINE	chr1(-):184821168	NIBAN1	Chimeric	Non-coding	0.175299	290	20	1850
TE_1422	L3	CR1	LINE	chr1(-):184840604	NIBAN1	Chimeric	Other	1.45346	382	46	250
TE_1423	MamTip2	Tip100	DNA	chr1(-):185420479	-	Intergenic	Non-coding	0.590163	254	81	405
TE_1424	MIRb	L2-end	SINE	chr1(-):186323997	TPR	Chimeric	Non-coding	3.49288	625	36	165
TE_1425	MLT2A2	ERV3	LTR	chr1(-):186517736	PDC, -	Chimeric, Intergenic	Non-coding	19.7242	139	5	2
TE_1426	MIRb	L2-end	SINE	chr1(-):186680093	PTGS2	Chimeric	Other	2.50682	128	18	39
TE_1427	HERVE_a	ERV1	LTR	chr1(-):186916848	-	Intergenic	Non-coding	6.57473	69	0	11
TE_1428	LTR2	ERV1	LTR	chr1(-):186922788	-	Intergenic	Non-coding	9.32416	90	0	10
TE_1429	L1M4b_5end	L1	LINE	chr1(-):188822299	-, ENSG00000237283	Chimeric, Intergenic	Non-coding	2.27587	104	2	49
TE_1430	MER67C	ERV1	LTR	chr1(-):188915314	ENSG00000238054	Chimeric	Non-coding	0.751397	3	0	5
TE_1431	MER6A	Tigger	DNA	chr1(-):190019838	-	Intergenic	Non-coding	122.478	325	1	1
TE_1432	L1MCa_5end	L1	LINE	chr1(-):191134963	ENSG00000285638	Chimeric	Non-coding	1.79902	82	19	32
TE_1433	LTR12E	ERV1	LTR	chr1(-):191151409	ENSG00000285638	Annoated	Non-coding	28.5531	75	2	0
TE_1434	L1ME3G_3end	L1	LINE	chr1(-):192423412	ENSG00000285280	Chimeric	Non-coding	6.95042	36	0	5
TE_1435	L1ME2_3end	L1	LINE	chr1(-):192500569	ENSG00000285280	Chimeric	Non-coding	188.225	166	0	0
TE_1436	MSTB	MaLR	LTR	chr1(-):192569187	ENSG00000285280	Chimeric	Non-coding	2.48379	118	1	52
TE_1437	MST-int	MaLR	LTR	chr1(-):192569442	ENSG00000285280	Annoated	Non-coding	0.379902	240	14	700
TE_1438	L1ME3Cz_3end	L1	LINE	chr1(-):192611591	-, ENSG00000285280	Chimeric, Intergenic	Non-coding	7.93663	168	3	20
TE_1439	L3	CR1	LINE	chr1(-):192635736	ENSG00000285280	Chimeric	Non-coding	2.29839	103	7	43
TE_1440	MIR	L2-end	SINE	chr1(-):192674338	ENSG00000285280	Chimeric	Non-coding	10.4256	73	0	7
TE_1441	MER51C	ERV1	LTR	chr1(-):192739489	ENSG00000285280	Annoated	Non-coding	36.5803	3634	94	17
TE_1442	L1M6B_5end	L1	LINE	chr1(-):192792365	ENSG00000285280	Annoated	Non-coding	0.271013	169	25	681
TE_1443	LTR7	ERV1	LTR	chr1(-):192980278	ENSG00000285280	Chimeric	Non-coding	3.38129	65	0	21
TE_1444	LTR12E	ERV1	LTR	chr1(-):192986787	ENSG00000285280	Chimeric	Non-coding	0.238636	259	75	1152
TE_1445	L1PA5_3end	L1	LINE	chr1(-):193037889	UCHL5	Chimeric	Non-coding, Other	2.64623	53	8	14
TE_1446	AluSz, SVA_A	Alu, SVA	Retroposon, SINE	chr1(-):193098453	GLRX2	Chimeric	Non-coding	0.78655	357	28	484
TE_1447	L1MCa_5end	L1	LINE	chr1(-):193115707	GLRX2	Chimeric	Annoated, Non-coding, Truncated	0.596456	144	2	271
TE_1448	L1P4_orf2	L1	LINE	chr1(-):193217072	GLRX2, -, B3GALT2	Chimeric, Intergenic	Non-coding	0.282852	327	228	1078
TE_1449	L1PB4_3end	L1	LINE	chr1(-):194170603	-	Intergenic	Non-coding	1.19754	50	1	46
TE_1450	L1MDb_5end	L1	LINE	chr1(-):194179839	-	Intergenic	Non-coding	2.44204	51	3	20
TE_1451	LTR27E	ERV1	LTR	chr1(-):194182040	-	Intergenic	Non-coding	1.28256	98	11	75
TE_1452	MSTD	MaLR	LTR	chr1(-):194217311	-	Intergenic	Non-coding	1.87849	114	11	57
TE_1453	Tigger2a	Tigger	DNA	chr1(-):194232195	-	Intergenic	Non-coding	0.825479	51	4	66
TE_1454	LTR77	ERV1	LTR	chr1(-):194289698	-	Intergenic	Non-coding, Other	3.62281	89	4	23
TE_1455	LTR12C	ERV1	LTR	chr1(-):194358029	-	Intergenic	Non-coding	17.207	228	1	13
TE_1456	AluYk2	Alu	SINE	chr1(-):194657872	-	Intergenic	Non-coding	64.2445	56	0	0
TE_1457	L1M2_orf2	L1	LINE	chr1(-):194673975	-	Intergenic	Non-coding	1.37212	27	1	21
TE_1458	LTR12C	ERV1	LTR	chr1(-):194859088	-, ENSG00000285718	Chimeric, Intergenic	Non-coding	30.8073	81	0	2
TE_1459	Tigger4	Tigger	DNA	chr1(-):195556340	-	Intergenic	Non-coding	0.889153	141	5	174
TE_1460	L1MA8_3end	L1	LINE	chr1(-):195574663	-	Intergenic	Non-coding	1.34524	147	15	108
TE_1461	LTR12C	ERV1	LTR	chr1(-):195722378	-	Intergenic	Non-coding	1.32692	1015	84	778
TE_1462	LTR2752	ERV1	LTR	chr1(-):195763561	ENSG00000287364	Annoated	Non-coding	1.09535	275	5	278
TE_1463	MLT2A2	ERV3	LTR	chr1(-):195981912	-	Intergenic	Non-coding	2.70867	148	5	56
TE_1464	MER57-int	ERV1	LTR	chr1(-):196160446	-, LINC01724	Chimeric, Intergenic	Non-coding	2.37546	332	2	155
TE_1465	L2	L2	LINE	chr1(-):196404223	KCNT2	Chimeric	Non-coding, Other	0.272704	668	178	2586
TE_1466	L2b_3end	L2	LINE	chr1(-):196406076	KCNT2	Chimeric	Non-coding, Other	0.267685	132	12	547
TE_1467	L1P2_5end	L1	LINE	chr1(-):196817254	-	Intergenic	Non-coding	58.609	103	1	0
TE_1468	LTR12C	ERV1	LTR	chr1(-):196933697	-	Intergenic	Non-coding	61.9339	1098	5	14
TE_1469	MLT1F2	MaLR	LTR	chr1(-):197058060	F13B	Chimeric	Other	1.34073	181	27	125
TE_1470	L2	L2	LINE	chr1(-):197098713	ASPM	Chimeric	Other	3.23862	226	2	76
TE_1471	MLT1C2	MaLR	LTR	chr1(-):197275095	-	Intergenic	Non-coding	1.34918	242	1	201
TE_1472	MLT1O	MaLR	LTR	chr1(-):197535770	DENND1B	Chimeric	Non-coding	0.857531	438	23	553
TE_1473	MIRc	L2-end	SINE	chr1(-):197773210	DENND1B	Chimeric	Non-coding, Other	11.4588	121	2	9
TE_1474	MLT1L	MaLR	LTR	chr1(-):198667111	ENSG00000261573	Annoated	Non-coding	4.417	144	0	36
TE_1475	MIR	L2-end	SINE	chr1(-):199010637	LINC01222	Chimeric	Non-coding	4.99142	61	5	8
TE_1476	MLT1L	MaLR	LTR	chr1(-):199178863	-	Intergenic	Non-coding	15.7793	41	1	1
TE_1477	LTR12E	ERV1	LTR	chr1(-):199959620	-	Intergenic	Non-coding	19.3656	188	0	10
TE_1478	L2c_3end	L2	LINE	chr1(-):200298332	-	Intergenic	Non-coding	0.761284	76	7	106
TE_1479	AluY	Alu	SINE	chr1(-):200487527	ENSG00000282849, -	Chimeric, Intergenic	Non-coding	5.22221	138	7	22
TE_1480	AluSz6	Alu	SINE	chr1(-):200520550	-	Intergenic	Non-coding	9.01677	47	1	4
TE_1481	L1M3_orf2	L1	LINE	chr1(-):200584833	KIF14	Chimeric	Other	3.66306	64	2	17
TE_1482	L2d2_3end	L2	LINE	chr1(-):200599640	KIF14	Chimeric	Other	4.22321	310	2	80
TE_1483	AluSz	Alu	SINE	chr1(-):200666952	DDX59	Chimeric	Other	0.329152	296	3	1013
TE_1484	MER4E	ERV1	LTR	chr1(-):200668721	DDX59	Chimeric	Non-coding, Other	1.56892	347	16	233
TE_1485	MER4E	ERV1	LTR	chr1(-):200669073	DDX59	Chimeric	Other	2.07623	104	2	54
TE_1486	MIRb	L2-end	SINE	chr1(-):201370098	TNNT2, ENSG00000286600	Chimeric	Non-coding, Other	0.317823	215	9	756
TE_1487	L2	L2	LINE	chr1(-):201383762	ENSG00000286600, LAD1	Chimeric	Non-coding, Truncated	0.213004	174	4	921
TE_1488	AluSx4	Alu	SINE	chr1(-):201451572	TNNI1, -	Chimeric, Intergenic	Non-coding, Annoated, Chimeric_normal, Truncated, Chimeric_truncated	0.528105	148	50	267
TE_1489	L2d_3end	L2	LINE	chr1(-):201496572	CSRP1	Annoated	Non-coding	0.967067	1262	215	1256
TE_1490	MLT1D	MaLR	LTR	chr1(-):201564932	CSRP1, -	Chimeric, Intergenic	Non-coding, Other	2.03837	84	1	45
TE_1491	L3b_3end	CR1	LINE	chr1(-):201773875	ENSG00000235121, IPO9-AS1	Chimeric	Non-coding	1.51454	42	5	26
TE_1492	AluSp	Alu	SINE	chr1(-):201904321	LMOD1	Chimeric	Other	0.42016	314	42	802
TE_1493	AluSp	Alu	SINE	chr1(-):201904434	LMOD1	Chimeric	Other	0.52719	115	17	230
TE_1494	MIR	L2-end	SINE	chr1(-):201948560	LMOD1	Chimeric	Other	1.67285	281	18	171
TE_1495	AluSg	Alu	SINE	chr1(-):202118500	-	Intergenic	Non-coding	2.39127	156	10	63
TE_1496	MIR	L2-end	SINE	chr1(-):202142225	ARL8A	Chimeric	Non-coding	1.10766	170	6	167
TE_1497	AluYa5	Alu	SINE	chr1(-):202341410	UBE2T	Chimeric	Non-coding, Other	7.78401	220	1	30
TE_1498	AluSz6	Alu	SINE	chr1(-):202504310	-	Intergenic	Non-coding	0.968598	164	17	174
TE_1499	L2	L2	LINE	chr1(-):202516483	-	Intergenic	Non-coding	1.30267	229	23	175
TE_1500	AluJb	Alu	SINE	chr1(-):202759428	KDM5B	Chimeric	Non-coding, Other	1.16596	119	6	109
TE_1501	AluSx	Alu	SINE	chr1(-):202776142	KDM5B	Annoated	Non-coding	2.26276	1583	79	709
TE_1502	MIR	L2-end	SINE	chr1(-):202834755	-	Intergenic	Non-coding	4.0492	96	2	24
TE_1503	AluSx1	Alu	SINE	chr1(-):202859366	ENSG00000291234	Chimeric	Non-coding	4.20313	178	10	37
TE_1504	L2b_3end	L2	LINE	chr1(-):203068028	-	Intergenic	Non-coding	0.39139	290	9	828
TE_1505	MIRb	L2-end	SINE	chr1(-):203073280	-	Intergenic	Non-coding	0.269974	142	11	585
TE_1506	L1ME3B_3end	L1	LINE	chr1(-):203177176	MYBPH	Chimeric	Chimeric_normal	0.488408	506	12	1157
TE_1507	AluSx1	Alu	SINE	chr1(-):203214691	-, CHIT1	Chimeric, Intergenic	Non-coding	1.10651	214	8	210
TE_1508	AluJb	Alu	SINE	chr1(-):203268545	CHIT1	Annoated	Other	0.866997	79	6	97
TE_1509	MIRb	L2-end	SINE	chr1(-):203351811	FMOD	Chimeric	Non-coding, Other	4.25792	101	5	21
TE_1510	MLT1J	MaLR	LTR	chr1(-):203383743	-	Intergenic	Non-coding	6.69996	106	3	14
TE_1511	LTR22A	ERV2	LTR	chr1(-):203429156	-, FMOD	Chimeric, Intergenic	Non-coding, Other	1.79344	1482	104	827
TE_1512	L2b_3end	L2	LINE	chr1(-):203440113	-	Intergenic	Non-coding	0.446222	115	7	285
TE_1513	L2d_3end, L2b_3end	L2	LINE	chr1(-):203490477	-	Intergenic	Non-coding	0.702393	42	7	61
TE_1514	L2b_3end	L2	LINE	chr1(-):203512570	-	Intergenic	Non-coding	0.507437	207	14	447
TE_1515	Tigger1	Tigger	DNA	chr1(-):203655832	-	Intergenic	Non-coding	33.8129	29	0	0
TE_1516	AluSx1	Alu	SINE	chr1(-):203750413	-	Intergenic	Non-coding	0.861897	38	5	45
TE_1517	SVA_E	SVA	Retroposon	chr1(-):203919778	-	Intergenic	Non-coding	0.278126	304	16	1219
TE_1518	THE1B	MaLR	LTR	chr1(-):204042591	LINC00303	Chimeric	Non-coding	1.93892	491	13	272
TE_1519	LOR1-int	ERV1	LTR	chr1(-):204171781	REN	Chimeric	Other	8.03056	170	3	20
TE_1520	MER87	ERV1	LTR	chr1(-):204172543	REN	Annoated	Other	1.64986	444	46	257
TE_1521	MIR3	L2-end	SINE	chr1(-):204194158	KISS1	Chimeric	Non-coding	10.1439	701	43	34
TE_1522	L2a_3end	L2	LINE	chr1(-):204213127	GOLT1A	Chimeric	Non-coding	3.3271	306	20	83
TE_1523	MER121	hAT	DNA	chr1(-):204226221	PLEKHA6, KISS1	Chimeric	Non-coding	2.41444	451	32	178
TE_1524	MamRTE1	BovB	LINE	chr1(-):204302426	PLEKHA6	Chimeric	Non-coding, Chimeric_normal, Chimeric_truncated, Other	1.86554	335	22	180
TE_1525	UCON38	Charlie	DNA	chr1(-):204495482	PIK3C2B	Chimeric	Other	0.941624	65	4	74
TE_1526	AluJo	Alu	SINE	chr1(-):204550220	-	Intergenic	Non-coding	0.444279	148	3	374
TE_1527	AluSx	Alu	SINE	chr1(-):204555854	-	Intergenic	Non-coding	2.99608	419	14	143
TE_1528	L2	L2	LINE	chr1(-):204731625	-	Intergenic	Non-coding	1.74188	118	44	32
TE_1529	AluSg	Alu	SINE	chr1(-):205116727	RBBP5	Chimeric	Other	0.64808	206	12	347
TE_1530	AluSz6	Alu	SINE	chr1(-):205120778	RBBP5	Chimeric	Other	1.06985	298	19	295
TE_1531	AluYk3	Alu	SINE	chr1(-):205125582	RBBP5, -	Chimeric, Intergenic	Non-coding, Other	80.0238	70	0	0
TE_1532	MLT1J	MaLR	LTR	chr1(-):205170860	DSTYK	Chimeric	Other	1.91502	366	25	190
TE_1533	L2	L2	LINE	chr1(-):205296220	-	Intergenic	Non-coding	2.75904	234	31	64
TE_1534	AluSz	Alu	SINE	chr1(-):205621630	ELK4	Chimeric	Non-coding, Other, Truncated	2.1422	592	40	271
TE_1535	AluSx	Alu	SINE	chr1(-):205622105	ELK4	Chimeric	Non-coding, Other, Truncated	0.700125	263	21	403
TE_1536	AluSg	Alu	SINE	chr1(-):205625745	ELK4	Annoated	Non-coding	5.0339	727	36	126
TE_1537	MIRb	L2-end	SINE	chr1(-):205632525	ELK4	Chimeric	Annoated, Non-coding, Other	1.83153	155	5	90
TE_1538	L1MC5a_3end	L1	LINE	chr1(-):205654959	ELK4	Chimeric	Annoated, Non-coding, Chimeric_normal, Other	2.55475	33	1	13
TE_1539	AluJr	Alu	SINE	chr1(-):205688939	-, SLC45A3	Chimeric, Intergenic	Non-coding, Other	0.651528	136	11	225
TE_1540	MIRc	L2-end	SINE	chr1(-):205711769	-, SLC45A3	Chimeric, Intergenic	Non-coding, Other	0.898189	411	20	496
TE_1541	AluYk2	Alu	SINE	chr1(-):205741212	NUCKS1	Chimeric	Non-coding	0.983534	1424	71	1561
TE_1542	AluSx3	Alu	SINE	chr1(-):205839602	PM20D1	Chimeric	Non-coding	0.273892	138	5	566
TE_1543	LTR7Y	ERV1	LTR	chr1(-):205890402	-	Intergenic	Non-coding	1.33605	210	29	148
TE_1544	L2b_3end	L2	LINE	chr1(-):205933454	SLC26A9	Chimeric	Other	6.71809	452	9	66
TE_1545	L3b_3end	CR1	LINE	chr1(-):206005287	RAB7B	Chimeric	Non-coding	3.33006	64	2	19
TE_1546	MLT1B	MaLR	LTR	chr1(-):206024694	CTSE	Chimeric	Non-coding, Other	3.31298	96	1	31
TE_1547	L2d_3end	L2	LINE	chr1(-):206048290	CTSE, -	Chimeric, Intergenic	Non-coding, Other	6.61556	134	0	22
TE_1548	AluJr4, SVA_B	Alu, SVA	Retroposon, SINE	chr1(-):206199200	FAM72A	Chimeric	Non-coding	0.360557	126	0	396
TE_1549	MIRc	L2-end	SINE	chr1(-):206611594	EIF2D	Chimeric	Non-coding, Other	0.58636	693	63	1270
TE_1550	AluY	Alu	SINE	chr1(-):206671356	-	Intergenic	Non-coding	4.50838	43	1	9
TE_1551	MIRb	L2-end	SINE	chr1(-):206684170	-	Intergenic	Non-coding	0.420144	771	57	2013
TE_1552	Tigger19a	Tigger	DNA	chr1(-):206914976	FCMR	Chimeric	Non-coding, Other	0.386736	291	30	820
TE_1553	MIR	L2-end	SINE	chr1(-):207028043	C1orf116	Chimeric	Non-coding	7.68475	299	18	25
TE_1554	MLT1J	MaLR	LTR	chr1(-):207156502	-	Intergenic	Non-coding	0.330533	160	43	505
TE_1555	Tigger15a	Tigger	DNA	chr1(-):207903972	CD34	Chimeric	Other	0.219748	309	66	1523
TE_1556	MIRc	L2-end	SINE	chr1(-):208062036	PLXNA2	Chimeric	Other	0.161789	148	11	1026
TE_1557	MamSINE1	RTE-end	SINE	chr1(-):208270596	ENSG00000286198	Annoated	Non-coding	0.278115	56	5	225
TE_1558	LTR2	ERV1	LTR	chr1(-):209132805	-	Intergenic	Non-coding	1.77115	153	14	83
TE_1559	L1PBa1_5end	L1	LINE	chr1(-):209176803	ENSG00000232537	Annoated	Non-coding	1.1593	35	1	33
TE_1560	L2b_3end	L2	LINE	chr1(-):209517927	-	Intergenic	Non-coding	17.1748	319	8	12
TE_1561	L2	L2	LINE	chr1(-):209525894	-	Intergenic	Non-coding, Other	14.4376	268	8	12
TE_1562	MLT1I	MaLR	LTR	chr1(-):209567775	ENSG00000224260	Chimeric	Non-coding	1.18242	918	24	851
TE_1563	MamRep137	Tigger	DNA	chr1(-):209586319	ENSG00000224260, -	Chimeric, Intergenic	Non-coding	1.5672	145	4	100
TE_1564	MIR3	L2-end	SINE	chr1(-):209651235	LAMB3	Annoated	Non-coding	2.0229	6401	448	3118
TE_1565	L2c_3end	L2	LINE	chr1(-):209688450	LAMB3, HSD11B1-AS1	Chimeric	Non-coding, Other	1.65439	250	21	149
TE_1566	HAL1	L1	LINE	chr1(-):209691368	LAMB3, -, HSD11B1-AS1	Chimeric, Intergenic	Non-coding, Other	3.53783	338	20	87
TE_1567	THE1A	MaLR	LTR	chr1(-):209701315	LAMB3, -, HSD11B1-AS1	Chimeric, Intergenic	Non-coding, Other	2.63735	1059	88	364
TE_1568	MIRb	L2-end	SINE	chr1(-):210393169	ENSG00000287157	Annoated	Non-coding	0.740961	212	32	291
TE_1569	L2a_3end	L2	LINE	chr1(-):210504205	-	Intergenic	Non-coding	1.60558	301	7	204
TE_1570	MER4A1	ERV1	LTR	chr1(-):211246497	ENSG00000283952, -, ENSG00000284376	Chimeric, Intergenic	Non-coding	41.7025	36	0	0
TE_1571	MIR	L2-end	SINE	chr1(-):211383439	-, ENSG00000287033	Chimeric, Intergenic	Non-coding	1.98085	586	72	261
TE_1572	L2a_3end	L2	LINE	chr1(-):211548094	-	Intergenic	Non-coding	0.148442	139	11	1051
TE_1573	MLT1K, MLT1L	MaLR	LTR	chr1(-):211606522	-	Intergenic	Non-coding	1.71474	1102	45	679
TE_1574	L2	L2	LINE	chr1(-):211606810	-	Intergenic	Non-coding	1.07331	458	26	455
TE_1575	HAL1	L1	LINE	chr1(-):211754328	LPGAT1	Chimeric	Non-coding	0.999936	172	10	184
TE_1576	L1MD_orf2	L1	LINE	chr1(-):211807839	LPGAT1	Chimeric	Non-coding	1.48777	65	1	48
TE_1577	L2	L2	LINE	chr1(-):211815502	LPGAT1	Chimeric	Non-coding	0.759257	160	6	232
TE_1578	SVA_E, AluSx1	Alu, SVA	Retroposon, SINE	chr1(-):211819958	LPGAT1	Chimeric	Non-coding	0.424764	201	8	527
TE_1579	UCON89	hAT	DNA	chr1(-):211829551	LPGAT1	Annoated	Other	0.999549	383	25	407
TE_1580	LTR12D	ERV1	LTR	chr1(-):211889530	-	Intergenic	Non-coding	2.45309	184	23	61
TE_1581	MSTC	MaLR	LTR	chr1(-):212237638	LINC02608	Annoated	Non-coding	1.93039	309	57	123
TE_1582	SVA_F	SVA	Retroposon	chr1(-):212299169	-	Intergenic	Non-coding	2.25419	1	0	0
TE_1583	SVA_F	SVA	Retroposon	chr1(-):212320894	-	Intergenic	Non-coding	1.46522	12	2	7
TE_1584	SVA_F	SVA	Retroposon	chr1(-):212321127	-	Intergenic	Non-coding	7.32612	51	0	7
TE_1585	SVA_F	SVA	Retroposon	chr1(-):212321316	-	Intergenic	Non-coding	0.826537	21	0	29
TE_1586	MLT1C	MaLR	LTR	chr1(-):212410844	PACC1	Chimeric	Non-coding	2.84426	428	7	162
TE_1587	LTR33	ERV3	LTR	chr1(-):212468056	LINC02771	Annoated, Chimeric	Non-coding	14.1155	525	7	34
TE_1588	AluSx	Alu	SINE	chr1(-):212468599	LINC02771	Chimeric	Non-coding	10.4144	230	3	21
TE_1589	L1ME4c_3end	L1	LINE	chr1(-):212702647	BATF3	Chimeric	Non-coding	1.11115	417	28	395
TE_1590	AluSq2, L1MEi_5end	Alu, L1	SINE, LINE	chr1(-):212754538	BATF3, -, NSL1	Chimeric, Intergenic	Non-coding	2.00233	317	11	167
TE_1591	L2b_3end	L2	LINE	chr1(-):212792292	NSL1	Chimeric	Non-coding, Other	0.739911	1180	91	1707
TE_1592	AluSx	Alu	SINE	chr1(-):212838301	SPATA45	Chimeric	Non-coding	1.16345	63	5	56
TE_1593	FRAM	Alu	SINE	chr1(-):212847871	SPATA45	Chimeric	Non-coding	0.926957	87	7	99
TE_1594	LTR7Y	ERV1	LTR	chr1(-):212914515	-	Intergenic	Non-coding	3.45173	97	1	30
TE_1595	SVA_E, SVA_F	SVA	Retroposon	chr1(-):213151755	-	Intergenic	Non-coding	0.811677	385	7	528
TE_1596	SVA_F	SVA	Retroposon	chr1(-):213151925	-	Intergenic	Non-coding	1.93965	73	1	41
TE_1597	SVA_F	SVA	Retroposon	chr1(-):213152012	-	Intergenic	Non-coding	1.38957	89	1	71
TE_1598	SVA_F	SVA	Retroposon	chr1(-):213152119	-	Intergenic	Non-coding	4.26686	52	2	11
TE_1599	SVA_F	SVA	Retroposon	chr1(-):213152214	-	Intergenic	Non-coding	5.47447	33	1	5
TE_1600	SVA_F	SVA	Retroposon	chr1(-):213152518	-	Intergenic	Non-coding	0.866084	72	3	91
TE_1601	L2	L2	LINE	chr1(-):213648608	-	Intergenic	Non-coding	22.5419	39	0	1
TE_1602	L2	L2	LINE	chr1(-):213649257	-	Intergenic	Non-coding	22.9176	60	1	1
TE_1603	MIR3	L2-end	SINE	chr1(-):213767747	-	Intergenic	Non-coding	0.798954	55	12	66
TE_1604	L2c_3end, L2	L2	LINE	chr1(-):214278837	-	Intergenic	Non-coding	0.199368	74	1	422
TE_1605	MIR	L2-end	SINE	chr1(-):214476769	PTPN14	Chimeric	Other	13.9586	160	6	6
TE_1606	LTR1A1	ERV1	LTR	chr1(-):214753586	-	Intergenic	Non-coding	16.0048	70	0	4
TE_1607	LTR66	ERV3	LTR	chr1(-):214859814	-	Intergenic	Non-coding	2.25419	3	0	1
TE_1608	SVA_F	SVA	Retroposon	chr1(-):214869851	-	Intergenic	Non-coding	0.795597	71	0	101
TE_1609	AluYb9	Alu	SINE	chr1(-):216012031	USH2A	Chimeric	Other	101.439	89	0	0
TE_1610	L2b_3end, L2	L2	LINE	chr1(-):216905374	ESRRG	Chimeric	Non-coding, Other	2.4443	359	90	75
TE_1611	AluY	Alu	SINE	chr1(-):217458142	GPATCH2	Chimeric	Non-coding	2.00917	122	2	66
TE_1612	SVA_E	SVA	Retroposon	chr1(-):217524004	GPATCH2	Chimeric	Non-coding	0.309399	13	0	50
TE_1613	SVA_E, SVA_B	SVA	Retroposon	chr1(-):217524121	GPATCH2	Chimeric	Non-coding	0.829049	241	4	324
TE_1614	SVA_E, SVA_B	SVA	Retroposon	chr1(-):217524175	GPATCH2	Chimeric	Non-coding	5.69091	307	3	57
TE_1615	SVA_B	SVA	Retroposon	chr1(-):217524813	GPATCH2	Chimeric	Non-coding	0.930128	169	2	203
TE_1616	HERVH	ERV1	LTR	chr1(-):218597242	-	Intergenic	Non-coding	39.4484	69	0	1
TE_1617	HERVE	ERV1	LTR	chr1(-):218754953	-	Intergenic	Non-coding	15.9672	254	1	16
TE_1618	MLT1J2	MaLR	LTR	chr1(-):218873536	-	Intergenic	Non-coding	18.3153	64	0	3
TE_1619	AluJb	Alu	SINE	chr1(-):218932019	-, LINC01710	Chimeric, Intergenic	Non-coding	0.810263	155	32	184
TE_1620	MIRb	L2-end	SINE	chr1(-):219087648	LYPLAL1-DT	Chimeric	Non-coding	0.330778	80	6	269
TE_1621	L1M1_orf2	L1	LINE	chr1(-):219092266	LYPLAL1-DT	Chimeric	Non-coding	0.6332	99	1	176
TE_1622	L1M5_orf2	L1	LINE	chr1(-):219095307	LYPLAL1-DT	Chimeric	Non-coding	0.531243	73	8	148
TE_1623	LOR1b	ERV1	LTR	chr1(-):219099965	LYPLAL1-DT	Chimeric	Non-coding	0.563548	74	8	141
TE_1624	MLT1H1	MaLR	LTR	chr1(-):219332412	-	Intergenic	Non-coding	4.13269	76	0	20
TE_1625	MIRb	L2-end	SINE	chr1(-):219442059	LYPLAL1-AS1	Chimeric	Non-coding	11.271	9	0	0
TE_1626	AluSc8	Alu	SINE	chr1(-):219458957	LYPLAL1-AS1	Annoated	Non-coding	0.460163	226	44	511
TE_1627	AluSc8	Alu	SINE	chr1(-):219459173	LYPLAL1-AS1	Annoated	Non-coding	0.811716	156	36	181
TE_1628	MSTC	MaLR	LTR	chr1(-):219557319	LYPLAL1-AS1, -	Chimeric, Intergenic	Non-coding, Other	0.768475	59	75	12
TE_1629	MER58B	Charlie	DNA	chr1(-):219773297	SLC30A10, -	Chimeric, Intergenic	Non-coding	2.69619	121	6	44
TE_1630	AluSz	Alu	SINE	chr1(-):220054759	EPRS1, -	Chimeric, Intergenic	Non-coding, Other	0.612043	182	6	330
TE_1631	SVA_E, AluJr	Alu, SVA	Retroposon, SINE	chr1(-):220090429	BPNT1	Annoated	Other	7.47216	4169	232	396
TE_1632	AluJb, SVA_B	Alu, SVA	Retroposon, SINE	chr1(-):220112626	-	Intergenic	Non-coding	0.474746	277	12	647
TE_1633	L2	L2	LINE	chr1(-):220206613	RAB3GAP2	Chimeric	Non-coding, Other	0.93955	515	36	582
TE_1634	L1HS_5end	L1	LINE	chr1(-):220245615	RAB3GAP2	Chimeric	Non-coding, Other	56.9183	100	0	1
TE_1635	SVA_F	SVA	Retroposon	chr1(-):220466717	-	Intergenic	Non-coding	7.88967	6	0	0
TE_1636	L1P4_orf2	L1	LINE	chr1(-):221508373	-	Intergenic	Non-coding	0.460315	135	2	330
TE_1637	MLT2F	ERV3	LTR	chr1(-):221698414	-	Intergenic	Non-coding	1.45859	109	14	70
TE_1638	LTR9	ERV1	LTR	chr1(-):221714462	DUSP10	Chimeric	Non-coding	10.1157	358	3	36
TE_1639	L1ME3Cz_3end	L1	LINE	chr1(-):221818179	-	Intergenic	Non-coding	4.50838	3	0	0
TE_1640	HERVH	ERV1	LTR	chr1(-):221966488	LINC01705	Chimeric	Non-coding	3.94484	90	1	24
TE_1641	HERVH	ERV1	LTR	chr1(-):221966688	LINC01705	Chimeric	Non-coding	4.7338	62	0	14
TE_1642	HERVH	ERV1	LTR	chr1(-):221968371	LINC01705	Chimeric	Non-coding	4.0777	444	11	111
TE_1643	HERVH	ERV1	LTR	chr1(-):221969518	LINC01705, -	Chimeric, Intergenic	Non-coding	1.58383	644	36	422
TE_1644	THE1B	MaLR	LTR	chr1(-):222064772	LINC01705	Annoated	Non-coding	4.9478	4244	58	908
TE_1645	MLT1A0, MLT1C	MaLR	LTR	chr1(-):222120883	ENSG00000236230	Annoated	Non-coding	2.32933	92	9	35
TE_1646	AluJr4	Alu	SINE	chr1(-):222480328	ENSG00000276997	Annoated	Non-coding	0.877294	3230	217	3933
TE_1647	MLT1D	MaLR	LTR	chr1(-):222515115	ENSG00000267305, -	Chimeric, Intergenic	Non-coding	0.625146	613	35	1071
TE_1648	L1MEj_5end	L1	LINE	chr1(-):222773143	ENSG00000287684	Annoated	Non-coding	1.14285	2030	201	1801
TE_1649	AluJr	Alu	SINE	chr1(-):223138060	TLR5	Chimeric	Non-coding	0.929759	734	68	822
TE_1650	MIRb	L2-end	SINE	chr1(-):223319910	SUSD4	Chimeric	Non-coding, Other	2.24413	222	16	95
TE_1651	L1MCc_5end	L1	LINE	chr1(-):223482565	-, SUSD4	Chimeric, Intergenic	Non-coding, Other	1.00308	549	12	605
TE_1652	AluSx	Alu	SINE	chr1(-):223614398	CAPN8	Chimeric	Non-coding	0.908049	227	14	268
TE_1653	LTR10C	ERV1	LTR	chr1(-):223740370	-	Intergenic	Non-coding	3.72916	535	45	116
TE_1654	L1ME3E_3end, L1MC4_3end	L1	LINE	chr1(-):223785933	TP53BP2	Chimeric	Non-coding	0.329928	172	33	557
TE_1655	AluSx1	Alu	SINE	chr1(-):223809458	TP53BP2	Chimeric	Non-coding, Other	0.310863	357	40	1257
TE_1656	L2	L2	LINE	chr1(-):223813131	TP53BP2	Chimeric	Non-coding, Other	0.440474	169	17	417
TE_1657	L2	L2	LINE	chr1(-):223820573	TP53BP2	Chimeric	Other	1.08013	114	8	111
TE_1658	AluSx4	Alu	SINE	chr1(-):224147416	-	Intergenic	Non-coding	19.4424	68	3	0
TE_1659	HAL1	L1	LINE	chr1(-):224213066	ENSG00000232628	Annoated	Non-coding	0.582396	308	15	582
TE_1660	L2c_3end	L2	LINE	chr1(-):224223544	ENSG00000232628	Chimeric	Non-coding	0.302032	40	12	140
TE_1661	AluY	Alu	SINE	chr1(-):224306304	NVL	Chimeric	Non-coding, Other	9.58032	50	0	5
TE_1662	AluSx1	Alu	SINE	chr1(-):224313890	NVL	Chimeric	Non-coding, Other	0.563548	394	11	778
TE_1663	AluYj4	Alu	SINE	chr1(-):224318740	NVL	Chimeric	Non-coding, Other	1.07623	401	15	405
TE_1664	AluSx3	Alu	SINE	chr1(-):224322867	NVL	Chimeric	Non-coding	10.9892	77	3	4
TE_1665	SVA_B, AluJr	Alu, SVA	Retroposon, SINE	chr1(-):224327434	NVL	Chimeric	Non-coding, Other	1.10478	98	4	96
TE_1666	UCON34	Charlie	DNA	chr1(-):224499134	-	Intergenic	Non-coding	1.46325	221	18	152
TE_1667	MLT1A1	MaLR	LTR	chr1(-):224816020	-	Intergenic	Non-coding	2.83482	82	0	32
TE_1668	HERVH	ERV1	LTR	chr1(-):224843740	ENSG00000286719	Chimeric	Non-coding	1.64495	107	10	63
TE_1669	LTR7	ERV1	LTR	chr1(-):224845787	-	Intergenic	Non-coding	1.65934	105	11	60
TE_1670	MER117	Charlie	DNA	chr1(-):225424813	LBR	Chimeric	Non-coding, Other	0.317899	98	4	346
TE_1671	L1ME3A_3end	L1	LINE	chr1(-):225484570	LINC02765, -	Chimeric, Intergenic	Non-coding	0.226334	98	30	462
TE_1672	AluJr4	Alu	SINE	chr1(-):225578221	ENAH	Chimeric	Non-coding, Other	4.90535	691	11	147
TE_1673	MER21B	ERV3	LTR	chr1(-):225614571	ENAH	Chimeric	Non-coding, Other	15.7793	41	0	2
TE_1674	SVA_E, AluSg	Alu, SVA	Retroposon, SINE	chr1(-):225642100	ENAH	Chimeric	Non-coding, Other	2.36295	238	7	106
TE_1675	THE1B	MaLR	LTR	chr1(-):225694973	-	Intergenic	Non-coding	1.5492	700	47	462
TE_1676	FRAM	Alu	SINE	chr1(-):225777169	ENSG00000226349, -	Chimeric, Intergenic	Non-coding	1.38998	422	21	321
TE_1677	LTR14B	ERV2	LTR	chr1(-):225800923	-	Intergenic	Non-coding	16.7454	727	10	38
TE_1678	AluSp	Alu	SINE	chr1(-):225883592	TMEM63A, -	Chimeric, Intergenic	Annoated, Non-coding	3.33528	144	3	45
TE_1679	L2	L2	LINE	chr1(-):225900862	LEFTY1, ENSG00000255835	Chimeric	Non-coding, Chimeric_truncated	0.507593	126	3	278
TE_1680	AluSq	Alu	SINE	chr1(-):225925108	-, PYCR2, ENSG00000255835	Chimeric, Intergenic	Non-coding, Truncated	3.68249	378	9	106
TE_1681	MER1A	Charlie	DNA	chr1(-):226101286	-	Intergenic	Non-coding	0.583802	244	22	450
TE_1682	SVA_D	SVA	Retroposon	chr1(-):226115901	-	Intergenic	Non-coding	1.36862	101	4	79
TE_1683	MIRb	L2-end	SINE	chr1(-):226181623	ACBD3	Chimeric	Other	1.39843	66	5	48
TE_1684	AluSz	Alu	SINE	chr1(-):226182560	ACBD3	Chimeric	Other	2.48201	206	12	81
TE_1685	L2	L2	LINE	chr1(-):226182718	ACBD3	Chimeric	Other	0.62601	450	44	767
TE_1686	SVA_E	SVA	Retroposon	chr1(-):226222065	-	Intergenic	Non-coding	5.77637	40	0	7
TE_1687	MER39B	ERV1	LTR	chr1(-):226245118	LIN9	Chimeric	Non-coding	1.88552	178	6	100
TE_1688	AluSz	Alu	SINE	chr1(-):226251598	LIN9	Chimeric	Non-coding	0.376728	121	1	363
TE_1689	L1MC_orf2	L1	LINE	chr1(-):226260987	LIN9	Chimeric	Non-coding	1.31752	255	9	209
TE_1690	L2	L2	LINE	chr1(-):226520300	-	Intergenic	Non-coding	0.461085	44	20	89
TE_1691	LTR66	ERV3	LTR	chr1(-):226542728	ENSG00000287627	Annoated	Non-coding	0.864199	1567	189	1855
TE_1692	L2c_3end	L2	LINE	chr1(-):226685645	ITPKB	Chimeric	Non-coding	0.0715442	64	91	932
TE_1693	MIR	L2-end	SINE	chr1(-):226699427	ITPKB	Chimeric	Non-coding	1.35403	715	56	539
TE_1694	MLT2A1	ERV3	LTR	chr1(-):226699952	ITPKB	Chimeric	Non-coding, Other	1.00348	827	47	882
TE_1695	AluSz6	Alu	SINE	chr1(-):226868051	-	Intergenic	Non-coding	1.49984	168	5	121
TE_1696	AluJr4	Alu	SINE	chr1(-):227026951	CDC42BPA	Chimeric	Non-coding	0.877918	302	18	370
TE_1697	L1M5_orf2	L1	LINE	chr1(-):227087343	CDC42BPA	Chimeric	Other	0.723647	225	20	331
TE_1698	L2	L2	LINE	chr1(-):227134300	CDC42BPA	Chimeric	Other	1.1922	292	13	263
TE_1699	L1ME3_3end, L1M5_orf2	L1	LINE	chr1(-):227243918	CDC42BPA	Chimeric	Non-coding, Other	2.10027	422	89	137
TE_1700	L2c_3end	L2	LINE	chr1(-):227541786	ENSG00000287205	Chimeric	Non-coding	1.39229	41	4	29
TE_1701	SVA_F	SVA	Retroposon	chr1(-):227711210	-	Intergenic	Non-coding	2.36153	43	1	19
TE_1702	LTR2B	ERV1	LTR	chr1(-):227719451	-	Intergenic	Non-coding	44.3324	117	2	0
TE_1703	L1MA2_3end	L1	LINE	chr1(-):227784310	-	Intergenic	Non-coding	1.91911	125	19	54
TE_1704	THE1D	MaLR	LTR	chr1(-):227785757	-	Intergenic	Non-coding	0.669213	94	1	158
TE_1705	MIRb	L2-end	SINE	chr1(-):227786118	-	Intergenic	Non-coding	1.04256	36	0	39
TE_1706	L1MB7_3end	L1	LINE	chr1(-):227944191	WNT9A	Chimeric	Non-coding	0.294164	367	56	1353
TE_1707	AluJr	Alu	SINE	chr1(-):228130222	-, ENSG00000287895	Chimeric, Intergenic	Non-coding	5.93067	220	8	33
TE_1708	ERV24_Prim	ERV1	LTR	chr1(-):228131106	-, ENSG00000287895	Chimeric, Intergenic	Non-coding	5.12679	1027	41	184
TE_1709	L3	CR1	LINE	chr1(-):228353857	-	Intergenic	Non-coding	0.512004	148	4	323
TE_1710	AluJo	Alu	SINE	chr1(-):228445272	-, H2AC25	Chimeric, Intergenic	Non-coding	0.830576	520	9	697
TE_1711	L1P1_5end	L1	LINE	chr1(-):228526797	ENSG00000293430	Chimeric	Non-coding	6.76258	71	2	9
TE_1712	LTR67B	ERV3	LTR	chr1(-):228757499	-	Intergenic	Non-coding	0.663315	122	18	190
TE_1713	HERVH	ERV1	LTR	chr1(-):228948933	-	Intergenic	Non-coding	0.395914	691	115	1854
TE_1714	HERVH	ERV1	LTR	chr1(-):228949794	-	Intergenic	Non-coding	0.328922	517	81	1693
TE_1715	HERVH	ERV1	LTR	chr1(-):228949878	-	Intergenic	Non-coding	4.13269	142	12	26
TE_1716	L2b_3end	L2	LINE	chr1(-):229076143	LINC02815	Chimeric	Non-coding	3.38129	5	0	1
TE_1717	MER4D0	ERV1	LTR	chr1(-):229094203	LINC02814	Chimeric	Non-coding	9.47681	411	14	34
TE_1718	AluJr	Alu	SINE	chr1(-):229111207	-, LINC02814	Chimeric, Intergenic	Non-coding	2.06047	116	15	48
TE_1719	HERV16	ERV3	LTR	chr1(-):229141166	LINC02815, LINC02814	Chimeric	Non-coding	9.4193	116	4	9
TE_1720	HERVH	ERV1	LTR	chr1(-):229176131	-, LINC02814	Chimeric, Intergenic	Non-coding, Other	22.5419	259	8	4
TE_1721	HERVH	ERV1	LTR	chr1(-):229176900	LINC02815, -, LINC02814	Chimeric, Intergenic	Non-coding, Other	7.19607	248	2	36
TE_1722	HERVH	ERV1	LTR	chr1(-):229177279	-, LINC02814	Chimeric, Intergenic	Non-coding	5.50543	126	3	22
TE_1723	HERVH	ERV1	LTR	chr1(-):229178321	LINC02815, -, LINC02814	Chimeric, Intergenic	Non-coding	34.6582	122	1	2
TE_1724	HERVH	ERV1	LTR	chr1(-):229178468	-, LINC02814	Chimeric, Intergenic	Non-coding, Other	20.7104	146	0	7
TE_1725	MER70A	ERV3	LTR	chr1(-):229208996	-, LINC02814	Chimeric, Intergenic	Non-coding	0.795083	90	9	119
TE_1726	LTR28B	ERV1	LTR	chr1(-):229239086	ENSG00000233920	Chimeric	Non-coding	0.384024	122	5	355
TE_1727	AluSz	Alu	SINE	chr1(-):229273732	RAB4A-AS1	Chimeric	Non-coding, Other	2.08282	315	34	136
TE_1728	AluJr	Alu	SINE	chr1(-):229328388	CCSAP, -	Chimeric, Intergenic	Non-coding	0.419385	63	0	171
TE_1729	HERVH	ERV1	LTR	chr1(-):229414862	-	Intergenic	Non-coding	2.58569	38	4	12
TE_1730	AluJo	Alu	SINE	chr1(-):229455516	NUP133	Chimeric	Non-coding	0.329752	743	46	2496
TE_1731	AluSx	Alu	SINE	chr1(-):229462125	NUP133	Chimeric	Non-coding	0.192977	137	2	803
TE_1732	MIRb	L2-end	SINE	chr1(-):229497604	NUP133	Chimeric	Other	0.306554	299	18	1084
TE_1733	AluSg	Alu	SINE	chr1(-):229503276	NUP133	Chimeric	Non-coding, Other	0.653813	267	12	449
TE_1734	AluJr	Alu	SINE	chr1(-):229536406	ABCB10	Chimeric	Non-coding	0.409555	124	11	332
TE_1735	L2b_3end	L2	LINE	chr1(-):229557391	ABCB10	Chimeric	Other	0.32055	30	2	106
TE_1736	AluSq2	Alu	SINE	chr1(-):229566101	ABCB10	Chimeric	Other	7.56764	46	2	4
TE_1737	MER57B2	ERV1	LTR	chr1(-):229836359	LINC01682	Chimeric	Non-coding	4.97801	52	0	11
TE_1738	MER21C	ERV3	LTR	chr1(-):230271822	ENSG00000227006	Annoated	Other	1.2983	90	0	78
TE_1739	L3	CR1	LINE	chr1(-):230351593	PGBD5	Chimeric	Non-coding	2.69123	116	6	42
TE_1740	L3	CR1	LINE	chr1(-):230351681	PGBD5	Chimeric	Non-coding	1.45583	61	8	39
TE_1741	L2	L2	LINE	chr1(-):230400058	PGBD5, -	Chimeric, Intergenic	Non-coding, Other	0.619382	415	4	752
TE_1742	HERVH	ERV1	LTR	chr1(-):230603687	-	Intergenic	Non-coding, Other	5.97361	52	4	5
TE_1743	HERVH	ERV1	LTR	chr1(-):230604929	-	Intergenic	Non-coding	0.981376	329	26	352
TE_1744	MER5B	Charlie	DNA	chr1(-):230711815	AGT, ENSG00000244137	Chimeric	Chimeric_normal, Other	1.44827	486	32	346
TE_1745	THE1D	MaLR	LTR	chr1(-):230806744	-	Intergenic	Non-coding	0.711519	112	1	177
TE_1746	MSTA	MaLR	LTR	chr1(-):230844157	C1orf198	Chimeric	Non-coding	0.231865	258	13	1245
TE_1747	MLT1O	MaLR	LTR	chr1(-):230891496	ENSG00000288037	Chimeric	Non-coding	12.3981	10	0	0
TE_1748	AluJb	Alu	SINE	chr1(-):231012242	-	Intergenic	Non-coding	0.305694	638	52	2303
TE_1749	L1ME4c_3end	L1	LINE	chr1(-):231228265	C1orf131	Chimeric	Non-coding	0.932067	1189	66	1372
TE_1750	AluYk3	Alu	SINE	chr1(-):231394378	ENSG00000287856, EGLN1	Chimeric	Non-coding, Other	4.68518	211	35	15
TE_1751	L1ME3G_3end	L1	LINE	chr1(-):231520195	ENSG00000287856, -	Chimeric, Intergenic	Non-coding	1.9044	48	2	26
TE_1752	LTR7	ERV1	LTR	chr1(-):232123916	-	Intergenic	Non-coding	0.418636	51	1	138
TE_1753	L3	CR1	LINE	chr1(-):232676382	SIPA1L2, -	Chimeric, Intergenic	Non-coding, Other	2.30215	95	10	36
TE_1754	MLT1J	MaLR	LTR	chr1(-):233023298	PCNX2	Chimeric	Non-coding, Other	0.707594	279	18	427
TE_1755	L1MCc_5end	L1	LINE	chr1(-):233108717	PCNX2, -	Chimeric, Intergenic	Non-coding, Other	4.25133	429	7	106
TE_1756	L1MCa_5end, L1MCc_5end	L1	LINE	chr1(-):233109333	PCNX2, -	Chimeric, Intergenic	Non-coding, Other	5.36132	175	3	33
TE_1757	LTR10E	ERV1	LTR	chr1(-):233179765	PCNX2	Chimeric	Non-coding, Other	1.50899	730	41	504
TE_1758	AluSx1	Alu	SINE	chr1(-):233200938	PCNX2	Chimeric	Non-coding, Other	16.5307	43	0	2
TE_1759	L1MB2_3end	L1	LINE	chr1(-):233228632	PCNX2	Chimeric	Non-coding, Other	0.92835	354	9	421
TE_1760	MER89	ERV1	LTR	chr1(-):233255337	PCNX2	Chimeric	Other	24.2326	42	1	0
TE_1761	LTR79	ERV3	LTR	chr1(-):233543705	ENSG00000287423	Annoated	Non-coding	1.72555	172	2	110
TE_1762	HERVH	ERV1	LTR	chr1(-):233686920	-	Intergenic	Non-coding	11.5214	183	0	17
TE_1763	MER41B	ERV1	LTR	chr1(-):233734955	-	Intergenic	Non-coding	4.06735	82	6	16
TE_1764	L2d2_3end	L2	LINE	chr1(-):234410661	TARBP1	Chimeric	Non-coding	0.729175	699	35	1046
TE_1765	L2	L2	LINE	chr1(-):234435768	TARBP1	Chimeric	Other	0.864188	354	16	446
TE_1766	AluYa5	Alu	SINE	chr1(-):234451661	TARBP1	Chimeric	Other	1.3273	178	6	145
TE_1767	L1MC2_3end	L1	LINE	chr1(-):234452876	TARBP1	Chimeric	Other	0.866578	794	27	1006
TE_1768	MLT1D	MaLR	LTR	chr1(-):234454982	TARBP1	Chimeric	Other	0.158711	127	2	906
TE_1769	HERVIP10FH	ERV1	LTR	chr1(-):234532415	LINC01354	Chimeric	Non-coding	0.215953	72	6	374
TE_1770	L2b_3end	L2	LINE	chr1(-):234698870	-	Intergenic	Non-coding	0.943421	112	9	125
TE_1771	L2c_3end	L2	LINE	chr1(-):234713014	ENSG00000230628, -	Chimeric, Intergenic	Non-coding	2.34558	153	30	43
TE_1772	L2d2_3end	L2	LINE	chr1(-):234748350	-	Intergenic	Non-coding	0.581881	364	22	684
TE_1773	L2c_3end	L2	LINE	chr1(-):234873839	ENSG00000286263, -	Chimeric, Intergenic	Non-coding	6.87254	249	10	30
TE_1774	MIRb	L2-end	SINE	chr1(-):234960107	LNCATV	Chimeric	Non-coding	5.90598	261	20	29
TE_1775	MIR1_Amn	L2-end	SINE	chr1(-):234969498	LNCATV	Chimeric	Non-coding	1.97817	85	14	34
TE_1776	AluSx	Alu	SINE	chr1(-):235128064	TOMM20	Chimeric	Non-coding	1.49848	4510	210	3182
TE_1777	HAL1M8	L1	LINE	chr1(-):235138965	RBM34, ARID4B	Chimeric	Non-coding	0.799033	642	17	889
TE_1778	HAL1	L1	LINE	chr1(-):235185768	ARID4B	Chimeric	Other	0.746701	158	7	232
TE_1779	AluJb	Alu	SINE	chr1(-):235191982	ARID4B	Chimeric	Other	0.736947	152	10	223
TE_1780	Charlie29a	Charlie	DNA	chr1(-):235274010	ARID4B	Chimeric	Non-coding, Other	1.53918	563	45	367
TE_1781	AluSp	Alu	SINE	chr1(-):235496068	B3GALNT2	Chimeric	Non-coding, Other	0.833717	448	20	586
TE_1782	LTR18B	ERV3	LTR	chr1(-):235589035	GNG4	Chimeric	Non-coding	2.44493	704	31	293
TE_1783	LTR87	ERV3	LTR	chr1(-):235612309	GNG4	Chimeric	Non-coding	4.74115	386	8	83
TE_1784	Looper	PiggyBac	DNA	chr1(-):235689057	LYST	Chimeric	Non-coding, Other	0.64118	445	28	755
TE_1785	AluSx	Alu	SINE	chr1(-):235718024	LYST	Annoated	Other	0.439398	337	17	849
TE_1786	L1MC5a_3end	L1	LINE	chr1(-):235720518	LYST	Chimeric	Non-coding, Other	0.450226	293	13	722
TE_1787	L3	CR1	LINE	chr1(-):235842960	LYST, -	Chimeric, Intergenic	Non-coding, Other	0.801376	309	15	420
TE_1788	L1PBa_5end	L1	LINE	chr1(-):235845286	LYST	Chimeric	Non-coding, Other	33.2493	58	0	1
TE_1789	L2a_3end, L2	L2	LINE	chr1(-):235865161	LYST	Chimeric	Non-coding, Other	1.14613	541	25	507
TE_1790	AluY	Alu	SINE	chr1(-):235909799	LYST, -	Chimeric, Intergenic	Non-coding, Other	2.87126	455	5	173
TE_1791	UCON105	hAT	DNA	chr1(-):235987030	NID1	Chimeric	Non-coding	0.68292	122	15	187
TE_1792	AluSq2	Alu	SINE	chr1(-):235998431	NID1	Chimeric	Other	0.751397	307	18	443
TE_1793	MIRc	L2-end	SINE	chr1(-):236228784	ERO1B	Chimeric	Non-coding	0.499681	887	73	1929
TE_1794	LTR1D1	ERV1	LTR	chr1(-):236301766	ERO1B	Chimeric	Non-coding, Other	0.493104	6	1	14
TE_1795	LTR66	ERV3	LTR	chr1(-):236322366	ERO1B	Chimeric	Non-coding, Other	31.5587	27	0	0
TE_1796	FLAM_A	Alu	SINE	chr1(-):236925125	-	Intergenic	Non-coding	11.3734	110	0	10
TE_1797	MLT1L	MaLR	LTR	chr1(-):236978989	-	Intergenic	Non-coding	0.306552	132	3	485
TE_1798	MLT1K	MaLR	LTR	chr1(-):237799876	-	Intergenic	Non-coding	0.995754	325	65	303
TE_1799	L2	L2	LINE	chr1(-):238404061	-	Intergenic	Non-coding	1.84434	89	11	43
TE_1800	MER61A	ERV1	LTR	chr1(-):238486088	LINC01139	Annoated	Non-coding	5.4549	1751	150	211
TE_1801	MER51C, MER51B	ERV1	LTR	chr1(-):238861783	-	Intergenic	Non-coding	33.2493	58	0	1
TE_1802	ERV24B_Prim	ERV1	LTR	chr1(-):239186754	-	Intergenic	Non-coding	0.795034	248	66	286
TE_1803	AluSx1	Alu	SINE	chr1(-):239842501	-	Intergenic	Non-coding	4.90618	73	12	4
TE_1804	MLT1B	MaLR	LTR	chr1(-):241545527	FH	Chimeric	Non-coding, Other	1.90354	75	12	32
TE_1805	MER33	Charlie	DNA	chr1(-):241558723	FH	Chimeric	Non-coding, Other	1.1761	23	2	20
TE_1806	MIR	L2-end	SINE	chr1(-):241613278	OPN3	Chimeric	Non-coding	1.80083	571	46	311
TE_1807	LTR47A	ERV3	LTR	chr1(-):241944960	-	Intergenic	Non-coding	24.8462	1983	19	70
TE_1808	AluSx1	Alu	SINE	chr1(-):242001343	MAP1LC3C	Chimeric	Non-coding	0.094008	281	116	3264
TE_1809	L2d_3end, L2d2_3end	L2	LINE	chr1(-):243176766	CEP170	Annoated	Non-coding	1.46429	468	36	324
TE_1810	L2c_3end	L2	LINE	chr1(-):243232762	-, CEP170	Chimeric, Intergenic	Non-coding, Other	0.468823	536	46	1244
TE_1811	L3	CR1	LINE	chr1(-):243363048	-	Intergenic	Non-coding	0.375699	61	1	184
TE_1812	AluY	Alu	SINE	chr1(-):243592247	AKT3	Chimeric	Non-coding, Truncated, Other	11.0455	97	1	8
TE_1813	LTR2752	ERV1	LTR	chr1(-):243730607	AKT3	Chimeric	Non-coding, Chimeric_truncated, Other	5.90731	890	26	143
TE_1814	MER2B	Tigger	DNA	chr1(-):243742030	ENSG00000232184, AKT3	Chimeric	Non-coding, Truncated, Other	0.403802	90	13	240
TE_1815	AluSx4	Alu	SINE	chr1(-):243843913	AKT3	Chimeric	Non-coding, Other	0.393855	281	18	788
TE_1816	MLT1K	MaLR	LTR	chr1(-):244253690	-	Intergenic	Non-coding	0.312119	143	12	507
TE_1817	MamGypLTR2c	Gypsy	LTR	chr1(-):244604969	-	Intergenic	Non-coding	1.59597	176	3	121
TE_1818	MLT1H2	MaLR	LTR	chr1(-):244651544	-	Intergenic	Non-coding	2.23351	431	14	203
TE_1819	L2c_3end, L2	L2	LINE	chr1(-):244652044	-	Intergenic	Non-coding	12.9616	45	2	1
TE_1820	THE1A	MaLR	LTR	chr1(-):244666893	-	Intergenic	Non-coding	1.65346	288	17	179
TE_1821	AluSz	Alu	SINE	chr1(-):244967866	-	Intergenic	Non-coding	0.509679	368	36	779
TE_1822	MER51A	ERV1	LTR	chr1(-):245045508	-	Intergenic	Non-coding	1.59443	579	71	338
TE_1823	LTR16C	ERV3	LTR	chr1(-):245109010	-	Intergenic	Non-coding	3.44061	57	2	16
TE_1824	RhiBie-1.49	MaLR	LTR	chr1(-):245189914	-	Intergenic	Non-coding	1.66098	55	1	36
TE_1825	MER117	Charlie	DNA	chr1(-):245232980	KIF26B-AS1, -	Chimeric, Intergenic	Non-coding, Other	9.17778	56	3	3
TE_1826	LTR16A2	ERV3	LTR	chr1(-):245444349	-	Intergenic	Non-coding	5.20796	133	2	26
TE_1827	FRAM	Alu	SINE	chr1(-):245565130	-	Intergenic	Non-coding	0.636351	117	5	203
TE_1828	L1HS_5end	L1	LINE	chr1(-):245816920	SMYD3	Chimeric	Non-coding	105.65	1780	15	3
TE_1829	L1ME1_3end	L1	LINE	chr1(-):245864514	SMYD3	Chimeric	Non-coding	2.51248	106	1	46
TE_1830	L2c_3end	L2	LINE	chr1(-):245869812	SMYD3	Chimeric	Non-coding	45.7601	202	1	3
TE_1831	L2a_3end	L2	LINE	chr1(-):245917735	SMYD3	Chimeric	Non-coding, Other	5.89558	67	0	12
TE_1832	L2d_3end	L2	LINE	chr1(-):245930550	SMYD3	Chimeric	Non-coding, Other	0.60235	162	12	292
TE_1833	AluSg7	Alu	SINE	chr1(-):245953458	SMYD3	Annoated	Non-coding	4.37605	1917	136	357
TE_1834	L2c_3end	L2	LINE	chr1(-):245980316	SMYD3	Chimeric	Non-coding, Other	5.80888	133	3	22
TE_1835	MER5A	Charlie	DNA	chr1(-):245984561	SMYD3	Chimeric	Non-coding, Other	6.79893	186	3	27
TE_1836	MIRb	L2-end	SINE	chr1(-):245999969	SMYD3	Chimeric	Non-coding, Other	10.0414	97	2	8
TE_1837	L2c_3end	L2	LINE	chr1(-):246108250	SMYD3	Chimeric	Non-coding, Other	24.937	176	1	6
TE_1838	AluJb	Alu	SINE	chr1(-):246176789	-, SMYD3	Chimeric, Intergenic	Non-coding, Other	2.29543	333	5	158
TE_1839	Zaphod4a	Tip100	DNA	chr1(-):246195465	SMYD3	Chimeric	Non-coding	1.69064	170	9	104
TE_1840	LTR1D	ERV1	LTR	chr1(-):246219585	-, SMYD3	Chimeric, Intergenic	Non-coding, Other	3.52024	227	15	57
TE_1841	LTR1D	ERV1	LTR	chr1(-):246219868	-, SMYD3	Chimeric, Intergenic	Non-coding, Other	4.95398	188	4	38
TE_1842	MIR	L2-end	SINE	chr1(-):246276787	-	Intergenic	Non-coding	3.5773	72	1	21
TE_1843	L1PBa_5end	L1	LINE	chr1(-):246355492	SMYD3	Chimeric	Non-coding, Other	0.988291	177	0	202
TE_1844	L1PBa_5end, L1PBa1_5end	L1	LINE	chr1(-):246356436	SMYD3	Chimeric	Non-coding, Other	9.33879	57	4	2
TE_1845	SVA_D	SVA	Retroposon	chr1(-):246362825	SMYD3	Chimeric	Non-coding, Other	27.0503	23	0	0
TE_1846	MIR	L2-end	SINE	chr1(-):246406601	SMYD3	Chimeric	Non-coding, Other	1.48302	24	16	2
TE_1847	LTR8B	ERV1	LTR	chr1(-):246417365	SMYD3	Annoated	Other	1.9438	2003	113	1048
TE_1848	LTR1A2	ERV1	LTR	chr1(-):246419432	SMYD3	Chimeric	Other	0.656242	399	6	680
TE_1849	LTR16C	ERV3	LTR	chr1(-):246425563	-, SMYD3	Chimeric, Intergenic	Non-coding, Other	7.49187	225	6	27
TE_1850	L1MCc_5end	L1	LINE	chr1(-):246437435	SMYD3	Chimeric	Non-coding, Other	0.88159	236	14	288
TE_1851	HUERS-P3	ERV1	LTR	chr1(-):246534171	-	Intergenic	Non-coding	0.669025	110	35	151
TE_1852	AluSc	Alu	SINE	chr1(-):246557764	TFB2M	Chimeric	Non-coding	0.572072	301	11	583
TE_1853	L1M5_orf2	L1	LINE	chr1(-):246881354	AHCTF1	Chimeric	Other	0.709361	89	5	137
TE_1854	AluSc	Alu	SINE	chr1(-):246920056	AHCTF1	Chimeric	Other	1.1462	119	9	108
TE_1855	SVA_E	SVA	Retroposon	chr1(-):247032779	-	Intergenic	Non-coding	0.423954	40	1	107
TE_1856	MER57E3	ERV1	LTR	chr1(-):247103786	ZNF669	Chimeric	Non-coding	3.2959	192	9	56
TE_1857	AluSq4	Alu	SINE	chr1(-):247125658	ZNF124, -	Chimeric, Intergenic	Non-coding	1.72379	51	1	32
TE_1858	LTR40a	ERV3	LTR	chr1(-):247149053	-	Intergenic	Non-coding	65.3716	57	0	0
TE_1859	MLT1H	MaLR	LTR	chr1(-):247212309	ENSG00000232347	Annoated	Non-coding	0.657847	292	23	478
TE_1860	L1PA16_3end	L1	LINE	chr1(-):247363335	ZNF496, ENSG00000286216, -	Chimeric, Intergenic	Other	0.568105	747	17	1466
TE_1861	LTR9	ERV1	LTR	chr1(-):247824135	OR14A16	Annoated	Non-coding	6.40029	158	5	22
TE_1862	L2	L2	LINE	chr1(-):247845177	-	Intergenic	Non-coding	0.579202	36	16	55
TE_1863	L1PB4_3end	L1	LINE	chr1(-):247894662	-	Intergenic	Non-coding	0.780297	8	0	12
TE_1864	LTR26E	ERV1	LTR	chr1(-):248044907	-	Intergenic	Non-coding	0.544969	43	2	88
TE_1865	Arthur1C	Tip100	DNA	chr1(-):248482038	-	Intergenic	Non-coding	1.0937	130	14	120
TE_1866	L2a_3end	L2	LINE	chr1(-):248482462	-	Intergenic	Non-coding	2.38424	54	7	18
TE_1867	MER31-int	ERV1	LTR	chr1(-):248536710	ENSG00000229255, -	Chimeric, Intergenic	Non-coding	1.22618	98	16	74
TE_1868	L1PA15_3end	L1	LINE	chr1(-):248617487	-, OR2T10	Chimeric, Intergenic	Non-coding	2.9221	69	9	17
TE_1869	MER50B	ERV1	LTR	chr1(-):248730912	OR14I1, ENSG00000286015, -	Chimeric, Intergenic	Non-coding	3.59832	2403	184	568
TE_1870	L1P1_5end	L1	LINE	chr1(-):248762036	LYPD8	Chimeric	Non-coding	65.3716	115	1	0
TE_1871	L1MB3_3end	L1	LINE	chr1(+):29920	MIR1302-2HG	Annoated	Non-coding	6.76258	23	1	2
TE_1872	MLT1H2	MaLR	LTR	chr1(+):356356	ENSG00000236601	Chimeric	Non-coding	3.38129	2	0	0
TE_1873	MER1A	Charlie	DNA	chr1(+):495123	-	Intergenic	Non-coding	1.26798	8	0	7
TE_1874	L4_A_Mam	RTE-X	LINE	chr1(+):782112	LINC01409	Annoated	Non-coding	2.3347	28	1	12
TE_1875	LTR78	ERV1	LTR	chr1(+):1093303	-	Intergenic	Non-coding	0.914495	584	29	691
TE_1876	L1M5_orf2	L1	LINE	chr1(+):1098997	-	Intergenic	Non-coding	0.199023	94	2	535
TE_1877	L1M5_orf2	L1	LINE	chr1(+):1099327	-	Intergenic	Non-coding	0.312328	275	7	988
TE_1878	AluSp	Alu	SINE	chr1(+):1458462	ATAD3C	Chimeric	Non-coding	1.07901	358	19	355
TE_1879	AluSz6	Alu	SINE	chr1(+):1458847	ATAD3C	Chimeric	Non-coding	0.897502	128	1	160
TE_1880	AluY	Alu	SINE	chr1(+):1500943	ENSG00000284740, -, ENSG00000290916	Chimeric, Intergenic	Non-coding	4.88408	467	21	86
TE_1881	LTR13	ERV2	LTR	chr1(+):1505146	ATAD3A	Chimeric	Non-coding, Other	1.69398	1015	67	608
TE_1882	LTR13	ERV2	LTR	chr1(+):1505253	ENSG00000290916	Annoated	Non-coding	1.3658	6087	540	4483
TE_1883	SVA_D, AluY	Alu, SVA	Retroposon, SINE	chr1(+):1549467	-	Intergenic	Non-coding	0.940598	231	15	262
TE_1884	L1M4c_5end	L1	LINE	chr1(+):1644634	-	Intergenic	Non-coding	0.304247	263	5	972
TE_1885	AluSq	Alu	SINE	chr1(+):1829922	-	Intergenic	Other	2.01691	33	2	16
TE_1886	LTR16E2, LTR16C	ERV3	LTR	chr1(+):1910814	CALML6, -	Chimeric, Intergenic	Non-coding	0.532707	94	1	199
TE_1887	L1MC1_3end	L1	LINE	chr1(+):2116242	PRKCZ	Annoated	Non-coding	1.48844	794	21	580
TE_1888	MIR3	L2-end	SINE	chr1(+):2207358	-	Intergenic	Non-coding	0.946761	62	5	69
TE_1889	THE1A	MaLR	LTR	chr1(+):2277477	SKI	Chimeric	Non-coding, Other	0.911899	338	10	408
TE_1890	L1MB7_3end	L1	LINE	chr1(+):2295595	SKI	Chimeric	Non-coding, Other	0.468568	924	56	2168
TE_1891	AluJr4	Alu	SINE	chr1(+):2423294	PLCH2	Chimeric	Non-coding	1.49019	196	10	138
TE_1892	L1ME1_3end	L1	LINE	chr1(+):2575011	ENSG00000228037, -	Chimeric, Intergenic	Non-coding	0.916817	108	1	132
TE_1893	LTR12E	ERV1	LTR	chr1(+):2814060	ENSG00000287396	Annoated	Non-coding	19.3861	343	0	19
TE_1894	L1MB3_3end	L1	LINE	chr1(+):3172559	PRDM16	Chimeric	Other	0.457534	40	9	91
TE_1895	HAL1	L1	LINE	chr1(+):3458946	ARHGEF16	Chimeric	Other	2.53597	71	3	28
TE_1896	THE1D	MaLR	LTR	chr1(+):3619535	-, TPRG1L	Chimeric, Intergenic	Non-coding, Other	0.8482	662	25	855
TE_1897	MLT1A	MaLR	LTR	chr1(+):3870108	DFFB	Chimeric	Non-coding	0.910026	544	32	642
TE_1898	THE1D	MaLR	LTR	chr1(+):3976138	LINC02780	Annoated	Non-coding	7.39963	301	2	43
TE_1899	MER54B	ERV3	LTR	chr1(+):4603696	-	Intergenic	Non-coding	0.512871	419	47	875
TE_1900	L2	L2	LINE	chr1(+):4605564	-	Intergenic	Non-coding	1.28811	55	6	42
TE_1901	HERVH	ERV1	LTR	chr1(+):5115368	-	Intergenic	Non-coding	7.6079	53	0	7
TE_1902	L1MC5a_3end	L1	LINE	chr1(+):5897230	-	Intergenic	Non-coding	0.685763	201	6	325
TE_1903	Charlie1a	Charlie	DNA	chr1(+):5991482	KCNAB2	Annoated	Non-coding	0.550493	252	20	497
TE_1904	L2a_3end	L2	LINE	chr1(+):6034915	KCNAB2	Annoated	Other	0.627307	304	14	533
TE_1905	L2a_3end	L2	LINE	chr1(+):6035009	KCNAB2	Annoated	Non-coding, Other	0.430865	301	5	784
TE_1906	AluSq4	Alu	SINE	chr1(+):6522067	-	Intergenic	Non-coding	5.24533	120	3	22
TE_1907	AluSx1	Alu	SINE	chr1(+):6522455	-	Intergenic	Non-coding	3.32349	229	11	66
TE_1908	AluSx4, SVA_B	Alu, SVA	Retroposon, SINE	chr1(+):6523066	-	Intergenic	Non-coding	8.74626	193	7	17
TE_1909	L3	CR1	LINE	chr1(+):6660785	-	Intergenic	Non-coding	2.46888	45	9	11
TE_1910	MLT1C2	MaLR	LTR	chr1(+):6723642	LINC01672	Chimeric	Non-coding	0.507193	35	19	60
TE_1911	L2b_3end	L2	LINE	chr1(+):6917016	-	Intergenic	Non-coding	2.58407	93	11	29
TE_1912	L1M7_5end	L1	LINE	chr1(+):7312870	CAMTA1-IT1, -	Chimeric, Intergenic	Non-coding	23.1681	184	0	8
TE_1913	AluJb	Alu	SINE	chr1(+):7804583	PER3	Chimeric	Other	0.404839	1467	172	3914
TE_1914	L1MD3_3end	L1	LINE	chr1(+):7817619	PER3	Chimeric	Other	0.366711	135	11	406
TE_1915	MER30	Charlie	DNA	chr1(+):7819872	PER3	Chimeric	Other	0.173142	517	70	3301
TE_1916	AluSx	Alu	SINE	chr1(+):7836253	PER3	Chimeric	Non-coding	0.463381	265	26	620
TE_1917	AluJb	Alu	SINE	chr1(+):7918433	-	Intergenic	Non-coding	9.15765	64	2	5
TE_1918	SVA_D	SVA	Retroposon	chr1(+):7952193	PARK7, -	Chimeric, Intergenic	Non-coding	83.4051	295	0	3
TE_1919	SVA_A	SVA	Retroposon	chr1(+):7952846	PARK7, -	Chimeric, Intergenic	Non-coding, Other	174.7	154	0	0
TE_1920	SVA_A	SVA	Retroposon	chr1(+):7952937	PARK7, -	Chimeric, Intergenic	Non-coding, Other	55.5095	196	2	1
TE_1921	AluJb	Alu	SINE	chr1(+):7993230	ENSG00000284747	Chimeric	Non-coding	0.440305	208	6	528
TE_1922	AluSz	Alu	SINE	chr1(+):7993997	ENSG00000284747	Chimeric	Non-coding	0.500646	194	7	431
TE_1923	AluSz	Alu	SINE	chr1(+):7998350	ENSG00000284747	Chimeric	Non-coding	0.352024	113	3	361
TE_1924	L2c_3end	L2	LINE	chr1(+):8078225	ERRFI1-DT, LINC01714, -	Chimeric, Intergenic	Non-coding	1.48387	182	38	100
TE_1925	L2d_3end	L2	LINE	chr1(+):8078417	ERRFI1-DT	Chimeric	Non-coding	0.679836	75	16	109
TE_1926	MLT1E3	MaLR	LTR	chr1(+):8114212	ERRFI1-DT	Chimeric	Non-coding	3.73991	145	8	35
TE_1927	FLAM_A	Alu	SINE	chr1(+):8280876	SLC45A1	Chimeric	Other	2.25419	1	0	0
TE_1928	SVA_B	SVA	Retroposon	chr1(+):8501054	-	Intergenic	Non-coding	6.76258	71	1	10
TE_1929	SVA_B	SVA	Retroposon	chr1(+):8501109	-	Intergenic	Non-coding	2.62306	127	1	53
TE_1930	SVA_F	SVA	Retroposon	chr1(+):8501174	-	Intergenic	Non-coding	3.50083	204	8	57
TE_1931	SVA_F	SVA	Retroposon	chr1(+):8501278	-	Intergenic	Non-coding	0.998432	193	4	214
TE_1932	SVA_A, SVA_F	SVA	Retroposon	chr1(+):8501561	-	Intergenic	Non-coding	5.30398	79	4	12
TE_1933	AluSx1	Alu	SINE	chr1(+):8805103	-	Intergenic	Non-coding	75.5154	66	0	0
TE_1934	HERVFH21	ERV1	LTR	chr1(+):8923202	CA6, -	Chimeric, Intergenic	Non-coding, Other	1.01275	61	1	67
TE_1935	LTR5B	ERV2	LTR	chr1(+):9002240	-	Intergenic	Non-coding	5.50201	370	37	38
TE_1936	AluSz6	Alu	SINE	chr1(+):9107706	-	Intergenic	Non-coding	0.458972	157	9	378
TE_1937	AluSq2	Alu	SINE	chr1(+):9236100	H6PD	Chimeric	Other	1.9044	48	2	26
TE_1938	MIR	L2-end	SINE	chr1(+):9244250	H6PD	Chimeric	Other	0.237972	90	11	419
TE_1939	ERVL-B4	ERV3	LTR	chr1(+):9300697	SPSB1	Chimeric	Non-coding	7.13827	37	2	3
TE_1940	ERVL-B4	ERV3	LTR	chr1(+):9302042	SPSB1	Chimeric	Other	1.87849	169	10	91
TE_1941	ERVL	ERV3	LTR	chr1(+):9302965	SPSB1	Chimeric	Non-coding	0.90696	102	9	118
TE_1942	MLT2B5	ERV3	LTR	chr1(+):9304400	SPSB1	Chimeric	Non-coding	0.468762	135	4	322
TE_1943	AluSx	Alu	SINE	chr1(+):9319083	SPSB1	Chimeric	Non-coding	1.55303	236	10	161
TE_1944	MIRb	L2-end	SINE	chr1(+):9370602	-	Intergenic	Non-coding	0.988071	397	22	431
TE_1945	AluJb	Alu	SINE	chr1(+):9550125	SLC25A33	Chimeric	Non-coding	0.338917	128	18	410
TE_1946	AluSz6	Alu	SINE	chr1(+):9551329	SLC25A33	Chimeric	Non-coding	2.22736	82	1	40
TE_1947	MIRb	L2-end	SINE	chr1(+):9627490	PIK3CD, -	Chimeric, Intergenic	Non-coding	0.788967	279	16	383
TE_1948	MIRc	L2-end	SINE	chr1(+):9827804	-, ENSG00000223989	Chimeric, Intergenic	Non-coding, Other	11.7218	51	0	4
TE_1949	AluJb	Alu	SINE	chr1(+):9927484	-	Intergenic	Non-coding	10.6743	160	8	8
TE_1950	AluSx3	Alu	SINE	chr1(+):9927709	-	Intergenic	Non-coding	7.88967	6	0	0
TE_1951	AluY	Alu	SINE	chr1(+):9968175	NMNAT1	Chimeric	Non-coding, Chimeric_truncated	1.07342	99	4	100
TE_1952	HAL1	L1	LINE	chr1(+):9970019	NMNAT1	Chimeric	Annoated, Non-coding	1.122	219	4	216
TE_1953	AluJr	Alu	SINE	chr1(+):9972707	-	Intergenic	Non-coding	1.69959	94	7	55
TE_1954	AluSx1	Alu	SINE	chr1(+):9988492	-	Intergenic	Non-coding	1.14722	284	29	250
TE_1955	AluJr	Alu	SINE	chr1(+):10001422	RBP7	Chimeric	Non-coding	0.435445	842	130	2051
TE_1956	AluJb	Alu	SINE	chr1(+):10002530	RBP7	Chimeric	Non-coding	0.290013	131	29	483
TE_1957	SVA_B, AluSp	Alu, SVA	Retroposon, SINE	chr1(+):10004115	RBP7	Annoated	Non-coding	1.35053	1226	159	864
TE_1958	AluSx	Alu	SINE	chr1(+):10006964	RBP7	Chimeric	Non-coding	0.271273	154	37	606
TE_1959	AluJr	Alu	SINE	chr1(+):10036516	UBE4B	Chimeric	Non-coding, Other	2.09569	237	9	118
TE_1960	Tigger3a	Tigger	DNA	chr1(+):10172953	UBE4B	Chimeric	Non-coding	0.508243	1791	142	3831
TE_1961	AluSz	Alu	SINE	chr1(+):10183101	-	Intergenic	Non-coding	0.798644	585	34	792
TE_1962	MIR	L2-end	SINE	chr1(+):10216093	KIF1B	Chimeric	Non-coding, Other	1.00579	198	9	213
TE_1963	AluJr	Alu	SINE	chr1(+):10372319	ENSG00000284642	Chimeric	Non-coding	0.408219	158	9	429
TE_1964	AluSp	Alu	SINE	chr1(+):10389886	PGD, -	Chimeric, Intergenic	Non-coding, Other	1.01578	72	5	75
TE_1965	LTR12E	ERV1	LTR	chr1(+):10425694	CENPS-CORT, CENPS	Chimeric	Non-coding, Truncated	3.93379	177	14	36
TE_1966	AluSq	Alu	SINE	chr1(+):10457392	-	Intergenic	Non-coding	3.38129	11	0	3
TE_1967	AluSz6	Alu	SINE	chr1(+):10458561	-, ENSG00000203469	Annoated, Intergenic	Non-coding	1.67237	8326	622	4989
TE_1968	SVA_D, AluSz6	Alu, SVA	Retroposon, SINE	chr1(+):10458721	-	Intergenic	Non-coding	0.892284	56	2	69
TE_1969	MLT1F2	MaLR	LTR	chr1(+):10485007	PEX14	Chimeric	Non-coding	0.357132	108	92	251
TE_1970	AluSg	Alu	SINE	chr1(+):11118255	-	Intergenic	Non-coding	22.7924	181	4	4
TE_1971	L2b_3end	L2	LINE	chr1(+):11395209	-	Intergenic	Non-coding, Other	4.20175	506	28	107
TE_1972	MLT1C	MaLR	LTR	chr1(+):11545251	-	Intergenic	Non-coding	0.264868	46	0	199
TE_1973	LTR12E	ERV1	LTR	chr1(+):11609505	LINC01647	Annoated	Non-coding	7.92922	400	3	53
TE_1974	L2	L2	LINE	chr1(+):11763919	C1orf167	Chimeric	Other	6.38688	50	2	6
TE_1975	MLT1C2	MaLR	LTR	chr1(+):11837938	CLCN6	Chimeric	Non-coding	0.249464	165	12	737
TE_1976	MLT2B3	ERV3	LTR	chr1(+):11911061	PLOD1, ENSG00000285646	Chimeric	Non-coding, Other	0.394484	6	0	19
TE_1977	AluJr	Alu	SINE	chr1(+):11940139	PLOD1	Chimeric	Non-coding, Other	1.19849	553	35	485
TE_1978	L2c_3end	L2	LINE	chr1(+):11991240	MFN2	Chimeric	Non-coding, Other	0.451704	312	86	694
TE_1979	L2	L2	LINE	chr1(+):12014430	MIIP	Chimeric	Non-coding, Other	0.700166	40	1	64
TE_1980	SVA_B	SVA	Retroposon	chr1(+):12043051	-, TNFRSF8	Chimeric, Intergenic	Non-coding, Other	40.5755	35	0	0
TE_1981	LTR19A	ERV1	LTR	chr1(+):12075946	-, TNFRSF8	Chimeric, Intergenic	Non-coding, Other	1.76776	148	27	67
TE_1982	L1ME3A_3end	L1	LINE	chr1(+):12083982	TNFRSF8	Chimeric	Other	1.96115	347	16	183
TE_1983	MLT1K	MaLR	LTR	chr1(+):12096208	TNFRSF8	Chimeric	Other	11.1301	78	1	6
TE_1984	L2b_3end	L2	LINE	chr1(+):12146783	TNFRSF1B	Chimeric	Non-coding, Other	0.895357	84	4	102
TE_1985	L2c_3end, L2d2_3end	L2	LINE	chr1(+):12163474	TNFRSF1B	Chimeric	Non-coding, Other	1.24144	75	3	65
TE_1986	MER20	Charlie	DNA	chr1(+):12171803	TNFRSF1B	Chimeric	Non-coding	4.28969	254	8	58
TE_1987	MIR	L2-end	SINE	chr1(+):12188046	TNFRSF1B	Chimeric	Other	0.341447	318	15	1037
TE_1988	MER20	Charlie	DNA	chr1(+):12233528	VPS13D	Chimeric	Other	0.827929	118	11	150
TE_1989	MER5A	Charlie	DNA	chr1(+):12241900	VPS13D	Chimeric	Other	1.24859	482	83	352
TE_1990	L1M5_orf2	L1	LINE	chr1(+):12350509	VPS13D	Chimeric	Non-coding, Other	0.504009	181	16	390
TE_1991	FAM	Alu	SINE	chr1(+):12367635	VPS13D	Annoated	Other	1.5476	897	89	564
TE_1992	AluSx1	Alu	SINE	chr1(+):12374840	VPS13D	Chimeric	Other	0.542472	591	40	1189
TE_1993	AluSq2	Alu	SINE	chr1(+):12382204	VPS13D	Chimeric	Other	3.04103	142	7	45
TE_1994	HERVL	ERV3	LTR	chr1(+):12390392	VPS13D	Chimeric	Non-coding, Other	1.15668	390	29	351
TE_1995	L1MEg1_5end	L1	LINE	chr1(+):12409804	VPS13D	Annoated	Non-coding	1.50034	1832	209	1167
TE_1996	L1ME4a_3end	L1	LINE	chr1(+):12483215	VPS13D	Chimeric	Non-coding	1.62954	119	3	79
TE_1997	L2	L2	LINE	chr1(+):12525735	LINC02766	Annoated	Non-coding	0.376326	199	53	545
TE_1998	THE1D	MaLR	LTR	chr1(+):12607486	-, AADACL4	Chimeric, Intergenic	Non-coding	1.09204	622	46	596
[truncated: 36,997 more rows]

## Sheet: Table S4
Table S4. Tumor-specific TE-initiated transcripts
TE_ID	TE family	TE superfamily	TE class	TSS position	Gene symbol	Gene anno	Protein coding prediction	Tumor-specific score	Count of TCGA tumor samples expressed in	Count of TCGA tumor-adjacent samples expressed in	Count of GTEx normal tissue samples expressed in
TE_38224	L1HS_5end	L1	LINE	chrX(-):149436201	-	Intergenic	Non-coding	1231.92	1092	0	0
TE_38282	THE1B	MaLR	LTR	chrX(+):1679561	-, LINC02968	Chimeric, Intergenic	Non-coding	1036.93	919	0	0
TE_11681	L1HS_5end	L1	LINE	chr5(-):85638848	-	Intergenic	Non-coding	702.181	622	0	0
TE_19169	L1HS_5end	L1	LINE	chr8(-):114504396	-	Intergenic	Non-coding	669.495	593	0	0
TE_32289	AluY	Alu	SINE	chr17(-):27936367	LINC01992	Annoated	Non-coding	651.461	577	0	0
TE_12740	L1HS_5end	L1	LINE	chr5(+):85663242	-	Intergenic	Non-coding	565.802	501	0	0
TE_20420	MER61A	ERV1	LTR	chr9(+):31848660	-	Intergenic	Non-coding	543.824	964	0	1
TE_14908	L1PBa1_5end	L1	LINE	chr6(+):84340629	-	Intergenic	Non-coding	513.956	455	0	0
TE_38164	THE1A, L1HS_5end	MaLR, L1	LINE, LTR	chrX(-):130573685	-	Intergenic	Non-coding	499.867	886	1	0
TE_14959	L1HS_5end	L1	LINE	chr6(+):94203672	-	Intergenic	Non-coding	461.546	818	0	1
TE_37988	L1HS_5end	L1	LINE	chrX(-):86970011	-	Intergenic	Non-coding	457.601	405	0	0
TE_18209	L1HS_5end	L1	LINE	chr8(+):114585971	-	Intergenic	Non-coding	455.347	807	1	0
TE_16041	L1P1_5end	L1	LINE	chr7(-):97533022	-	Intergenic	Non-coding	428.296	379	0	0
TE_27540	L1HS_5end	L1	LINE	chr14(+):28318140	ENSG00000257869	Chimeric	Non-coding	409.136	725	1	0
TE_10676	L1HS_5end	L1	LINE	chr4(+):68515444	-	Intergenic	Non-coding	402.373	356	0	0
TE_15155	L1HS_5end	L1	LINE	chr6(+):133147901	EYA4, -	Chimeric, Intergenic	Non-coding, Other	401.998	1069	2	0
TE_9357	L1HS_5end	L1	LINE	chr4(-):14481136	LINC00504	Chimeric	Non-coding	391.102	346	0	0
TE_4528	L1HS_5end	L1	LINE	chr2(+):143006045	KYNU	Chimeric	Non-coding	385.467	341	0	0
TE_38057	L1HS_5end	L1	LINE	chrX(-):106469671	-	Intergenic	Non-coding, Other	374.196	331	0	0
TE_6076	L1HS_5end	L1	LINE	chr2(-):147727390	-	Intergenic	Non-coding	366.306	324	0	0
TE_27464	L1HS_5end	L1	LINE	chr14(+):18289476	-, ENSG00000215398, ENSG00000290354	Chimeric, Intergenic	Non-coding	366.306	324	0	0
TE_23587	L1P2_5end	L1	LINE	chr11(-):125857523	PATE2, ACRV1, -	Chimeric, Intergenic	Non-coding	365.179	323	0	0
TE_12623	L1HS_5end	L1	LINE	chr5(+):71610206	MCCC2	Chimeric	Non-coding, Other	364.052	322	0	0
TE_10363	L1HS_5end	L1	LINE	chr4(+):4959532	-	Intergenic	Non-coding	362.925	321	0	0
TE_38409	L1PBa1_5end	L1	LINE	chrX(+):33742020	ENSG00000233928	Annoated	Non-coding	361.798	641	1	0
TE_33411	L1HS_5end	L1	LINE	chr18(-):39924757	LINC01901	Annoated	Non-coding	351.654	935	2	0
TE_17866	L1HS_5end	L1	LINE	chr8(+):48799544	-, ENSG00000286878	Chimeric, Intergenic	Non-coding, Other	347.146	307	0	0
TE_38414	L1HS_5end	L1	LINE	chrX(+):36175938	CFAP47	Chimeric	Other	347.146	307	0	0
TE_5575	L1HS_5end	L1	LINE	chr2(-):58387475	-	Intergenic	Non-coding	344.891	305	0	0
TE_10654	L1HS_5end	L1	LINE	chr4(+):61372867	ADGRL3	Chimeric	Non-coding, Other	340.947	604	1	0
TE_20350	L1HS_5end	L1	LINE	chr9(+):17290647	CNTLN	Chimeric	Non-coding, Other	334.747	593	0	1
TE_15579	L1HS_5end	L1	LINE	chr7(-):16216814	CRPPA	Chimeric	Non-coding	330.239	878	2	0
TE_1270	L1HS_5end	L1	LINE	chr1(-):164459589	-	Intergenic	Non-coding, Other	317.841	281	0	0
TE_35110	AluSz	Alu	SINE	chr19(-):54938493	NLRP7	Chimeric	Non-coding, Other	315.587	279	0	0
TE_30044	SVA_F	SVA	Retroposon	chr16(-):2802600	-	Intergenic	Non-coding	313.333	277	0	0
TE_18064	L1HS_5end	L1	LINE	chr8(+):87425957	CNBD1	Chimeric	Non-coding	311.078	275	0	0
TE_13744	L1HS_5end	L1	LINE	chr6(-):64390147	EYS	Chimeric	Other	308.073	819	0	2
TE_11819	L1HS_5end	L1	LINE	chr5(-):119780797	-	Intergenic	Non-coding	307.697	272	0	0
TE_9549	AluY	Alu	SINE	chr4(-):48923908	-, OCIAD2	Chimeric, Intergenic	Non-coding	303.189	268	0	0
TE_36592	MLT2B3	ERV3	LTR	chr21(+):18950219	ENSG00000229289, -	Chimeric, Intergenic	Non-coding	294.172	260	0	0
TE_12106	L1HS_5end	L1	LINE	chr5(-):162036950	-, LINC01202	Chimeric, Intergenic	Non-coding	293.045	519	1	0
TE_31246	L1HS_5end	L1	LINE	chr16(+):75827600	-	Intergenic	Non-coding	288.537	255	0	0
TE_11867	L1HS_5end	L1	LINE	chr5(-):130818122	ENSG00000287390, -	Chimeric, Intergenic	Non-coding	285.155	1517	4	1
TE_16621	L1HS_5end	L1	LINE	chr7(+):8351726	NXPH1, -	Chimeric, Intergenic	Non-coding	282.901	250	0	0
TE_24248	L1HS_5end	L1	LINE	chr11(+):94238149	ENSG00000250519	Annoated	Non-coding	280.647	248	0	0
TE_12012	L1HS_5end	L1	LINE	chr5(-):148230987	-, FBXO38-DT	Chimeric, Intergenic	Non-coding	279.52	247	0	0
TE_14981	AluJb, SVA_E	Alu, SVA	Retroposon, SINE	chr6(+):104937000	LIN28B	Annoated	Non-coding	277.266	245	0	0
TE_15374	L1HS_5end	L1	LINE	chr6(+):164787596	-	Intergenic	Non-coding	276.139	244	0	0
TE_13678	L1HS_5end	L1	LINE	chr6(-):51896041	PKHD1	Chimeric	Other	275.575	488	1	0
TE_30479	L1HS_5end	L1	LINE	chr16(-):60523151	ENSG00000261310	Annoated	Non-coding	274.448	486	1	0
TE_16398	L1HS_5end	L1	LINE	chr7(-):146906175	-	Intergenic	Non-coding	270.503	239	0	0
TE_16188	L1HS_5end	L1	LINE	chr7(-):113743287	-	Intergenic	Non-coding, Other	263.74	701	0	2
TE_33087	L1HS_5end	L1	LINE	chr18(+):55721140	ENSG00000267284	Chimeric	Non-coding	263.74	467	0	1
TE_5933	L1HS_5end	L1	LINE	chr2(-):117649655	-	Intergenic	Non-coding	261.486	231	0	0
TE_19749	L1HS_5end	L1	LINE	chr9(-):74424658	-	Intergenic	Non-coding	261.486	231	0	0
TE_37639	HERVH	ERV1	LTR	chrX(-):12943716	TLR8-AS1, -	Chimeric, Intergenic	Non-coding	261.486	231	0	0
TE_13399	L1HS_5end	L1	LINE	chr6(-):19765273	LNC-LBCS	Chimeric	Non-coding	259.232	229	0	0
TE_24833	L1HS_5end	L1	LINE	chr12(-):44951346	NELL2, -	Chimeric, Intergenic	Non-coding, Other	257.729	685	2	0
TE_26775	LTR17	ERV1	LTR	chr13(+):61557950	-	Intergenic	Non-coding	254.442	902	3	0
TE_19254	L1HS_5end	L1	LINE	chr8(-):127311961	-, CASC8	Chimeric, Intergenic	Non-coding	253.409	1348	3	2
TE_25083	L1HS_5end	L1	LINE	chr12(-):79045552	ENSG00000257191	Chimeric	Non-coding	252.469	223	0	0
TE_25748	SVA_D	SVA	Retroposon	chr12(+):14354257	ATF7IP, -	Chimeric, Intergenic	Non-coding, Other	251.342	222	0	0
TE_20684	SVA_F	SVA	Retroposon	chr9(+):88625735	-	Intergenic	Non-coding	244.58	216	0	0
TE_26875	L1HS_5end	L1	LINE	chr13(+):89087888	-	Intergenic	Non-coding	244.58	216	0	0
TE_8552	L1HS_5end	L1	LINE	chr3(-):120378639	LRRC58, ENSG00000282950	Chimeric	Non-coding	241.424	1070	1	3
TE_2680	L1HS_5end	L1	LINE	chr1(+):90062926	-	Intergenic	Non-coding	241.199	213	0	0
TE_27488	SVA_B	SVA	Retroposon	chr14(+):21697693	TRAV2, -	Chimeric, Intergenic	Non-coding	240.071	212	0	0
TE_11443	L1HS_5end	L1	LINE	chr5(-):40541692	TTC33, -	Chimeric, Intergenic	Non-coding	238.944	211	0	0
TE_8413	L1HS_5end	L1	LINE	chr3(-):94745855	-	Intergenic	Non-coding	237.817	210	0	0
TE_18721	MER61A	ERV1	LTR	chr8(-):36779178	ENSG00000253363	Annoated	Non-coding	237.366	1052	3	1
TE_8832	LTR12E	ERV1	LTR	chr3(-):147245190	-, ENSG00000243620	Chimeric, Intergenic	Non-coding	236.69	209	0	0
TE_23820	HERV17	ERV1	LTR	chr11(+):26597106	ANO3	Chimeric	Other	235.563	208	0	0
TE_2376	SVA_D	SVA	Retroposon	chr1(+):45081715	-	Intergenic	Non-coding	234.436	207	0	0
TE_26797	L1HS_5end	L1	LINE	chr13(+):67685903	-	Intergenic	Non-coding	234.436	207	0	0
TE_27174	MER52A	ERV1	LTR	chr13(-):46086519	CPB2	Chimeric	Non-coding	234.436	207	0	0
TE_18568	L1HS_5end	L1	LINE	chr8(-):16670505	MSR1, ENSG00000253496	Chimeric	Non-coding	230.209	816	2	1
TE_4961	SVA_B	SVA	Retroposon	chr2(+):218846576	WNT6, -	Chimeric, Intergenic	Non-coding, Other	229.928	203	0	0
TE_13796	AluY	Alu	SINE	chr6(-):77439936	-	Intergenic	Non-coding	229.928	203	0	0
TE_10721	L1HS_5end	L1	LINE	chr4(+):75401197	ENSG00000250735	Annoated	Non-coding	228.425	607	0	2
TE_2869	L1HS_5end	L1	LINE	chr1(+):121537873	EMBP1	Chimeric	Non-coding, Other	227.673	807	2	1
TE_7581	L1HS_5end	L1	LINE	chr3(+):159397963	-	Intergenic	Non-coding	227.673	201	0	0
TE_1332	L1HS_5end	L1	LINE	chr1(-):172056216	-	Intergenic	Non-coding	225.419	199	0	0
TE_8897	L1P1_5end	L1	LINE	chr3(-):155542369	PLCH1	Chimeric	Other	224.292	198	0	0
TE_25747	SVA_D	SVA	Retroposon	chr12(+):14354091	ATF7IP, -	Chimeric, Intergenic	Non-coding, Other	223.165	197	0	0
TE_10822	MER45C	Tip100	DNA	chr4(+):96170310	LINC02267, -	Chimeric, Intergenic	Non-coding	221.474	392	1	0
TE_17890	HAL1ME	L1	LINE	chr8(+):54465952	-	Intergenic	Non-coding	220.911	195	0	0
TE_6821	L1HS_5end	L1	LINE	chr3(+):18936133	-	Intergenic	Non-coding, Other	220.235	976	3	1
TE_16816	L1HS_5end	L1	LINE	chr7(+):37617687	GPR141	Chimeric	Non-coding	219.784	194	0	0
TE_21193	MER50	ERV1	LTR	chr10(+):18777485	-	Intergenic	Non-coding	219.784	194	0	0
TE_34891	LTR36	ERV1	LTR	chr19(-):41742837	-, CEACAM7	Chimeric, Intergenic	Annoated, Non-coding, Chimeric_truncated	217.53	192	0	0
TE_22093	L1HS_5end	L1	LINE	chr10(-):33516864	-	Intergenic	Non-coding	216.402	191	0	0
TE_12375	L1HS_5end	L1	LINE	chr5(+):25384170	-	Intergenic	Non-coding	216.121	766	1	2
TE_6136	L1HS_5end	L1	LINE	chr2(-):158351599	CCDC148	Chimeric	Non-coding, Other	215.275	190	0	0
TE_10722	L1HS_5end	L1	LINE	chr4(+):75401311	ENSG00000250735	Chimeric	Non-coding	215.275	190	0	0
TE_14867	LTR2B	ERV1	LTR	chr6(+):74474578	ENSG00000223786, ENSG00000224583, -	Chimeric, Intergenic	Non-coding	215.275	190	0	0
TE_38735	L1HS_5end	L1	LINE	chrX(+):114836344	HTR2C	Chimeric	Non-coding	214.524	570	1	1
TE_7317	L1M3_orf2, L1P3_orf2	L1	LINE	chr3(+):122047980	CD86	Chimeric	Non-coding, Other	213.021	188	0	0
TE_38265	LTR7C	ERV1	LTR	chrX(+):279097	PLCXD1	Chimeric	Non-coding, Other	213.021	188	0	0
TE_12695	AluSx1	Alu	SINE	chr5(+):80308951	SPZ1, -	Chimeric, Intergenic	Non-coding	211.894	187	0	0
TE_22755	AluY	Alu	SINE	chr11(-):5424894	ENSG00000284931, OR51B5, HBE1, ENSG00000239920, -, HBG2	Chimeric, Intergenic	Non-coding	210.767	186	0	0
TE_32996	L1HS_5end	L1	LINE	chr18(+):34558007	DTNA	Annoated	Non-coding	210.284	1305	6	0
TE_5285	L1HS_5end	L1	LINE	chr2(-):18018020	-	Intergenic	Non-coding	209.264	556	2	0
TE_25847	L1PA15_3end	L1	LINE	chr12(+):27461464	SMCO2	Chimeric	Non-coding, Other	208.513	184	0	0
TE_16335	MER61A	ERV1	LTR	chr7(-):138320983	-	Intergenic	Non-coding	207.386	183	0	0
TE_3340	L1HS_5end	L1	LINE	chr1(+):209919436	SYT14	Chimeric	Non-coding, Other	205.695	364	1	0
TE_27893	MSTA	MaLR	LTR	chr14(+):83638975	-	Intergenic	Non-coding	205.695	364	1	0
TE_9874	L1HS_5end	L1	LINE	chr4(-):104787372	ENSG00000248242, -	Chimeric, Intergenic	Non-coding	204.756	544	2	0
TE_15542	L1HS_5end	L1	LINE	chr7(-):7465478	COL28A1, -	Chimeric, Intergenic	Non-coding, Other	204.192	1086	5	0
TE_38336	L1P2_5end	L1	LINE	chrX(+):14974681	-	Intergenic	Non-coding, Other	204.004	180	0	0
TE_38502	L1HS_5end	L1	LINE	chrX(+):50025117	CLCN5	Chimeric	Non-coding, Other	203.629	541	2	0
TE_2748	L1HS_5end	L1	LINE	chr1(+):102933728	-	Intergenic	Non-coding	203.554	902	3	1
TE_10023	L1HS_5end	L1	LINE	chr4(-):140413839	CLGN	Chimeric	Non-coding, Other	201.75	178	0	0
TE_14070	LTR12C	ERV1	LTR	chr6(-):124891978	-, RNF217-AS1	Chimeric, Intergenic	Non-coding	200.06	354	1	0
TE_25059	L1HS_5end	L1	LINE	chr12(-):73153549	ENSG00000258294	Chimeric	Non-coding	199.872	531	1	1
TE_29333	MER41-int, MER4-int	ERV1	LTR	chr15(-):88939453	MFGE8, -	Chimeric, Intergenic	Annoated, Non-coding, Other	198.369	175	0	0
TE_866	L1HS_5end	L1	LINE	chr1(-):96604773	-	Intergenic	Non-coding	196.96	698	2	1
TE_23001	L1HS_5end	L1	LINE	chr11(-):55986407	-	Intergenic	Non-coding	196.115	173	0	0
TE_14894	L1HS_5end	L1	LINE	chr6(+):82395042	-	Intergenic	Non-coding	195.833	694	2	1
TE_13845	L1HS_5end	L1	LINE	chr6(-):84626817	LINC01611, -	Chimeric, Intergenic	Non-coding	194.988	691	3	0
TE_16813	SVA_D	SVA	Retroposon	chr7(+):37291985	-	Intergenic	Non-coding	193.861	171	0	0
TE_17937	L1HS_5end	L1	LINE	chr8(+):63489948	ENSG00000287844, -, ENSG00000253583	Chimeric, Intergenic	Non-coding	192.733	170	0	0
TE_11699	L1HS_5end	L1	LINE	chr5(-):90208734	LINC01339, -	Chimeric, Intergenic	Non-coding	192.17	340	0	1
TE_7295	L1HS_5end	L1	LINE	chr3(+):116209038	LSAMP-AS1, -	Chimeric, Intergenic	Non-coding	191.606	169	0	0
TE_26883	L1HS_5end	L1	LINE	chr13(+):90664077	-	Intergenic	Non-coding	190.479	168	0	0
TE_10929	L1PBa1_5end	L1	LINE	chr4(+):121411774	-	Intergenic	Non-coding	189.352	167	0	0
TE_27739	L1HS_5end	L1	LINE	chr14(+):61060760	SLC38A6	Chimeric	Non-coding	189.352	167	0	0
TE_16731	SVA_D	SVA	Retroposon	chr7(+):26261512	SNX10, -	Chimeric, Intergenic	Non-coding	188.976	502	2	0
TE_1435	L1ME2_3end	L1	LINE	chr1(-):192500569	ENSG00000285280	Chimeric	Non-coding	188.225	166	0	0
TE_11143	L1HS_5end	L1	LINE	chr4(+):170431394	-	Intergenic	Non-coding	188.225	166	0	0
TE_23371	L1HS_5end	L1	LINE	chr11(-):89744585	-	Intergenic	Non-coding	188.225	166	0	0
TE_3136	L1HS_5end	L1	LINE	chr1(+):176261724	COP1-DT	Chimeric	Non-coding	187.098	165	0	0
TE_25890	L1HS_5end	L1	LINE	chr12(+):41087022	-	Intergenic	Non-coding	187.098	165	0	0
TE_26931	AluYk3	Alu	SINE	chr13(+):103464535	-	Intergenic	Non-coding	187.098	331	0	1
TE_8913	L1HS_5end	L1	LINE	chr3(-):157725081	-	Intergenic	Non-coding	184.844	163	0	0
TE_19780	L1HS_5end	L1	LINE	chr9(-):82757862	-	Intergenic	Non-coding	183.717	162	0	0
TE_24826	L1HS_5end	L1	LINE	chr12(-):43471359	ADAMTS20, -	Chimeric, Intergenic	Non-coding, Other	183.717	488	1	1
TE_11710	L1HS_5end	L1	LINE	chr5(-):93261509	-, ENSG00000251361	Chimeric, Intergenic	Non-coding	183.153	649	3	0
TE_37916	L1HS_5end	L1	LINE	chrX(-):68217315	OPHN1	Chimeric	Non-coding, Truncated, Chimeric_truncated, Other	182.965	486	2	0
TE_11958	AluSq4	Alu	SINE	chr5(-):139546197	-	Intergenic	Non-coding, Other	182.59	161	0	0
TE_11341	LTR12F	ERV1	LTR	chr5(-):25569125	ENSG00000248605, -	Chimeric, Intergenic	Non-coding	181.462	160	0	0
TE_13929	L1HS_5end	L1	LINE	chr6(-):104489779	ENSG00000287616, -	Chimeric, Intergenic	Non-coding	181.462	160	0	0
TE_6044	L1HS_5end	L1	LINE	chr2(-):134825832	-, CCNT2-AS1	Chimeric, Intergenic	Non-coding	181.14	1124	6	0
TE_6822	L1HS_5end	L1	LINE	chr3(+):18963446	-	Intergenic	Non-coding	179.659	796	3	1
TE_38791	L1HS_5end	L1	LINE	chrX(+):130573309	-	Intergenic	Non-coding	179.631	1274	4	3
TE_5576	L1HS_5end	L1	LINE	chr2(-):58387553	-	Intergenic	Non-coding	178.081	473	0	2
TE_35224	SVA_E	SVA	Retroposon	chr20(+):4033522	SMOX, -	Chimeric, Intergenic	Non-coding, Other	178.081	157	0	0
TE_19187	L1P1_5end	L1	LINE	chr8(-):117191879	-	Intergenic	Non-coding	177.856	788	3	1
TE_13825	L1HS_5end	L1	LINE	chr6(-):82558787	-	Intergenic	Non-coding	177.598	1102	6	0
TE_8093	LTR7Y	ERV1	LTR	chr3(-):32796565	-	Intergenic	Non-coding	176.954	156	0	0
TE_11709	L1HS_5end	L1	LINE	chr5(-):93213276	-, ENSG00000251361	Chimeric, Intergenic	Non-coding	176.954	470	2	0
TE_16277	L1HS_5end	L1	LINE	chr7(-):130577269	COPG2	Chimeric	Other	176.954	156	0	0
TE_19339	MIRb	L2-end	SINE	chr8(-):139919242	TRAPPC9	Chimeric	Non-coding	176.954	156	0	0
TE_33424	L1HS_5end	L1	LINE	chr18(-):44024822	-	Intergenic	Non-coding	176.954	156	0	0
TE_14976	MLT2B3	ERV3	LTR	chr6(+):102758972	-	Intergenic	Non-coding	176.578	469	0	2
TE_15987	L1HS_5end	L1	LINE	chr7(-):85250254	-, SEMA3D	Chimeric, Intergenic	Non-coding, Other	176.391	1251	6	1
TE_15271	L1PB1_3end	L1	LINE	chr6(+):151643391	-, ESR1	Chimeric, Intergenic	Non-coding, Other	175.827	155	0	0
TE_1919	SVA_A	SVA	Retroposon	chr1(+):7952846	PARK7, -	Chimeric, Intergenic	Non-coding, Other	174.7	154	0	0
TE_26119	L1HS_5end	L1	LINE	chr12(+):73153178	-, LINC02444	Chimeric, Intergenic	Non-coding	174.418	618	3	0
TE_27403	L1HS_5end	L1	LINE	chr13(-):105383258	-	Intergenic	Non-coding	174.136	308	1	0
TE_20778	L1HS_5end	L1	LINE	chr9(+):100527302	MSANTD3-TMEFF1, TMEFF1	Chimeric	Non-coding	174.024	771	3	1
TE_12393	L1HS_5end	L1	LINE	chr5(+):30823612	-	Intergenic	Non-coding	173.855	616	1	2
TE_10101	L1PREC2_orf2	L1	LINE	chr4(-):156134497	-	Intergenic	Non-coding	173.573	153	0	0
TE_27627	AluYk3	Alu	SINE	chr14(+):43812360	-	Intergenic	Non-coding	173.573	307	1	0
TE_25122	L1HS_5end	L1	LINE	chr12(-):88847390	ENSG00000289174	Annoated	Non-coding	171.945	1372	6	2
TE_11326	LTR86C	ERV3	LTR	chr5(-):21278362	-	Intergenic	Non-coding	171.319	151	0	0
TE_18781	LTR5_Hs	ERV2	LTR	chr8(-):47176187	ENSG00000248347, -	Chimeric, Intergenic	Non-coding, Other	171.319	151	0	0
TE_23401	L1HS_5end	L1	LINE	chr11(-):95632347	-	Intergenic	Non-coding	171.319	151	0	0
TE_38019	L1HS_5end	L1	LINE	chrX(-):94862751	-	Intergenic	Non-coding	171.319	607	3	0
TE_27261	MER61A	ERV1	LTR	chr13(-):61671419	-	Intergenic	Non-coding, Other	170.191	150	0	0
TE_38017	AluY	Alu	SINE	chrX(-):94715418	-	Intergenic	Non-coding	170.191	150	0	0
TE_26782	MER52A	ERV1	LTR	chr13(+):64078320	-	Intergenic	Non-coding	169.064	149	0	0
TE_15206	L1HS_5end	L1	LINE	chr6(+):141746116	-	Intergenic	Non-coding	168.501	298	1	0
TE_3419	LTR7Y	ERV1	LTR	chr1(+):221971528	-, LINC02474	Chimeric, Intergenic	Non-coding	167.937	148	0	0
TE_9708	SVA_F	SVA	Retroposon	chr4(-):77983972	-	Intergenic	Non-coding	166.81	295	1	0
TE_22951	L1P1_5end	L1	LINE	chr11(-):45128453	-	Intergenic	Non-coding	166.005	1030	2	4
TE_38140	THE1A	MaLR	LTR	chrX(-):125213212	TENM1, -	Chimeric, Intergenic	Non-coding, Other	164.556	145	0	0
TE_18803	LTR12E	ERV1	LTR	chr8(-):53077152	-	Intergenic	Non-coding	163.429	144	0	0
TE_22465	HERVH	ERV1	LTR	chr10(-):96734431	PIK3AP1	Chimeric	Other	163.429	144	0	0
TE_36605	LTR2B	ERV1	LTR	chr21(+):24639243	-	Intergenic	Non-coding	163.429	144	0	0
TE_20777	L1HS_5end	L1	LINE	chr9(+):100527230	MSANTD3-TMEFF1, TMEFF1	Chimeric	Non-coding	162.865	288	0	1
TE_6565	L1HS_5end	L1	LINE	chr2(-):221984948	-	Intergenic	Non-coding	162.302	143	0	0
TE_16172	L1HS_5end	L1	LINE	chr7(-):111446080	IMMP2L	Chimeric	Non-coding	162.302	143	0	0
TE_17122	L2	L2	LINE	chr7(+):93882701	GNGT1, -	Chimeric, Intergenic	Non-coding	162.302	143	0	0
TE_18068	L1P1_orf2	L1	LINE	chr8(+):88689984	ENSG00000253553	Chimeric	Non-coding	162.302	287	0	1
TE_28734	MER1A	Charlie	DNA	chr14(-):104420695	ENSG00000258598, -	Chimeric, Intergenic	Non-coding	162.302	143	0	0
TE_13369	SVA_D	SVA	Retroposon	chr6(-):15726947	DTNBP1, -	Chimeric, Intergenic	Non-coding, Other	161.175	142	0	0
TE_19072	MER61B	ERV1	LTR	chr8(-):99888750	COX6C	Chimeric	Non-coding	160.611	284	0	1
TE_8327	SVA_B	SVA	Retroposon	chr3(-):61435007	-, FHIT	Chimeric, Intergenic	Annoated, Non-coding	160.048	141	0	0
TE_23419	L1P4e_5end	L1	LINE	chr11(-):100528844	-	Intergenic	Non-coding	160.048	141	0	0
TE_7292	L1P1_5end	L1	LINE	chr3(+):115318081	GAP43, ENSG00000242880	Chimeric	Non-coding	159.296	423	0	2
TE_26152	L1P1_5end	L1	LINE	chr12(+):80080438	-	Intergenic	Non-coding	158.921	281	1	0
TE_27639	AluY	Alu	SINE	chr14(+):46844985	-	Intergenic	Non-coding	158.921	140	0	0
TE_32973	L1HS_5end	L1	LINE	chr18(+):27743364	ENSG00000286426	Chimeric	Non-coding	158.545	421	0	2
TE_26752	LTR17	ERV1	LTR	chr13(+):55053967	LINC02335	Chimeric	Non-coding	157.793	699	3	1
TE_38536	L1P2_5end	L1	LINE	chrX(+):56107418	ENSG00000227486	Annoated	Non-coding	157.793	699	2	2
TE_13888	L1P1_5end	L1	LINE	chr6(-):94824549	ENSG00000289178, -	Chimeric, Intergenic	Non-coding	157.23	557	3	0
TE_36172	MLT1J	MaLR	LTR	chr20(-):51862884	SALL4, -, LINC01429	Chimeric, Intergenic	Non-coding, Other	156.892	695	4	0
TE_18067	L1HS_5end	L1	LINE	chr8(+):88685708	ENSG00000253553	Chimeric	Non-coding	156.666	416	0	2
TE_27920	MER50	ERV1	LTR	chr14(+):90198763	PSMC1, -	Chimeric, Intergenic	Non-coding, Other	156.666	138	0	0
TE_36606	LTR17	ERV1	LTR	chr21(+):25118654	ENSG00000223870	Chimeric	Non-coding	156.666	138	0	0
TE_9929	L1HS_5end	L1	LINE	chr4(-):116406084	-	Intergenic	Non-coding	156.103	276	1	0
TE_823	L1HS_5end	L1	LINE	chr1(-):91287034	HFM1	Chimeric	Non-coding, Other	155.539	275	1	0
TE_13311	L1P1_5end	L1	LINE	chr6(-):10134345	ENSG00000293385, -	Chimeric, Intergenic	Non-coding	155.539	827	3	2
TE_30623	L1M5_orf2	L1	LINE	chr16(-):80870415	ENSG00000286221, -, ARLNC1	Chimeric, Intergenic	Non-coding	154.412	136	0	0
TE_32968	L1HS_5end	L1	LINE	chr18(+):24716457	ENSG00000266573	Chimeric	Non-coding	154.412	410	1	1
TE_15176	L1HS_5end	L1	LINE	chr6(+):135771037	AHI1-DT, -	Chimeric, Intergenic	Non-coding	153.661	817	3	2
TE_436	L2a_3end	L2	LINE	chr1(-):36770169	ENSG00000284720	Chimeric	Non-coding	152.158	134	0	0
TE_3099	L1HS_5end	L1	LINE	chr1(+):170094726	-, NTMT2	Chimeric, Intergenic	Non-coding, Other	152.158	269	1	0
TE_10657	HERVH	ERV1	LTR	chr4(+):61768868	-	Intergenic	Non-coding	152.158	134	0	0
TE_12501	L1P1_5end	L1	LINE	chr5(+):50601891	-	Intergenic	Non-coding	152.158	134	0	0
TE_18177	L1ME4a_3end	L1	LINE	chr8(+):103210805	BAALC	Chimeric	Non-coding	152.158	134	0	0
TE_27117	L1PA15_3end, L1HS_5end	L1	LINE	chr13(-):37828295	TRPC4	Chimeric	Other	152.158	134	0	0
TE_31028	HERVFH21	ERV1	LTR	chr16(+):35744297	LINC02167	Chimeric	Non-coding	152.158	134	0	0
TE_2868	L1HS_5end	L1	LINE	chr1(+):121537787	EMBP1	Chimeric	Non-coding, Other	151.594	268	1	0
TE_18846	L1P1_orf2	L1	LINE	chr8(-):58728495	-	Intergenic	Non-coding	151.594	268	0	1
TE_10217	MER52A	ERV1	LTR	chr4(-):178416005	-	Intergenic	Non-coding	151.031	133	0	0
TE_11904	SVA_A, AluYc	Alu, SVA	Retroposon, SINE	chr5(-):134483153	CDKN2AIPNL, -, LINC02999	Chimeric, Intergenic	Non-coding, Chimeric_normal	151.031	267	0	1
TE_12292	AluYc	Alu	SINE	chr5(+):6846556	LINC02196, -, ENSG00000250060	Chimeric, Intergenic	Non-coding	150.655	400	1	1
TE_6818	L1HS_5end	L1	LINE	chr3(+):18694290	SATB1-AS1	Chimeric	Non-coding	149.904	132	0	0
TE_11273	L1HS_5end	L1	LINE	chr5(-):6966662	-	Intergenic	Non-coding	149.904	132	0	0
TE_27271	HERVH	ERV1	LTR	chr13(-):66144823	-	Intergenic	Non-coding	149.904	132	0	0
TE_27585	L1HS_5end	L1	LINE	chr14(+):37356545	MIPOL1	Chimeric	Non-coding, Other	149.904	132	0	0
TE_11132	L1HS_5end	L1	LINE	chr4(+):167857941	-	Intergenic	Non-coding	149.34	264	1	0
TE_10894	L1HS_5end	L1	LINE	chr4(+):110876420	ENSG00000288692	Chimeric	Non-coding	148.213	262	0	1
TE_24939	AluY	Alu	SINE	chr12(-):54487389	GTSF1	Chimeric	Annoated, Non-coding, Chimeric_truncated, Other	147.65	130	0	0
TE_33251	THE1D	MaLR	LTR	chr18(-):5142264	-	Intergenic	Non-coding	147.65	130	0	0
TE_24805	MLT2B3	ERV3	LTR	chr12(-):38795153	CPNE8	Chimeric	Non-coding, Other	146.804	520	1	2
TE_20305	SVA_D	SVA	Retroposon	chr9(+):6622426	ENSG00000236924, -	Chimeric, Intergenic	Non-coding	146.522	129	0	0
TE_35242	L1HS_5end	L1	LINE	chr20(+):6321444	-, CASC20	Chimeric, Intergenic	Non-coding	146.522	129	0	0
TE_18779	AluY	Alu	SINE	chr8(-):46248319	-	Intergenic	Non-coding, Other	145.395	128	0	0
TE_10835	L1HS_5end	L1	LINE	chr4(+):100006168	H2AZ1-DT	Chimeric	Non-coding, Other	144.268	127	0	0
TE_28180	L1HS_5end	L1	LINE	chr14(-):30474427	G2E3-AS1, -	Chimeric, Intergenic	Non-coding	144.268	255	1	0
TE_23037	L1HS_5end	L1	LINE	chr11(-):60435805	-	Intergenic	Non-coding	143.893	382	2	0
TE_27260	LTR17	ERV1	LTR	chr13(-):61558457	-	Intergenic	Non-coding	143.893	382	0	2
TE_7256	L1HS_5end	L1	LINE	chr3(+):111561847	CD96	Chimeric	Non-coding, Other	143.517	1145	2	6
TE_24727	L1HS_5end	L1	LINE	chr12(-):23076558	-	Intergenic	Non-coding	143.141	126	0	0
TE_24836	AluSz	Alu	SINE	chr12(-):45604459	ENSG00000257657, -	Chimeric, Intergenic	Non-coding	143.141	126	0	0
TE_28560	L1HS_5end	L1	LINE	chr14(-):83639697	-	Intergenic	Non-coding	143.141	253	1	0
TE_19982	L1HS_5end	L1	LINE	chr9(-):110417489	SVEP1, -	Chimeric, Intergenic	Non-coding, Other	142.658	885	5	1
TE_5183	L1HS_5end	L1	LINE	chr2(-):4643368	LINC01249	Chimeric	Non-coding	142.578	252	1	0
TE_22189	LTR27D	ERV1	LTR	chr10(-):55179729	PCDH15	Chimeric	Non-coding	142.014	125	0	0
TE_3126	L1HS_5end	L1	LINE	chr1(+):174595993	RABGAP1L	Chimeric	Non-coding, Other	140.887	124	0	0
TE_8331	L1HS_5end	L1	LINE	chr3(-):63136655	-	Intergenic	Non-coding	140.887	124	0	0
TE_20477	AluJr4	Alu	SINE	chr9(+):37118841	ZCCHC7	Chimeric	Other	140.887	124	0	0
TE_22256	MLT1L	MaLR	LTR	chr10(-):69860974	-	Intergenic	Non-coding	140.887	374	2	0
TE_1072	SVA_D	SVA	Retroposon	chr1(-):147950928	-	Intergenic	Non-coding	139.76	123	0	0
TE_4796	SVA_B	SVA	Retroposon	chr2(+):192894112	-	Intergenic	Non-coding	139.76	123	0	0
TE_10000	L1HS_5end	L1	LINE	chr4(-):135447772	-	Intergenic	Non-coding	138.633	368	0	2
TE_11345	LTR12E, LTR12	ERV1	LTR	chr5(-):27438881	ENSG00000248490	Chimeric	Non-coding	138.633	122	0	0
TE_12499	Cheshire	Charlie	DNA	chr5(+):45880098	ENSG00000250122	Chimeric	Non-coding	138.633	245	0	1
TE_19950	L1PBa_5end	L1	LINE	chr9(-):104557385	-	Intergenic	Non-coding	138.633	122	0	0
TE_18233	L1PA10_5end	L1	LINE	chr8(+):116912953	-, AARD	Chimeric, Intergenic	Non-coding, Other	138.069	244	1	0
TE_3124	SVA_F	SVA	Retroposon	chr1(+):174351074	RABGAP1L	Chimeric	Non-coding, Other	137.506	121	0	0
TE_19064	L1HS_5end	L1	LINE	chr8(-):98260652	NIPAL2	Chimeric	Non-coding, Other	137.506	365	1	1
TE_19585	L1HS_5end	L1	LINE	chr9(-):31294452	-	Intergenic	Non-coding	137.506	121	0	0
TE_5107	L1P2_5end	L1	LINE	chr2(+):237849142	-, RAMP1	Chimeric, Intergenic	Non-coding, Other	136.379	241	1	0
TE_7171	L1HS_5end	L1	LINE	chr3(+):94745472	-	Intergenic	Non-coding	136.379	120	0	0
TE_7274	L1HS_5end	L1	LINE	chr3(+):112664777	-	Intergenic	Non-coding	136.379	362	1	1
TE_10723	L1P3_5end, L1PA10_5end	L1	LINE	chr4(+):75420298	ENSG00000250735	Chimeric	Non-coding	136.379	120	0	0
TE_12817	L1M5_orf2	L1	LINE	chr5(+):104403182	-	Intergenic	Non-coding	136.379	120	0	0
TE_12974	AluSz, SVA_B	Alu, SVA	Retroposon, SINE	chr5(+):139545746	UBE2D2, -	Chimeric, Intergenic	Non-coding	136.379	120	0	0
TE_18249	L1HS_5end	L1	LINE	chr8(+):119165022	MAL2	Chimeric	Non-coding	136.379	120	0	0
TE_35854	SVA_B	SVA	Retroposon	chr20(-):24626516	-	Intergenic	Non-coding	136.379	120	0	0
TE_8571	L1HS_5end	L1	LINE	chr3(-):122047937	ILDR1	Chimeric	Non-coding, Other	135.533	480	0	3
TE_24728	L1HS_5end	L1	LINE	chr12(-):23076649	-	Intergenic	Non-coding	135.252	119	0	0
TE_24853	L1PA15-16_5end, L1M2_5end	L1	LINE	chr12(-):47426667	-	Intergenic	Non-coding	135.252	119	0	0
TE_32025	Harlequin	ERV1	LTR	chr17(+):80410853	-, ENDOV	Chimeric, Intergenic	Non-coding, Chimeric_truncated, Other	134.688	238	1	0
TE_4188	LTR27E	ERV1	LTR	chr2(+):81482294	-	Intergenic	Non-coding	134.124	118	0	0
TE_15538	L1PBa1_5end	L1	LINE	chr7(-):7461815	COL28A1	Chimeric	Non-coding, Other	134.124	118	0	0
TE_26830	L1P1_5end	L1	LINE	chr13(+):75733389	ENSG00000261553, LMO7	Chimeric	Non-coding, Other	134.124	237	1	0
TE_34832	SVA_D	SVA	Retroposon	chr19(-):38856514	-, HNRNPL	Chimeric, Intergenic	Non-coding, Other	134.124	118	0	0
TE_14186	L1HS_5end	L1	LINE	chr6(-):141815202	-	Intergenic	Non-coding, Other	133.612	1303	7	3
TE_14561	L1HS_5end	L1	LINE	chr6(+):22180496	CASC15	Chimeric	Non-coding	133.561	236	1	0
TE_24992	HERVH	ERV1	LTR	chr12(-):59105714	-	Intergenic	Non-coding	133.561	236	1	0
TE_4270	SVA_B	SVA	Retroposon	chr2(+):96461480	-	Intergenic	Non-coding, Other	132.997	353	2	0
TE_15717	MIRb	L2-end	SINE	chr7(-):39530916	-	Intergenic	Non-coding	132.997	117	0	0
TE_26143	L1HS_5end	L1	LINE	chr12(+):77179036	-	Intergenic	Non-coding	132.997	117	0	0
TE_26876	L1HS_5end	L1	LINE	chr13(+):89087980	-	Intergenic	Non-coding	132.997	117	0	0
TE_9983	L1HS_5end	L1	LINE	chr4(-):129854291	LINC02466	Chimeric	Non-coding	132.434	469	1	2
TE_9041	L1HS_5end	L1	LINE	chr3(-):182426477	-	Intergenic	Non-coding	131.973	1287	6	4
TE_30588	LTR5_Hs	ERV2	LTR	chr16(-):74799547	-, FA2H	Chimeric, Intergenic	Non-coding	131.87	116	0	0
TE_892	AluYk2	Alu	SINE	chr1(-):102393620	ENSG00000233359	Chimeric	Non-coding	130.743	115	0	0
TE_21136	LOR1a	ERV1	LTR	chr10(+):9053033	-	Intergenic	Non-coding	130.743	231	0	1
TE_22002	L2	L2	LINE	chr10(-):22000365	DNAJC1	Chimeric	Non-coding, Other	130.743	115	0	0
TE_26748	HERVH	ERV1	LTR	chr13(+):54269303	-	Intergenic	Non-coding	130.743	115	0	0
TE_7109	L1HS_5end	L1	LINE	chr3(+):70290612	SAMMSON	Chimeric	Non-coding	129.616	344	1	1
TE_7819	L1M1_5end	L1	LINE	chr3(+):191744226	-	Intergenic	Non-coding	129.616	114	0	0
TE_8374	L1P1_5end	L1	LINE	chr3(-):73990917	-	Intergenic	Non-coding	129.616	229	1	0
TE_27469	L1PREC2_orf2	L1	LINE	chr14(+):19838392	OR4K2	Chimeric	Non-coding, Other	129.616	114	0	0
TE_36590	LTR17	ERV1	LTR	chr21(+):18760095	-	Intergenic	Non-coding	129.334	458	2	1
TE_29337	SVA_F	SVA	Retroposon	chr15(-):88942071	MFGE8, -	Chimeric, Intergenic	Annoated, Non-coding, Other	129.193	916	7	0
TE_13647	L1HS_5end	L1	LINE	chr6(-):45176448	SUPT3H	Chimeric	Non-coding, Truncated, Chimeric_truncated, Other	129.052	228	1	0
TE_14960	L2a_3end	L2	LINE	chr6(+):94205005	-	Intergenic	Non-coding	128.489	113	0	0
TE_24995	L1P1_5end	L1	LINE	chr12(-):59751579	-	Intergenic	Non-coding	128.489	113	0	0
TE_25694	L2a_3end	L2	LINE	chr12(+):10115087	-	Intergenic	Non-coding	128.489	113	0	0
TE_6880	L1PBa1_5end	L1	LINE	chr3(+):34175075	LINC01811, -, ENSG00000236452	Chimeric, Intergenic	Non-coding, Other	127.925	226	0	1
TE_12351	LTR85a	Gypsy	LTR	chr5(+):17909210	LINC02223	Chimeric	Non-coding	127.925	226	1	0
TE_27409	L1HS_5end	L1	LINE	chr13(-):106213927	ENSG00000287923, -	Chimeric, Intergenic	Non-coding	127.738	1019	7	1
TE_15700	L1P1_5end	L1	LINE	chr7(-):36559124	AOAH	Chimeric	Non-coding	127.644	452	1	2
TE_8464	MSTC	MaLR	LTR	chr3(-):106045323	-	Intergenic	Non-coding	127.362	112	0	0
TE_12358	L1HS_5end	L1	LINE	chr5(+):21107423	-	Intergenic	Non-coding	127.362	451	3	0
TE_21749	L1HS_5end	L1	LINE	chr10(+):115368163	ATRNL1	Chimeric	Non-coding, Other	127.362	112	0	0
TE_30481	MLT1A1	MaLR	LTR	chr16(-):61498832	-	Intergenic	Non-coding	127.362	112	0	0
TE_21185	HERVH	ERV1	LTR	chr10(+):17630046	STAM, -	Chimeric, Intergenic	Non-coding, Other	126.235	111	0	0
TE_21708	L1HS_5end	L1	LINE	chr10(+):107463586	-	Intergenic	Non-coding	126.235	111	0	0
TE_27593	L1HS_5end	L1	LINE	chr14(+):37772337	TTC6	Chimeric	Other	126.235	111	0	0
TE_14950	L1HS_5end	L1	LINE	chr6(+):91052781	-	Intergenic	Non-coding	125.859	334	2	0
TE_11305	L1HS_5end	L1	LINE	chr5(-):16335796	MARCHF11, -	Chimeric, Intergenic	Non-coding	125.671	222	0	1
TE_8415	THE1D	MaLR	LTR	chr3(-):95424467	-	Intergenic	Non-coding	125.108	110	0	0
TE_15691	L1HS_5end	L1	LINE	chr7(-):35093342	ENSG00000291133, DPY19L2P1	Chimeric	Non-coding	125.108	665	1	4
TE_11817	L1PBa1_5end	L1	LINE	chr5(-):119752960	-	Intergenic	Non-coding	124.732	331	1	1
TE_38798	L1MEf_5end	L1	LINE	chrX(+):131578675	ENSG00000286060	Chimeric	Non-coding	124.732	331	1	1
TE_3218	L1P1_5end	L1	LINE	chr1(+):189754804	LINC01701	Chimeric	Non-coding	124.544	220	1	0
TE_4802	L1P1_5end	L1	LINE	chr2(+):193903940	-	Intergenic	Non-coding	123.981	109	0	0
TE_6101	L1M1_orf2	L1	LINE	chr2(-):155105440	-, ENSG00000230991	Chimeric, Intergenic	Non-coding	123.981	109	0	0
TE_33608	HERVIP10B3	ERV1	LTR	chr19(+):562512	BSG	Chimeric	Non-coding, Other, Chimeric_truncated, Truncated	123.981	109	0	0
TE_784	L1HS_5end	L1	LINE	chr1(-):85748906	COL24A1	Chimeric	Non-coding	123.417	218	1	0
TE_3989	THE1B	MaLR	LTR	chr2(+):49171160	-, ENSG00000282890	Chimeric, Intergenic	Non-coding	122.853	108	0	0
TE_4192	LTR14C	ERV2	LTR	chr2(+):82023188	-	Intergenic	Non-coding, Other	122.853	108	0	0
TE_7506	L1HS_5end	L1	LINE	chr3(+):145258250	-	Intergenic	Non-coding	122.853	108	0	0
TE_10153	L1P1_5end	L1	LINE	chr4(-):167055803	SPOCK3	Chimeric	Non-coding	122.853	108	0	0
TE_10663	L1MC3_3end	L1	LINE	chr4(+):66261723	-	Intergenic	Non-coding	122.853	108	0	0
TE_15300	SVA_D	SVA	Retroposon	chr6(+):156669664	-	Intergenic	Non-coding	122.853	108	0	0
TE_17171	L1P1_5end	L1	LINE	chr7(+):99686070	-	Intergenic	Non-coding	122.853	108	0	0
TE_29778	L1HS_5end	L1	LINE	chr15(+):73514083	REC114	Chimeric	Non-coding	122.853	108	0	0
TE_33407	L1HS_5end	L1	LINE	chr18(-):39565979	-, MIR924HG	Chimeric, Intergenic	Non-coding	122.853	108	0	0
TE_38410	L1PBa1_5end	L1	LINE	chrX(+):33742459	ENSG00000233928	Chimeric	Non-coding	122.853	108	0	0
TE_1431	MER6A	Tigger	DNA	chr1(-):190019838	-	Intergenic	Non-coding	122.478	325	1	1
TE_11810	L1P1_5end	L1	LINE	chr5(-):118502874	LINC02208	Chimeric	Non-coding	122.478	325	0	2
TE_3736	L1M3f_5end	L1	LINE	chr2(+):17471331	-, VSNL1	Chimeric, Intergenic	Non-coding	122.102	324	1	1
TE_3161	L1MC1_3end, L1MC_orf2	L1	LINE	chr1(+):179606201	TDRD5	Chimeric	Other	121.952	540	4	0
TE_2928	SVA_F	SVA	Retroposon	chr1(+):150781722	-	Intergenic	Non-coding	121.726	107	0	0
TE_15543	L1HS_5end	L1	LINE	chr7(-):7465552	COL28A1, -	Chimeric, Intergenic	Non-coding, Other	121.726	215	1	0
TE_18066	LTR2B	ERV1	LTR	chr8(+):88675307	ENSG00000253553	Chimeric	Non-coding	121.726	107	0	0
TE_26035	L1M1_5end	L1	LINE	chr12(+):56978676	-	Intergenic	Non-coding	121.726	107	0	0
TE_33549	LTR12C	ERV1	LTR	chr18(-):66866694	-, CDH19	Chimeric, Intergenic	Non-coding, Other	121.726	107	0	0
TE_18144	HERVH	ERV1	LTR	chr8(+):99946314	-	Intergenic	Non-coding	121.351	322	0	2
TE_26993	L1HS_5end	L1	LINE	chr13(-):19273381	ANKRD26P3, -	Chimeric, Intergenic	Non-coding	120.825	535	2	2
TE_5401	L1M1_orf2	L1	LINE	chr2(-):34675416	-	Intergenic	Non-coding	120.599	106	0	0
TE_11708	LTR48B	ERV1	LTR	chr5(-):92776608	-, ENSG00000249776	Chimeric, Intergenic	Non-coding	120.599	106	0	0
TE_18197	AluSc8	Alu	SINE	chr8(+):109754862	-	Intergenic	Non-coding, Other	120.599	106	0	0
TE_25224	MLT1N2	MaLR	LTR	chr12(-):99341529	ANKS1B	Annoated	Non-coding	120.599	213	0	1
TE_33011	MER41D	ERV1	LTR	chr18(+):36131563	ELP2	Chimeric	Non-coding, Other	120.599	106	0	0
TE_35080	LTR7B	ERV1	LTR	chr19(-):52760671	ZNF600, ZNF83, ENSG00000269825	Chimeric	Non-coding, Other	120.599	106	0	0
TE_37607	HERVH	ERV1	LTR	chrX(-):4543935	-	Intergenic	Non-coding	120.599	106	0	0
TE_7039	L1HS_5end	L1	LINE	chr3(+):55051743	CACNA2D3	Chimeric	Non-coding	119.472	105	0	0
TE_9710	SVA_D	SVA	Retroposon	chr4(-):77984716	-	Intergenic	Non-coding	119.472	105	0	0
TE_14078	LTR12E	ERV1	LTR	chr6(-):125644447	HEY2-AS1, -, HDDC2	Chimeric, Intergenic	Non-coding	119.096	316	1	1
TE_31033	MER52C	ERV1	LTR	chr16(+):47055747	-	Intergenic	Non-coding, Other	119.096	316	1	1
TE_3228	SVA_D	SVA	Retroposon	chr1(+):192856411	-	Intergenic	Non-coding	118.345	209	0	1
TE_15830	MSTB	MaLR	LTR	chr7(-):55720926	FKBP9P1	Chimeric	Other	118.345	314	0	2
TE_20547	L1HS_5end	L1	LINE	chr9(+):68280974	ZNG1C	Chimeric	Non-coding	118.345	104	0	0
TE_27270	HERVH	ERV1	LTR	chr13(-):66144679	-	Intergenic	Non-coding	118.345	104	0	0
TE_12878	L1HS_5end	L1	LINE	chr5(+):122383179	SNCAIP	Chimeric	Non-coding, Annoated, Truncated, Chimeric_truncated, Other	118.063	418	2	1
TE_10370	L1P1_5end	L1	LINE	chr4(+):5518216	LINC01587	Chimeric	Non-coding	117.969	313	2	0
TE_17666	L1HS_5end	L1	LINE	chr8(+):15561642	TUSC3	Annoated	Non-coding	117.782	1044	7	2
TE_6987	MER41A	ERV1	LTR	chr3(+):48202913	CAMP, -	Chimeric, Intergenic	Non-coding, Other	117.218	103	0	0
TE_15983	L1HS_5end	L1	LINE	chr7(-):83995290	SEMA3A	Chimeric	Non-coding	117.218	103	0	0
TE_18802	AluJb	Alu	SINE	chr8(-):52745767	RB1CC1	Annoated	Non-coding	117.218	103	0	0
TE_20372	L1HS_5end	L1	LINE	chr9(+):19541844	-	Intergenic	Non-coding	117.218	103	0	0
TE_24806	L1HS_5end	L1	LINE	chr12(-):38800030	CPNE8	Chimeric	Non-coding, Other	117.218	311	1	1
TE_33389	L1HS_5end	L1	LINE	chr18(-):35206166	-	Intergenic	Non-coding	117.218	207	1	0
TE_35331	MLT1J	MaLR	LTR	chr20(+):21088169	ENSG00000283405, -	Chimeric, Intergenic	Non-coding	117.218	103	0	0
TE_11230	L1PBa1_5end	L1	LINE	chr4(+):187672104	ENSG00000249642	Annoated	Non-coding	116.542	516	1	3
TE_23584	L1HS_5end	L1	LINE	chr11(-):125536994	-, FEZ1	Chimeric, Intergenic	Annoated, Non-coding	116.373	825	5	2
TE_4795	SVA_B	SVA	Retroposon	chr2(+):192893901	-	Intergenic	Non-coding	116.091	102	0	0
TE_8940	HERVH	ERV1	LTR	chr3(-):164345401	-	Intergenic	Non-coding	116.091	205	0	1
TE_9607	L1HS_5end	L1	LINE	chr4(-):67973430	TMPRSS11A	Chimeric	Non-coding, Other	116.091	205	1	0
TE_23819	HERV17	ERV1	LTR	chr11(+):26596646	ANO3	Chimeric	Other	116.091	514	3	1
TE_25642	L2	L2	LINE	chr12(+):7766063	NANOGNB	Annoated	Non-coding	116.091	102	0	0
TE_28569	L1P1_5end	L1	LINE	chr14(-):86312612	-	Intergenic	Non-coding	116.091	102	0	0
TE_17983	L1P1_5end	L1	LINE	chr8(+):70701279	ENSG00000285579, XKR9	Chimeric	Non-coding	115.809	410	3	0
TE_7073	MER61A, LTR27D	ERV1	LTR	chr3(+):60775544	-	Intergenic	Non-coding	114.964	101	0	0
TE_7603	AluYe5	Alu	SINE	chr3(+):162906534	ENSG00000241168, -	Chimeric, Intergenic	Non-coding	114.964	101	0	0
TE_18955	LTR12E	ERV1	LTR	chr8(-):79376801	-	Intergenic	Non-coding	114.964	101	0	0
TE_27277	AluSz6	Alu	SINE	chr13(-):67907411	-	Intergenic	Non-coding	114.964	101	0	0
TE_8944	L1HS_5end	L1	LINE	chr3(-):165572803	-	Intergenic	Non-coding	114.889	1528	9	5
TE_7821	L1HS_5end	L1	LINE	chr3(+):192744856	-	Intergenic	Non-coding, Other	114.588	304	1	1
TE_28280	L1HS_5end	L1	LINE	chr14(-):43370653	-	Intergenic	Non-coding	114.01	1314	11	1
TE_4042	AluYk3	Alu	SINE	chr2(+):61658500	-	Intergenic	Non-coding	113.837	100	0	0
TE_6969	SVA_D	SVA	Retroposon	chr3(+):46494413	RTP3, -	Chimeric, Intergenic	Non-coding	113.837	100	0	0
TE_10671	L1HS_5end	L1	LINE	chr4(+):67972969	UBA6-DT, -	Chimeric, Intergenic	Non-coding	113.837	201	1	0
TE_12813	L1HS_5end	L1	LINE	chr5(+):104079996	NIHCOLE	Annoated	Non-coding	113.632	3326	17	15
TE_10921	L1HS_5end	L1	LINE	chr4(+):119279739	USP53	Chimeric	Non-coding	113.611	503	2	2
TE_7508	LTR12E, LTR12	ERV1	LTR	chr3(+):145334126	-	Intergenic	Non-coding	113.555	402	1	2
TE_8512	MLT-int	MaLR	LTR	chr3(-):112481266	BTLA	Chimeric	Non-coding	113.273	200	0	1
TE_7173	L1P1_5end	L1	LINE	chr3(+):95287577	-	Intergenic	Non-coding	113.132	802	6	1
TE_10131	LTR12E	ERV1	LTR	chr4(-):161277263	-	Intergenic	Non-coding	112.71	99	0	0
TE_25889	L1HS_5end	L1	LINE	chr12(+):41086803	-	Intergenic	Non-coding	112.71	99	0	0
TE_34186	AluYk2	Alu	SINE	chr19(+):48273081	ZNF114	Chimeric	Non-coding	112.71	199	1	0
TE_6817	L1HS_5end	L1	LINE	chr3(+):18693910	SATB1-AS1	Annoated	Non-coding	112.616	1198	6	5
TE_12971	AluSq2, SVA_E	Alu, SVA	Retroposon, SINE	chr5(+):139533372	UBE2D2, -	Chimeric, Intergenic	Non-coding, Chimeric_truncated, Other	111.582	98	0	0
TE_14014	L1M5_orf2	L1	LINE	chr6(-):113009096	-	Intergenic	Non-coding	111.582	98	0	0
TE_16799	L1HS_5end	L1	LINE	chr7(+):34205867	-, ENSG00000236212	Chimeric, Intergenic	Non-coding	111.582	395	1	2
TE_28179	MLT1H	MaLR	LTR	chr14(-):30421255	-	Intergenic	Non-coding	111.582	98	0	0
TE_37763	L1HS_5end	L1	LINE	chrX(-):34415368	ENSG00000233571	Annoated	Non-coding	111.582	98	0	0
TE_23585	L1HS_5end	L1	LINE	chr11(-):125537080	-, FEZ1	Chimeric, Intergenic	Annoated, Non-coding	111.207	1183	5	6
TE_5958	MLT1H2	MaLR	LTR	chr2(-):122218551	-	Intergenic	Non-coding	110.455	97	0	0
TE_12957	HERVFH21	ERV1	LTR	chr5(+):136549203	CTB-1I21.1, -	Chimeric, Intergenic	Non-coding, Other	110.455	97	0	0
TE_17486	L1P1_5end	L1	LINE	chr7(+):145241688	-	Intergenic	Non-coding	110.455	97	0	0
TE_24686	AluYa5	Alu	SINE	chr12(-):17379205	-	Intergenic	Non-coding	110.455	97	0	0
TE_26153	L1P3_orf2	L1	LINE	chr12(+):80080840	-	Intergenic	Non-coding	110.455	195	1	0
TE_11903	SVA_E, AluYa5	Alu, SVA	Retroposon, SINE	chr5(-):134482980	LINC02999	Chimeric	Non-coding	109.328	96	0	0
TE_8551	L1HS_5end	L1	LINE	chr3(-):120378546	ENSG00000282950	Chimeric	Non-coding	108.845	675	2	4
TE_23921	SVA_F	SVA	Retroposon	chr11(+):47038721	-	Intergenic	Non-coding	108.765	192	1	0
TE_24442	AluY	Alu	SINE	chr11(+):125536364	EI24, -	Chimeric, Intergenic	Non-coding	108.765	578	3	2
TE_2709	L1HS_5end	L1	LINE	chr1(+):95297873	LINC02607, -	Chimeric, Intergenic	Non-coding	108.201	95	0	0
TE_7573	L1PB1_3end	L1	LINE	chr3(+):157724697	-	Intergenic	Non-coding	108.201	95	0	0
TE_14958	L1HS_5end	L1	LINE	chr6(+):94203586	-	Intergenic	Non-coding	108.201	95	0	0
TE_26015	L1HS_5end	L1	LINE	chr12(+):55101809	ENSG00000293450, -	Chimeric, Intergenic	Non-coding	108.201	191	0	1
TE_6107	L1HS_5end	L1	LINE	chr2(-):155966273	-	Intergenic	Non-coding	108.115	1246	5	7
TE_4729	AluYj4	Alu	SINE	chr2(+):180353800	-	Intergenic	Non-coding, Other	107.074	94	0	0
TE_10465	MLT2B3	ERV3	LTR	chr4(+):22616830	-, GBA3	Chimeric, Intergenic	Non-coding	107.074	94	0	0
TE_16978	LTR17	ERV1	LTR	chr7(+):69482769	-	Intergenic	Non-coding	107.074	94	0	0
TE_18979	HERVH	ERV1	LTR	chr8(-):83508593	-	Intergenic	Non-coding	107.074	189	0	1
TE_20421	L1PA10_5end	L1	LINE	chr9(+):31959057	-	Intergenic	Non-coding	107.074	189	0	1
TE_25807	HERVH	ERV1	LTR	chr12(+):20821851	SLCO1B3-SLCO1B7, SLCO1B3	Chimeric	Non-coding, Other	106.698	283	0	2
TE_7433	L1HS_5end	L1	LINE	chr3(+):132766266	NPHP3-AS1	Chimeric	Non-coding	105.947	93	0	0
TE_18618	L2b_3end	L2	LINE	chr8(-):19997374	-	Intergenic	Non-coding	105.947	93	0	0
TE_23625	MER72	ERV1	LTR	chr11(-):130379771	-	Intergenic	Non-coding	105.947	93	0	0
TE_27881	L1HS_5end	L1	LINE	chr14(+):79314054	NRXN3	Annoated	Non-coding	105.665	374	3	0
TE_1828	L1HS_5end	L1	LINE	chr1(-):245816920	SMYD3	Chimeric	Non-coding	105.65	1780	15	3
TE_6899	LTR7	ERV1	LTR	chr3(+):38070855	-, DLEC1	Chimeric, Intergenic	Non-coding, Other	104.82	92	0	0
TE_12348	AluY	Alu	SINE	chr5(+):17663799	-, LINC02223	Chimeric, Intergenic	Non-coding	104.82	92	0	0
TE_37593	AluJb	Alu	SINE	chrX(-):2253143	DHRSX	Chimeric	Non-coding	104.069	276	2	0
TE_14675	SVA_B	SVA	Retroposon	chr6(+):34786429	BLTP3A	Chimeric	Other	103.918	460	1	3
TE_7111	MLT1C2	MaLR	LTR	chr3(+):72550551	-	Intergenic	Non-coding	103.693	91	0	0
TE_19826	SVA_F	SVA	Retroposon	chr9(-):87759311	-	Intergenic	Non-coding	103.693	275	2	0
TE_20695	LTR7	ERV1	LTR	chr9(+):90413039	-	Intergenic	Non-coding	103.693	91	0	0
TE_24596	L1HS_5end	L1	LINE	chr12(-):9527570	-	Intergenic	Non-coding, Other	103.693	91	0	0
TE_26801	Eutr10	ERV3	LTR	chr13(+):69393969	-	Intergenic	Non-coding	103.693	91	0	0
TE_2122	SVA_D, SVA_E	SVA	Retroposon	chr1(+):23688961	RPL11	Chimeric	Non-coding, Other	103.317	274	0	2
TE_24245	L1HS_5end	L1	LINE	chr11(+):94036867	HEPHL1	Chimeric	Other	103.129	182	1	0
TE_20226	SVA_F	SVA	Retroposon	chr9(-):134118578	-, BRD3	Chimeric, Intergenic	Non-coding, Other	102.566	90	0	0
TE_22893	L1HS_5end	L1	LINE	chr11(-):26965501	SLC5A12	Chimeric	Non-coding, Other	102.566	90	0	0
TE_25093	MER52A	ERV1	LTR	chr12(-):84128304	ENSG00000289309, -	Chimeric, Intergenic	Non-coding	102.566	90	0	0
TE_26852	LTR12C	ERV1	LTR	chr13(+):81339856	-	Intergenic	Non-coding	102.566	181	1	0
TE_36889	L1MDa_5end	L1	LINE	chr22(-):23809738	-	Intergenic	Non-coding	102.566	90	0	0
TE_19066	L1HS_5end	L1	LINE	chr8(-):98614832	STK3	Chimeric	Non-coding	102.002	180	1	0
TE_10837	L1HS_5end	L1	LINE	chr4(+):101411308	BANK1	Annoated	Non-coding	101.94	1627	12	5
TE_14049	L1HS_5end	L1	LINE	chr6(-):121163096	TBC1D32	Annoated, Chimeric	Non-coding, Other	101.814	541	5	0
TE_1609	AluYb9	Alu	SINE	chr1(-):216012031	USH2A	Chimeric	Other	101.439	89	0	0
TE_16233	L1HS_5end	L1	LINE	chr7(-):122238908	-	Intergenic	Non-coding	101.439	89	0	0
TE_27017	L1HS_5end	L1	LINE	chr13(-):22575120	-	Intergenic	Non-coding	101.439	89	0	0
TE_30371	L1HS_5end	L1	LINE	chr16(-):47183239	ITFG1	Chimeric	Non-coding, Other	101.439	179	1	0
TE_15074	LTR30	ERV1	LTR	chr6(+):118617716	-	Intergenic	Non-coding	100.875	178	1	0
TE_24672	AluYe5, SVA_F	Alu, SVA	Retroposon, SINE	chr12(-):15348674	RERG	Annoated	Non-coding	100.875	178	0	1
TE_3182	L1P1_5end	L1	LINE	chr1(+):183658079	RGL1, -	Chimeric, Intergenic	Non-coding, Other	100.687	267	2	0
TE_10142	L1HS_5end	L1	LINE	chr4(-):164351221	-, MARCHF1	Chimeric, Intergenic	Non-coding	100.687	267	1	1
TE_7415	MER11B	ERV2	LTR	chr3(+):130408675	COL6A5	Chimeric	Other	100.312	88	0	0
TE_18868	MER34	ERV1	LTR	chr8(-):64154698	LINC01414	Chimeric	Non-coding	100.312	177	0	1
TE_23411	LTR12E, LTR12_v	ERV1	LTR	chr11(-):98424861	-	Intergenic	Non-coding	100.312	88	0	0
TE_3780	SVA_B	SVA	Retroposon	chr2(+):25633848	-	Intergenic	Non-coding	99.748	176	0	1
TE_3908	LTR7C	ERV1	LTR	chr2(+):41378191	-	Intergenic	Non-coding, Other	99.1844	263	1	1
TE_32979	AluYa5	Alu	SINE	chr18(+):28638729	ENSG00000265994	Annoated	Non-coding	99.1844	263	1	1
TE_8823	HUERS-P3b	ERV1	LTR	chr3(-):145258805	-	Intergenic	Non-coding	99.1844	87	0	0
TE_9714	L1HS_5end	L1	LINE	chr4(-):79704764	-	Intergenic	Non-coding	99.1844	175	0	1
TE_10896	L1MC_orf2, L1HS_5end	L1	LINE	chr4(+):111894802	ENSG00000288691	Chimeric	Non-coding	99.1844	87	0	0
TE_11297	L2c_3end	L2	LINE	chr5(-):13914110	DNAH5	Chimeric	Non-coding, Other	99.1844	87	0	0
TE_18119	L2	L2	LINE	chr8(+):95509688	CFAP418-AS1, -	Chimeric, Intergenic	Non-coding, Other	99.1844	87	0	0
TE_18263	L1HS_5end	L1	LINE	chr8(+):121334429	-	Intergenic	Non-coding	99.1844	175	1	0
TE_28039	LTR8	ERV1	LTR	chr14(+):103286569	-	Intergenic	Non-coding	99.1844	87	0	0
TE_16732	SVA_A, SVA_F	SVA	Retroposon	chr7(+):26262002	SNX10, -	Chimeric, Intergenic	Non-coding, Other	98.934	789	7	1
TE_27245	HERV17	ERV1	LTR	chr13(-):55055122	-	Intergenic	Non-coding	98.8087	262	2	0
TE_19325	LTR7Y	ERV1	LTR	chr8(-):135772682	-	Intergenic	Non-coding, Other	98.6209	174	1	0
TE_9779	L1HS_5end	L1	LINE	chr4(-):87710759	ENSG00000249001	Chimeric	Non-coding	98.5082	436	1	3
TE_4174	LTR7	ERV1	LTR	chr2(+):77088569	-	Intergenic	Non-coding	98.0573	86	0	0
TE_6396	SVA_E	SVA	Retroposon	chr2(-):197618862	RFTN2	Chimeric	Non-coding	98.0573	86	0	0
TE_6442	AluJr	Alu	SINE	chr2(-):202522827	-	Intergenic	Non-coding	98.0573	86	0	0
TE_7502	L1P1_5end	L1	LINE	chr3(+):143620706	-	Intergenic	Non-coding	98.0573	86	0	0
TE_10466	MLT1I	MaLR	LTR	chr4(+):22620678	-, GBA3	Chimeric, Intergenic	Non-coding	98.0573	86	0	0
TE_14024	L1HS_5end	L1	LINE	chr6(-):116816910	GPRC6A	Chimeric	Non-coding, Other	98.0573	173	1	0
TE_15891	SVA_B	SVA	Retroposon	chr7(-):73284735	-, GTF2IRD2P1	Chimeric, Intergenic	Non-coding, Other	98.0573	86	0	0
TE_2558	LTR7Y	ERV1	LTR	chr1(+):68391887	ENSG00000233589, -	Chimeric, Intergenic	Non-coding	97.4938	172	1	0
TE_17850	L1HS_5end	L1	LINE	chr8(+):47100592	ENSG00000285992, -	Chimeric, Intergenic	Non-coding	97.3059	258	2	0
TE_2634	L1HS_5end	L1	LINE	chr1(+):84058020	ENSG00000285201	Chimeric	Non-coding	96.9303	429	3	1
TE_5404	HERVH	ERV1	LTR	chr2(-):34696536	ENSG00000272027	Chimeric	Non-coding	96.9303	257	2	0
TE_7316	L1HS_5end	L1	LINE	chr3(+):122047552	CD86	Chimeric	Non-coding, Other	96.9303	687	7	0
TE_7768	LTR6A	ERV1	LTR	chr3(+):186897287	-	Intergenic	Non-coding	96.9303	85	0	0
TE_16825	L2	L2	LINE	chr7(+):39055048	POU6F2	Chimeric	Non-coding, Other	96.9303	85	0	0
TE_20745	L1P1_5end	L1	LINE	chr9(+):97205146	-	Intergenic	Non-coding	96.9303	85	0	0
TE_25580	MLT2F	ERV3	LTR	chr12(+):1869261	-	Intergenic	Non-coding	96.9303	85	0	0
TE_26555	AluY	Alu	SINE	chr13(+):22890973	-, ENSG00000262198	Chimeric, Intergenic	Non-coding, Other	96.9303	85	0	0
TE_28167	LTR12E	ERV1	LTR	chr14(-):27845337	MIR3171HG	Annoated	Non-coding	96.9303	85	0	0
TE_32565	MER61A	ERV1	LTR	chr17(-):52828661	-	Intergenic	Non-coding	96.9303	257	2	0
TE_33350	HERVIP10FH	ERV1	LTR	chr18(-):29361924	ENSG00000265980	Annoated	Non-coding	96.9303	85	0	0
TE_34226	MLT1J	MaLR	LTR	chr19(+):50655081	C19orf81	Chimeric	Other	96.9303	171	0	1
TE_24701	LTR7Y	ERV1	LTR	chr12(-):20822290	-	Intergenic	Non-coding, Other	96.3667	512	3	2
TE_873	L1HS_5end	L1	LINE	chr1(-):98589037	-	Intergenic	Non-coding	95.8032	169	1	0
TE_10821	L1P2_5end	L1	LINE	chr4(+):95139653	BMPR1B	Chimeric	Non-coding, Chimeric_truncated	95.8032	84	0	0
TE_18211	L1P3_orf2	L1	LINE	chr8(+):114731532	-	Intergenic	Non-coding	95.8032	84	0	0
TE_591	HERVH	ERV1	LTR	chr1(-):53428182	ENSG00000293253	Chimeric	Non-coding	95.2396	337	2	1
TE_6178	L1HS_5end	L1	LINE	chr2(-):165486318	-	Intergenic	Non-coding	94.6761	83	0	0
TE_8513	MLT-int	MaLR	LTR	chr3(-):112481515	BTLA	Chimeric	Non-coding	94.6761	167	0	1
TE_10814	L2, L2a_3end	L2	LINE	chr4(+):94813458	BMPR1B	Chimeric	Other	94.6761	83	0	0
TE_15487	LTR5_Hs	ERV2	LTR	chr7(-):4591315	ENSG00000293573	Chimeric	Non-coding	94.6761	83	0	0
TE_20039	SVA_D	SVA	Retroposon	chr9(-):116841208	ASTN2	Chimeric	Other	94.6761	83	0	0
TE_26554	AluYk2	Alu	SINE	chr13(+):22890121	-, ENSG00000262198	Chimeric, Intergenic	Non-coding, Other	94.6761	83	0	0
TE_26783	AluYi6	Alu	SINE	chr13(+):64179801	-	Intergenic	Non-coding	94.6761	83	0	0
TE_28038	THE1C	MaLR	LTR	chr14(+):103278104	-	Intergenic	Non-coding	93.9247	499	2	3
TE_19779	L1HS_5end	L1	LINE	chr9(-):82757770	-	Intergenic	Non-coding	93.6357	1079	2	10
TE_5962	L1HS_5end	L1	LINE	chr2(-):123629102	ENSG00000226708	Chimeric	Non-coding	93.549	82	0	0
TE_11554	L1HS_5end	L1	LINE	chr5(-):64135113	ENSG00000248285	Chimeric	Non-coding	93.549	82	0	0
TE_11902	AluJb	Alu	SINE	chr5(-):134476117	-, LINC02999	Chimeric, Intergenic	Non-coding	93.549	82	0	0
TE_14909	L1PBa1_5end	L1	LINE	chr6(+):84341269	-	Intergenic	Non-coding	93.549	82	0	0
TE_28278	HUERS-P3	ERV1	LTR	chr14(-):43003911	-	Intergenic	Non-coding	93.549	165	0	1
TE_30482	L1HS_5end	L1	LINE	chr16(-):61782462	-, CDH8	Chimeric, Intergenic	Non-coding	93.549	82	0	0
TE_32983	HERVH	ERV1	LTR	chr18(+):28697093	ENSG00000265994	Chimeric	Non-coding	93.549	82	0	0
TE_34144	MLT1H	MaLR	LTR	chr19(+):45333944	KLC3	Annoated	Other	93.549	82	0	0
TE_7141	LTR33	ERV3	LTR	chr3(+):82032063	LINC02008	Annoated	Non-coding	93.1733	247	2	0
TE_27872	SVA_A	SVA	Retroposon	chr14(+):76734715	-	Intergenic	Non-coding	93.1733	247	0	2
TE_10847	L1HS_5end	L1	LINE	chr4(+):103255903	LINC02428	Annoated, Chimeric	Non-coding	93.1263	660	1	6
TE_10022	L1HS_5end	L1	LINE	chr4(-):140413730	CLGN	Chimeric	Non-coding, Other	92.9854	164	0	1
TE_4827	LTR33	ERV3	LTR	chr2(+):198700644	-	Intergenic	Non-coding	92.7976	246	0	2
TE_6042	L1HS_5end	L1	LINE	chr2(-):134656572	TMEM163	Chimeric	Non-coding	92.6097	492	5	0
TE_507	MER4A1	ERV1	LTR	chr1(-):45305607	-, ZSWIM5	Chimeric, Intergenic	Non-coding	92.4219	81	0	0
TE_7276	L1MCa_5end	L1	LINE	chr3(+):112942123	-, GTPBP8	Chimeric, Intergenic	Non-coding, Chimeric_truncated, Other	92.4219	81	0	0
TE_8638	L1HS_5end	L1	LINE	chr3(-):126331957	ENSG00000291096	Chimeric	Non-coding	92.4219	163	1	0
TE_10850	THE1-int	MaLR	LTR	chr4(+):103415455	LINC02428, -	Chimeric, Intergenic	Non-coding	92.4219	81	0	0
TE_17275	AluY	Alu	SINE	chr7(+):112967975	-	Intergenic	Non-coding	92.4219	81	0	0
TE_17982	L1P1_5end	L1	LINE	chr8(+):70700935	ENSG00000285579, XKR9	Chimeric	Non-coding	92.4219	81	0	0
TE_22027	L1MC3_3end	L1	LINE	chr10(-):25743356	-	Intergenic	Non-coding	92.4219	81	0	0
TE_26442	LTR12C	ERV1	LTR	chr12(+):123249421	MTRFR	Chimeric	Non-coding	92.4219	81	0	0
TE_35465	SVA_B	SVA	Retroposon	chr20(+):37069512	-	Intergenic	Non-coding	92.4219	163	1	0
TE_4744	THE1B	MaLR	LTR	chr2(+):185407603	ENSG00000286797	Chimeric	Non-coding	92.1401	326	0	3
TE_23716	HERV-Fc2, HERV4_I, HERV-Fc1	ERV1	LTR	chr11(+):5930849	-, OR56A3	Chimeric, Intergenic	Non-coding, Other	92.1401	326	0	3
TE_26367	HERVH	ERV1	LTR	chr12(+):114056234	-	Intergenic	Non-coding	92.1401	326	3	0
TE_19697	L1HS_5end	L1	LINE	chr9(-):63980148	-, ENSG00000204790	Chimeric, Intergenic	Non-coding	92.0696	1306	7	8
TE_610	HERVH	ERV1	LTR	chr1(-):54901148	DHCR24	Chimeric	Non-coding, Truncated, Other	92.0462	244	1	1
TE_26807	L1P1_5end	L1	LINE	chr13(+):71390327	-	Intergenic	Non-coding	91.6705	243	2	0
TE_38795	L1HS_5end	L1	LINE	chrX(+):131251189	-, ENSG00000287806	Chimeric, Intergenic	Non-coding	91.5765	324	0	3
TE_3563	MER54A	ERV3	LTR	chr1(+):238238945	ENSG00000234464	Annoated	Non-coding	91.2948	242	0	2
TE_27173	MER52A	ERV1	LTR	chr13(-):46085902	CPB2	Chimeric	Non-coding, Other	91.2948	242	2	0
TE_12972	SVA_E, AluSx1	Alu, SVA	Retroposon, SINE	chr5(+):139539646	UBE2D2, -	Chimeric, Intergenic	Non-coding	91.2948	80	0	0
TE_20686	SVA_D, SVA_B	SVA	Retroposon	chr9(+):88626259	-	Intergenic	Non-coding	91.2948	80	0	0
TE_27415	L1P1_5end	L1	LINE	chr13(-):106784320	-	Intergenic	Non-coding	91.2948	80	0	0
TE_37688	SVA_D, SVA_F	SVA	Retroposon	chrX(-):16969044	-	Intergenic	Non-coding	91.2948	80	0	0
TE_37612	L1HS_5end	L1	LINE	chrX(-):5480841	-	Intergenic	Non-coding	90.8117	563	4	2
TE_3595	SVA_F, AluSp	Alu, SVA	Retroposon, SINE	chr1(+):244868310	-	Intergenic	Non-coding	90.7312	160	0	1
TE_16193	L1P2_5end	L1	LINE	chr7(-):115989638	TFEC	Chimeric	Non-coding	90.7312	160	1	0
TE_27797	L1HS_5end	L1	LINE	chr14(+):67868074	RAD51B	Chimeric	Non-coding	90.7312	160	1	0
TE_10202	L1HS_5end	L1	LINE	chr4(-):174778844	GLRA3	Chimeric	Non-coding, Other	90.6185	401	1	3
TE_5740	L1PBa1_5end	L1	LINE	chr2(-):83517855	-	Intergenic	Non-coding	90.1677	159	1	0
TE_15298	L1ME1_3end	L1	LINE	chr6(+):156134559	-	Intergenic	Non-coding	90.1677	79	0	0
TE_20351	L1P3b_5end	L1	LINE	chr9(+):17293836	CNTLN	Chimeric	Other	90.1677	159	0	1
TE_25239	HERVE_a	ERV1	LTR	chr12(-):100645060	-	Intergenic	Non-coding	90.1677	79	0	0
TE_27269	LTR1A2	ERV1	LTR	chr13(-):64880309	-	Intergenic	Non-coding	90.1677	79	0	0
TE_28277	THE1C	MaLR	LTR	chr14(-):42989133	-	Intergenic	Non-coding	90.1677	79	0	0
TE_32564	L1MD3_3end	L1	LINE	chr17(-):52280155	-	Intergenic	Non-coding	90.1677	79	0	0
TE_38407	MIR	L2-end	SINE	chrX(+):31777532	-	Intergenic	Non-coding	90.1677	79	0	0
TE_17342	L1HS_5end	L1	LINE	chr7(+):125181517	POT1-AS1, -	Chimeric, Intergenic	Non-coding	89.7168	397	1	3
TE_17464	MLT2E	ERV3	LTR	chr7(+):142490026	-, TRBV7-7	Chimeric, Intergenic	Non-coding	89.6041	158	1	0
TE_18643	L1HS_5end	L1	LINE	chr8(-):23651217	-	Intergenic	Non-coding	89.4163	237	1	1
TE_9592	AluYk3	Alu	SINE	chr4(-):63625902	-, ENSG00000250775	Chimeric, Intergenic	Non-coding	89.0406	78	0	0
TE_18041	HERVH	ERV1	LTR	chr8(+):83508183	-	Intergenic	Non-coding, Other	89.0406	78	0	0
TE_27930	L1HS_5end	L1	LINE	chr14(+):91436506	-	Intergenic	Non-coding	89.0406	157	1	0
TE_28761	MamTip3B	Tip100	DNA	chr15(-):20282649	RHPN2P1, -	Chimeric, Intergenic	Non-coding, Other	89.0406	78	0	0
TE_28889	SVA_D	SVA	Retroposon	chr15(-):41321678	OIP5	Chimeric	Non-coding	89.0406	78	0	0
TE_35481	LTR9B	ERV1	LTR	chr20(+):38250856	-	Intergenic	Non-coding	89.0406	78	0	0
TE_36099	L2a_3end	L2	LINE	chr20(-):46789802	-	Intergenic	Non-coding	89.0406	157	1	0
TE_10660	MER52A	ERV1	LTR	chr4(+):65241916	-	Intergenic	Non-coding	89.0406	394	2	2
TE_26758	L1PA10_5end, L1P2_5end	L1	LINE	chr13(+):57787251	-	Intergenic	Non-coding	88.8527	472	1	4
TE_21195	L1PBa1_5end	L1	LINE	chr10(+):20370631	-	Intergenic	Non-coding, Other	88.5897	392	3	1
TE_38210	L1HS_5end	L1	LINE	chrX(-):138778768	FGF13, -	Chimeric, Intergenic	Non-coding	88.477	156	1	0
TE_4803	L1P1_5end	L1	LINE	chr2(+):193905242	-	Intergenic	Non-coding	88.2355	547	0	6
TE_2947	SVA_D	SVA	Retroposon	chr1(+):153574658	-	Intergenic	Non-coding	87.9135	77	0	0
TE_8544	L1HS_5end	L1	LINE	chr3(-):119007486	IGSF11	Chimeric	Non-coding, Other	87.9135	77	0	0
TE_10134	LTR12C	ERV1	LTR	chr4(-):162203598	-, FSTL5	Chimeric, Intergenic	Non-coding, Other	87.9135	77	0	0
TE_13685	SVA_D	SVA	Retroposon	chr6(-):52656819	-	Intergenic	Non-coding	87.9135	77	0	0
TE_16271	AluSx3, SVA_B	Alu, SVA	Retroposon, SINE	chr7(-):130108146	-	Intergenic	Non-coding	87.9135	77	0	0
TE_17239	HERVFH21	ERV1	LTR	chr7(+):106831407	LINC02577	Chimeric	Non-coding	87.9135	155	0	1
TE_17824	L1PREC2_orf2	L1	LINE	chr8(+):39264261	ENSG00000293376, ADAM32, ADAM5	Chimeric	Non-coding, Other	87.9135	77	0	0
TE_18838	THE1B	MaLR	LTR	chr8(-):57918810	ENSG00000253376	Annoated	Non-coding	87.9135	155	1	0
TE_20300	L1HS_5end	L1	LINE	chr9(+):6182850	-, IL33	Chimeric, Intergenic	Non-coding	87.9135	77	0	0
TE_34569	L2	L2	LINE	chr19(-):12908692	SYCE2	Chimeric	Non-coding	87.9135	77	0	0
TE_36563	L1HS_5end	L1	LINE	chr21(+):14927685	ENSG00000235277	Chimeric	Non-coding	87.9135	155	0	1
TE_38668	LTR12E	ERV1	LTR	chrX(+):99372397	-	Intergenic	Non-coding	87.9135	155	0	1
TE_38884	AluSx	Alu	SINE	chrX(+):155196872	VBP1	Annoated	Non-coding	87.9135	467	3	2
TE_10656	L1HS_5end	L1	LINE	chr4(+):61646915	ADGRL3	Chimeric	Other	87.5378	232	0	2
TE_6815	L1HS_5end	L1	LINE	chr3(+):18516175	SATB1-AS1	Chimeric	Non-coding	87.3499	154	1	0
TE_20321	L1M6_5end	L1	LINE	chr9(+):12333993	TYRP1, -	Chimeric, Intergenic	Non-coding, Other	87.3499	309	1	2
TE_28309	LTR12C	ERV1	LTR	chr14(-):47626560	MDGA2	Annoated	Other	87.3499	154	1	0
TE_13307	L1HS_5end	L1	LINE	chr6(-):9811150	ENSG00000293385, OFCC1	Chimeric	Non-coding, Other	87.209	618	1	6
TE_2206	SVA_D	SVA	Retroposon	chr1(+):31175994	-	Intergenic	Non-coding	86.7864	153	0	1
TE_4640	L1HS_5end	L1	LINE	chr2(+):165737306	-	Intergenic	Non-coding	86.7864	76	0	0
TE_11347	LTR12C	ERV1	LTR	chr5(-):27743511	-	Intergenic	Non-coding	86.7864	307	0	3
TE_13107	L1HS_5end	L1	LINE	chr5(+):162036564	GABRG2	Chimeric	Non-coding	86.7864	76	0	0
TE_14955	AluSc8	Alu	SINE	chr6(+):92107908	-	Intergenic	Non-coding	86.7864	76	0	0
TE_18978	L1HS_5end	L1	LINE	chr8(-):83447530	-	Intergenic	Non-coding	86.7864	76	0	0
TE_24481	L1HS_5end	L1	LINE	chr11(+):133640866	-	Intergenic	Non-coding	86.7864	76	0	0
TE_38305	L1M5_orf2	L1	LINE	chrX(+):4675264	-	Intergenic	Non-coding, Other	86.7864	153	0	1
TE_8543	L1HS_5end	L1	LINE	chr3(-):118914629	IGSF11	Chimeric	Non-coding	86.4107	1149	9	5
TE_14058	L2d_3end	L2	LINE	chr6(-):122817339	-	Intergenic	Non-coding	86.3355	382	2	2
TE_24038	SVA_F	SVA	Retroposon	chr11(+):66587170	CCS, -	Chimeric, Intergenic	Non-coding, Other	85.9974	762	8	1
TE_26898	L1HS_5end	L1	LINE	chr13(+):95740449	DNAJC3	Chimeric	Other	85.8203	532	3	3
TE_6824	HERV16	ERV3	LTR	chr3(+):19026261	-	Intergenic	Non-coding	85.6593	75	0	0
TE_10573	SVA_D	SVA	Retroposon	chr4(+):40141512	N4BP2, -	Chimeric, Intergenic	Non-coding	85.6593	75	0	0
TE_15154	L1HS_5end	L1	LINE	chr6(+):133026359	LINC00326, -	Chimeric, Intergenic	Non-coding	85.6593	75	0	0
TE_18828	LTR78B	ERV1	LTR	chr8(-):54478120	-	Intergenic	Non-coding	85.6593	455	4	1
TE_26756	LTR12C	ERV1	LTR	chr13(+):57286847	PCDH17, -	Chimeric, Intergenic	Non-coding, Other	85.6593	75	0	0
TE_28253	L1HS_5end	L1	LINE	chr14(-):37772827	-	Intergenic	Non-coding	85.6593	75	0	0
TE_34277	LTR7	ERV1	LTR	chr19(+):53831749	-	Intergenic	Non-coding	85.6593	75	0	0
TE_11328	AluYm1	Alu	SINE	chr5(-):22638943	CDH12	Annoated	Non-coding	85.2836	453	4	1
TE_17123	L1MC4a_3end	L1	LINE	chr7(+):93885736	GNGT1	Chimeric	Non-coding	85.2085	377	1	3
TE_27410	L1HS_5end	L1	LINE	chr13(-):106214013	-	Intergenic	Non-coding	85.0957	150	1	0
TE_38145	MER52A, LTR27E	ERV1	LTR	chrX(-):126065504	-	Intergenic	Non-coding	85.0957	452	5	0
TE_3943	L1HS_5end	L1	LINE	chr2(+):45065199	-	Intergenic	Non-coding	84.5322	74	0	0
TE_4331	MLT1L	MaLR	LTR	chr2(+):108423385	-	Intergenic	Non-coding	84.5322	74	0	0
TE_7467	L1HS_5end	L1	LINE	chr3(+):137639269	-	Intergenic	Non-coding	84.5322	74	0	0
TE_11076	HERVH	ERV1	LTR	chr4(+):154922155	-	Intergenic	Non-coding	84.5322	74	0	0
TE_20685	SVA_F	SVA	Retroposon	chr9(+):88625981	-	Intergenic	Non-coding	84.5322	74	0	0
TE_22555	THE1D	MaLR	LTR	chr10(-):109232095	-	Intergenic	Non-coding	84.5322	74	0	0
TE_25853	L1HS_5end	L1	LINE	chr12(+):28760313	-	Intergenic	Non-coding	84.5322	74	0	0
TE_31254	MLT1F	MaLR	LTR	chr16(+):78081344	WWOX, -	Chimeric, Intergenic	Non-coding, Other	84.5322	74	0	0
TE_36589	HERV17	ERV1	LTR	chr21(+):18759323	-	Intergenic	Non-coding	84.5322	74	0	0
TE_37726	LTR5_Hs	ERV2	LTR	chrX(-):23660038	-	Intergenic	Non-coding	84.5322	74	0	0
TE_37991	L1PBa1_5end	L1	LINE	chrX(-):87641443	-	Intergenic	Non-coding	84.5322	74	0	0
TE_38557	SVA_F	SVA	Retroposon	chrX(+):63393042	-	Intergenic	Non-coding	84.2504	298	2	1
TE_18993	L1HS_5end	L1	LINE	chr8(-):86592271	CNGB3	Chimeric	Non-coding	84.0492	521	3	3
TE_12973	SVA_E, AluSx1	Alu, SVA	Retroposon, SINE	chr5(+):139539805	UBE2D2, -	Chimeric, Intergenic	Non-coding	83.9686	148	1	0
TE_17738	L1M5_orf2	L1	LINE	chr8(+):24458047	-, ADAM7	Chimeric, Intergenic	Non-coding, Chimeric_truncated, Truncated	83.9686	148	1	0
TE_2454	HERVH	ERV1	LTR	chr1(+):53426743	-	Intergenic	Non-coding	83.7808	222	2	0
TE_1918	SVA_D	SVA	Retroposon	chr1(+):7952193	PARK7, -	Chimeric, Intergenic	Non-coding	83.4051	295	0	3
TE_3084	L1HS_5end	L1	LINE	chr1(+):168354412	-, XCL1	Chimeric, Intergenic	Non-coding	83.4051	1479	6	13
TE_4730	L1P4_orf2	L1	LINE	chr2(+):180354731	-	Intergenic	Non-coding	83.4051	73	0	0
TE_9260	HERVH	ERV1	LTR	chr4(-):3931286	ENSG00000253917	Chimeric	Non-coding	83.4051	73	0	0
TE_10678	LTR1B1	ERV1	LTR	chr4(+):68725292	ENSG00000250376, -	Chimeric, Intergenic	Non-coding, Other	83.4051	73	0	0
TE_14946	HERVH	ERV1	LTR	chr6(+):90673464	-	Intergenic	Non-coding	83.4051	73	0	0
TE_14975	L1HS_5end	L1	LINE	chr6(+):102758520	-	Intergenic	Non-coding	83.4051	73	0	0
TE_16663	L1P1_5end	L1	LINE	chr7(+):17215289	AHR	Chimeric	Other	83.4051	73	0	0
TE_17102	L1P1_5end	L1	LINE	chr7(+):90639882	CDK14	Chimeric	Non-coding, Chimeric_truncated, Truncated	83.4051	73	0	0
TE_18793	AluJr4	Alu	SINE	chr8(-):49861508	ENSG00000253484, -	Chimeric, Intergenic	Non-coding	83.4051	73	0	0
TE_19681	AluYk2	Alu	SINE	chr9(-):41528511	-	Intergenic	Non-coding	83.4051	73	0	0
TE_29775	L1P1_5end	L1	LINE	chr15(+):73221886	NEO1	Chimeric	Non-coding, Other	83.0294	220	2	0
TE_10043	L1HS_5end	L1	LINE	chr4(-):144810045	ENSG00000285783, -	Chimeric, Intergenic	Non-coding, Truncated	82.8416	146	0	1
TE_38486	SVA_D	SVA	Retroposon	chrX(+):48221852	-, SSX1	Chimeric, Intergenic	Annoated, Non-coding	82.8416	146	0	1
TE_9548	L1HS_5end	L1	LINE	chr4(-):48923786	OCIAD2	Chimeric	Non-coding	82.6537	219	2	0
TE_31934	LTR17	ERV1	LTR	chr17(+):70577535	-	Intergenic	Non-coding, Other	82.6537	219	2	0
TE_4536	L1HS_5end	L1	LINE	chr2(+):143860959	-	Intergenic	Non-coding	82.278	72	0	0
TE_4586	L1HS_5end	L1	LINE	chr2(+):155472255	-	Intergenic	Non-coding	82.278	72	0	0
TE_5402	HERVH	ERV1	LTR	chr2(-):34696270	ENSG00000272027	Chimeric	Non-coding	82.278	291	2	1
TE_5718	HERV17	ERV1	LTR	chr2(-):75872948	-	Intergenic	Non-coding	82.278	72	0	0
TE_9438	MER21A	ERV3	LTR	chr4(-):29666909	-	Intergenic	Non-coding	82.278	145	0	1
TE_13926	L1HS_5end	L1	LINE	chr6(-):102722491	-	Intergenic	Non-coding	82.278	72	0	0
TE_21135	LOR1a	ERV1	LTR	chr10(+):9052957	-	Intergenic	Non-coding	82.278	72	0	0
TE_22469	HERVH	ERV1	LTR	chr10(-):96735758	-, PIK3AP1	Chimeric, Intergenic	Non-coding, Other	82.278	72	0	0
TE_23629	LTR7	ERV1	LTR	chr11(-):130758791	-	Intergenic	Non-coding	82.278	145	0	1
TE_26754	MER92B	ERV1	LTR	chr13(+):55390532	-	Intergenic	Non-coding	82.278	72	0	0
TE_27470	SVA_D	SVA	Retroposon	chr14(+):20212445	-, OR11H4	Chimeric, Intergenic	Non-coding	82.278	72	0	0
TE_32980	HERVH	ERV1	LTR	chr18(+):28694941	ENSG00000265994, -	Chimeric, Intergenic	Non-coding	82.278	145	1	0
TE_12213	LTR9D	ERV1	LTR	chr5(-):178180689	NHP2, -	Chimeric, Intergenic	Non-coding	81.7145	144	0	1
TE_16797	L1HS_5end	L1	LINE	chr7(+):33994258	BMPER, -	Chimeric, Intergenic	Non-coding, Other	81.7145	144	0	1
TE_4132	L1HS_5end	L1	LINE	chr2(+):73485712	ALMS1	Chimeric	Other	81.4327	288	2	1
TE_4605	L2b_3end	L2	LINE	chr2(+):158351222	-	Intergenic	Non-coding	81.1509	143	1	0
TE_5413	HERVH	ERV1	LTR	chr2(-):36601515	FEZ2	Chimeric	Non-coding, Other, Truncated	81.1509	71	0	0
TE_6444	SVA_F	SVA	Retroposon	chr2(-):202535890	-	Intergenic	Non-coding	81.1509	71	0	0
TE_7681	MER4A1_v	ERV1	LTR	chr3(+):175742024	NAALADL2	Chimeric	Non-coding	81.1509	71	0	0
TE_8455	HERVH	ERV1	LTR	chr3(-):104443401	-	Intergenic	Non-coding	81.1509	71	0	0
TE_11292	LTR7	ERV1	LTR	chr5(-):12667985	-	Intergenic	Non-coding, Other	81.1509	71	0	0
TE_20486	L2c_3end	L2	LINE	chr9(+):37683549	FRMPD1	Chimeric	Non-coding, Other	81.1509	143	1	0
TE_38523	L1PA10_5end, L1PREC2_5end	L1	LINE	chrX(+):53814160	-	Intergenic	Non-coding	81.1509	71	0	0
TE_6719	L1HS_5end	L1	LINE	chr3(+):6490737	ENSG00000189229	Annoated	Non-coding	80.6249	1072	7	7
TE_22645	MLT1A0	MaLR	LTR	chr10(-):125222215	-	Intergenic	Non-coding	80.5874	142	0	1
TE_24829	L1HS_5end	L1	LINE	chr12(-):44687428	NELL2	Chimeric	Non-coding, Other	80.5874	142	0	1
TE_1531	AluYk3	Alu	SINE	chr1(-):205125582	RBBP5, -	Chimeric, Intergenic	Non-coding, Other	80.0238	70	0	0
TE_2763	L2b_3end, L2	L2	LINE	chr1(+):108269085	SLC25A24P1, ENSG00000290547	Chimeric	Non-coding, Other	80.0238	283	3	0
TE_3216	L1HS_5end	L1	LINE	chr1(+):188757872	-	Intergenic	Non-coding	80.0238	141	1	0
TE_9393	L1PBa1_5end	L1	LINE	chr4(-):22268594	-, KCNIP4	Chimeric, Intergenic	Non-coding	80.0238	496	1	5
TE_12013	L1HS_5end	L1	LINE	chr5(-):148231266	-, FBXO38-DT	Chimeric, Intergenic	Non-coding	80.0238	70	0	0
TE_13940	L1P1_5end	L1	LINE	chr6(-):105716501	LINC02836, -	Chimeric, Intergenic	Non-coding	80.0238	70	0	0
TE_15817	MER4C	ERV1	LTR	chr7(-):54831764	-	Intergenic	Non-coding	80.0238	70	0	0
TE_18033	L1HS_5end	L1	LINE	chr8(+):81427306	ENSG00000253859	Chimeric	Non-coding	80.0238	70	0	0
TE_24710	L1HS_5end	L1	LINE	chr12(-):21419606	SLCO1A2	Annoated	Non-coding	80.0238	638	7	1
TE_27116	L1HS_5end	L1	LINE	chr13(-):37828203	TRPC4	Chimeric	Other	80.0238	141	1	0
TE_35535	L1MEh_5end	L1	LINE	chr20(+):45622038	WFDC10A	Chimeric	Non-coding	80.0238	212	1	1
TE_38232	LTR12D	ERV1	LTR	chrX(-):151562168	-	Intergenic	Non-coding, Other	80.0238	70	0	0
TE_38304	MLT1A0	MaLR	LTR	chrX(+):4641015	-	Intergenic	Non-coding	80.0238	70	0	0
TE_13833	L1HS_5end	L1	LINE	chr6(-):83334339	ME1	Chimeric	Other	79.4603	422	1	4
TE_13917	L1HS_5end	L1	LINE	chr6(-):100196847	-	Intergenic	Non-coding	79.4603	281	1	2
TE_29981	L1P1_5end	L1	LINE	chr15(+):97295858	LINC02253	Chimeric	Non-coding	79.4603	140	0	1
TE_11784	L1HS_5end	L1	LINE	chr5(-):111302618	ENSG00000248268	Annoated, Chimeric	Non-coding	79.4227	1056	6	8
TE_38905	L1HS_5end	L1	LINE	chrY(+):8139959	-, RBMY2JP	Chimeric, Intergenic	Non-coding	79.3194	562	6	1
TE_21525	L1HS_5end	L1	LINE	chr10(+):83786612	-	Intergenic	Non-coding	79.2724	210	1	1
TE_18210	L1HS_5end	L1	LINE	chr8(+):114636928	-	Intergenic	Non-coding	79.2603	2179	19	11
TE_33027	LTR12C	ERV1	LTR	chr18(+):38718768	-	Intergenic	Non-coding	79.1221	350	1	3
TE_16872	L2b_3end	L2	LINE	chr7(+):45970143	ENSG00000237471	Chimeric	Non-coding	78.8967	139	0	1
TE_28568	MamGypLTR2c	Gypsy	LTR	chr14(-):86113368	-, LINC02316	Chimeric, Intergenic	Non-coding, Other	78.8967	69	0	0
TE_38147	THE1A	MaLR	LTR	chrX(-):126375912	-	Intergenic	Non-coding	78.8967	69	0	0
TE_38235	L1PBa_5end	L1	LINE	chrX(-):152471913	GABRA3, -	Chimeric, Intergenic	Non-coding, Other	78.8967	69	0	0
TE_19533	L1HS_5end	L1	LINE	chr9(-):19542219	SLC24A2	Chimeric	Non-coding	78.7715	628	2	6
TE_24687	AluYk2	Alu	SINE	chr12(-):18046273	-	Intergenic	Non-coding	78.4137	486	2	4
TE_22466	HERVH	ERV1	LTR	chr10(-):96734693	PIK3AP1	Chimeric	Other	78.1453	207	2	0
TE_38191	LTR41	ERV3	LTR	chrX(-):135893417	CT45A10, CT45A9, CT45A7, CT45A2, CT45A6, CT45A8	Chimeric	Non-coding	78.1453	207	0	2
TE_32977	L1HS_5end	L1	LINE	chr18(+):28422180	-	Intergenic	Non-coding	78.0662	1315	5	13
TE_4556	Eutr15	Tip100	DNA	chr2(+):149086398	LYPD6B	Chimeric	Non-coding	77.7696	275	1	2
TE_9897	L1HS_5end	L1	LINE	chr4(-):106213754	TBCK	Annoated	Non-coding	77.7696	689	7	2
TE_11340	MLT1J-int	MaLR	LTR	chr5(-):25452967	ENSG00000248605, -	Chimeric, Intergenic	Non-coding	77.7696	68	0	0
TE_15109	THE1D	MaLR	LTR	chr6(+):125140504	TPD52L1, -	Chimeric, Intergenic	Non-coding, Other	77.7696	68	0	0
TE_21768	SVA_F	SVA	Retroposon	chr10(+):119721531	INPP5F, -	Chimeric, Intergenic	Non-coding, Other	77.7696	137	0	1
TE_33949	HERVK11	ERV2	LTR	chr19(+):27707332	-, LINC02987	Chimeric, Intergenic	Non-coding, Other	77.7696	68	0	0
TE_35373	SVA_D	SVA	Retroposon	chr20(+):31427935	DEFB123	Chimeric	Non-coding	77.7696	68	0	0
TE_28956	L1HS_5end	L1	LINE	chr15(-):49396370	FAM227B	Chimeric, Annoated	Non-coding	77.6193	1032	10	4
TE_20546	L1HS_5end	L1	LINE	chr9(+):68280888	ZNG1C	Chimeric	Non-coding	77.3939	205	2	0
TE_36326	AluYm1	Alu	SINE	chr21(-):22190713	-, LINC01687	Chimeric, Intergenic	Non-coding	77.2061	410	1	4
TE_920	SVA_A	SVA	Retroposon	chr1(-):108675846	-, HENMT1	Chimeric, Intergenic	Non-coding	76.6425	135	0	1
TE_4449	AluYk4	Alu	SINE	chr2(+):126005963	-	Intergenic	Non-coding	76.6425	67	0	0
TE_9973	L1HS_5end	L1	LINE	chr4(-):127589331	-, ENSG00000287021	Chimeric, Intergenic	Non-coding	76.6425	67	0	0
TE_14806	MER11C	ERV2	LTR	chr6(+):56720188	-	Intergenic	Non-coding	76.6425	67	0	0
TE_14893	LTR17	ERV1	LTR	chr6(+):81337199	-	Intergenic	Non-coding	76.6425	67	0	0
TE_19024	L1HS_5end	L1	LINE	chr8(-):91869899	-, ENSG00000253901	Chimeric, Intergenic	Non-coding	76.6425	67	0	0
TE_20318	MLT1K	MaLR	LTR	chr9(+):9524080	-	Intergenic	Non-coding	76.6425	67	0	0
TE_23539	SVA_F	SVA	Retroposon	chr11(-):118331961	-	Intergenic	Non-coding	76.6425	67	0	0
TE_23832	L1HS_5end	L1	LINE	chr11(+):28378281	METTL15	Chimeric	Non-coding	76.6425	67	0	0
TE_28282	LTR30	ERV1	LTR	chr14(-):43534752	-	Intergenic	Non-coding	76.6425	67	0	0
TE_32982	HERVH	ERV1	LTR	chr18(+):28696610	ENSG00000265994	Chimeric	Non-coding	76.6425	67	0	0
TE_33029	L1MCb_5end	L1	LINE	chr18(+):38999059	-	Intergenic	Non-coding	76.6425	135	0	1
TE_35288	Harlequin	ERV1	LTR	chr20(+):15983508	MACROD2	Chimeric	Non-coding	76.6425	67	0	0
TE_17940	LTR17	ERV1	LTR	chr8(+):64763040	ENSG00000287998, -	Chimeric, Intergenic	Non-coding	76.2668	202	2	0
TE_16824	L1HS_5end	L1	LINE	chr7(+):39013166	POU6F2	Chimeric	Non-coding, Other	76.079	404	0	5
TE_25090	L1HS_5end	L1	LINE	chr12(-):80477916	-	Intergenic	Non-coding	76.079	134	0	1
TE_27019	L2	L2	LINE	chr13(-):22793225	-	Intergenic	Non-coding	76.079	134	1	0
TE_32367	MER21A	ERV3	LTR	chr17(-):35894272	CCL5, -	Chimeric, Intergenic	Non-coding, Other	76.079	134	0	1
TE_3702	L1HS_5end	L1	LINE	chr2(+):11001748	-	Intergenic	Non-coding	75.8911	403	4	1
TE_16656	L1MDa_5end	L1	LINE	chr7(+):16902658	ENSG00000289189, -, AHR	Chimeric, Intergenic	Non-coding	75.5154	200	2	0
TE_1933	AluSx1	Alu	SINE	chr1(+):8805103	-	Intergenic	Non-coding	75.5154	66	0	0
TE_2686	MER21C	ERV3	LTR	chr1(+):91940880	BRDT	Chimeric	Non-coding, Other	75.5154	66	0	0
TE_4195	MER20	Charlie	DNA	chr2(+):83516745	-	Intergenic	Non-coding	75.5154	66	0	0
TE_11553	L1HS_5end	L1	LINE	chr5(-):64135030	ENSG00000248285, -	Chimeric, Intergenic	Non-coding	75.5154	66	0	0
TE_15722	LTR17	ERV1	LTR	chr7(-):40173576	-	Intergenic	Non-coding	75.5154	66	0	0
TE_15735	AluJb	Alu	SINE	chr7(-):43747181	COA1	Chimeric	Annoated, Non-coding	75.5154	66	0	0
TE_26787	HERVH	ERV1	LTR	chr13(+):66143580	-, PCDH9-AS1	Chimeric, Intergenic	Non-coding	75.5154	66	0	0
TE_38948	LTR7	ERV1	LTR	chrY(-):5330081	-	Intergenic	Non-coding	75.5154	66	0	0
TE_9709	SVA_F	SVA	Retroposon	chr4(-):77984188	-	Intergenic	Non-coding	75.1397	199	1	1
TE_10824	Ricksha_c, MLT2A1	ERV3, MuDR	DNA, LTR	chr4(+):96930744	ENSG00000253170, -	Chimeric, Intergenic	Non-coding	74.9519	132	1	0
TE_18967	AluY	Alu	SINE	chr8(-):80218954	TPD52	Chimeric	Non-coding	74.9519	132	1	0
TE_31039	AluY	Alu	SINE	chr16(+):48057975	-	Intergenic	Non-coding	74.9519	132	0	1
TE_31046	SVA_F	SVA	Retroposon	chr16(+):48951833	-	Intergenic	Non-coding, Other	74.9519	398	4	1
TE_38667	LTR49, LTR48	ERV1	LTR	chrX(+):98573872	LINC03077	Annoated	Non-coding	74.8893	597	4	4
TE_7134	MER52D	ERV1	LTR	chr3(+):80051885	-	Intergenic	Non-coding	74.8392	331	1	3
TE_37246	HERVIP10F	ERV1	LTR	chr22(+):16146652	-	Intergenic	Non-coding	74.764	198	0	2
TE_30165	THE1B	MaLR	LTR	chr16(-):15257186	PKD1P6, PKD1P6-NPIPP1, -	Chimeric, Intergenic	Non-coding, Other	74.6701	529	0	7
TE_3942	HERVH	ERV1	LTR	chr2(+):45037748	-	Intergenic	Non-coding	74.3883	65	0	0
TE_4197	AluYc	Alu	SINE	chr2(+):83518535	-, LINC01809	Chimeric, Intergenic	Non-coding	74.3883	65	0	0
TE_17383	L1HS_5end	L1	LINE	chr7(+):130577251	-	Intergenic	Non-coding	74.3883	65	0	0
TE_19276	SVA_F	SVA	Retroposon	chr8(-):128826826	CCDC26	Chimeric	Non-coding	74.3883	65	0	0
TE_21580	L1HS_5end	L1	LINE	chr10(+):91749618	-	Intergenic	Non-coding	74.3883	131	1	0
TE_37980	L1HS_5end	L1	LINE	chrX(-):83542781	-	Intergenic	Non-coding	74.3883	65	0	0
TE_38258	L1HS_5end	L1	LINE	chrX(-):155305596	CLIC2	Chimeric	Non-coding, Other	74.3883	725	5	5
TE_38705	L1P2_5end	L1	LINE	chrX(+):106771499	RNF128	Chimeric	Non-coding, Other	74.3883	461	3	3
TE_38760	MER51A	ERV1	LTR	chrX(+):120128903	RHOXF1-AS1	Chimeric	Non-coding	74.3883	65	0	0
TE_12380	LTR1A2	ERV1	LTR	chr5(+):27217716	PURPL	Annoated	Non-coding	74.0126	196	0	2
TE_27272	LTR7Y	ERV1	LTR	chr13(-):66146708	-	Intergenic	Non-coding	74.0126	196	0	2
TE_15892	SVA_F	SVA	Retroposon	chr7(-):73285042	ENSG00000290839, -, GTF2IRD2P1	Chimeric, Intergenic	Non-coding, Other	73.8874	1179	7	10
TE_10122	AluY	Alu	SINE	chr4(-):159391295	-	Intergenic	Non-coding, Other	73.8248	392	2	3
TE_18515	L1HS_5end	L1	LINE	chr8(-):8471245	-	Intergenic	Non-coding	73.8248	392	1	4
TE_12682	L1HS_5end	L1	LINE	chr5(+):78457823	SCAMP1	Annoated	Non-coding	73.7916	1112	13	3
TE_11629	L1HS_5end	L1	LINE	chr5(-):75696172	POC5	Annoated	Non-coding	73.659	1110	3	13
TE_2474	HERV17	ERV1	LTR	chr1(+):54918102	DHCR24-DT	Chimeric	Non-coding	73.2612	64	0	0
TE_6028	L1HS_5end	L1	LINE	chr2(-):133547251	NCKAP5	Chimeric	Annoated, Non-coding, Chimeric_truncated	73.2612	64	0	0
TE_6243	L1ME2_3end, L1M5_orf2	L1	LINE	chr2(-):176362950	-	Intergenic	Non-coding	73.2612	64	0	0
TE_8915	L1HS_5end	L1	LINE	chr3(-):158020063	ENSG00000242536	Chimeric	Non-coding	73.2612	64	0	0
TE_10530	L1PA15_3end	L1	LINE	chr4(+):35765567	-	Intergenic	Non-coding	73.2612	64	0	0
TE_21134	L1P4_orf2	L1	LINE	chr10(+):8945333	-, ENSG00000223808	Chimeric, Intergenic	Non-coding	73.2612	194	2	0
TE_23769	MIRb	L2-end	SINE	chr11(+):13961638	SPON1, -	Chimeric, Intergenic	Other	73.2612	64	0	0
TE_25730	SVA_F	SVA	Retroposon	chr12(+):12414742	-, BORCS5	Chimeric, Intergenic	Non-coding	73.2612	129	1	0
TE_32978	THE1A	MaLR	LTR	chr18(+):28474928	-	Intergenic	Non-coding	73.2612	129	0	1
TE_33347	LTR7Y	ERV1	LTR	chr18(-):28698553	-	Intergenic	Non-coding	73.2612	129	0	1
TE_36918	LTR7Y	ERV1	LTR	chr22(-):27744746	ENSG00000289489, -, CPMER	Chimeric, Intergenic	Non-coding, Other	73.2612	64	0	0
TE_38421	LTR16A	ERV3	LTR	chrX(+):38407429	OTC	Chimeric	Non-coding	73.2612	64	0	0
TE_17121	L1HS_5end	L1	LINE	chr7(+):93591369	GNGT1, -	Chimeric, Intergenic	Non-coding	73.2612	649	4	5
TE_18253	L1P1_orf2	L1	LINE	chr8(+):119457471	-	Intergenic	Non-coding	73.0358	323	2	2
TE_28683	LTR7	ERV1	LTR	chr14(-):98452319	-	Intergenic	Non-coding, Other	72.6977	128	1	0
TE_13646	L1HS_5end	L1	LINE	chr6(-):45062847	SUPT3H	Chimeric	Non-coding, Truncated	72.4025	1348	10	10
TE_5858	L2	L2	LINE	chr2(-):102512848	-	Intergenic	Non-coding	72.1341	63	0	0
TE_12189	SVA_E	SVA	Retroposon	chr5(-):176434023	-	Intergenic	Non-coding, Other	72.1341	63	0	0
TE_12373	L1HS_5end	L1	LINE	chr5(+):25083297	-, LINC02211	Chimeric, Intergenic	Non-coding, Other	72.1341	63	0	0
TE_13670	L1HS_5end	L1	LINE	chr6(-):49387341	-	Intergenic	Non-coding	72.1341	63	0	0
TE_13818	L1P2_5end	L1	LINE	chr6(-):82151357	-, LINC02542	Chimeric, Intergenic	Non-coding	72.1341	63	0	0
TE_15540	AluSp	Alu	SINE	chr7(-):7462749	COL28A1	Chimeric	Non-coding, Other	72.1341	63	0	0
TE_17265	L1HS_5end	L1	LINE	chr7(+):110712648	-	Intergenic	Non-coding	72.1341	127	0	1
TE_21312	L1M1_5end	L1	LINE	chr10(+):42889067	-	Intergenic	Non-coding	72.1341	63	0	0
TE_29940	L2c_3end	L2	LINE	chr15(+):91356330	-, CRAT37	Chimeric, Intergenic	Non-coding, Other	72.1341	255	2	1
TE_33118	L1HS_5end	L1	LINE	chr18(+):59409583	-	Intergenic	Non-coding	72.1341	191	1	1
TE_38734	L1HS_5end	L1	LINE	chrX(+):114726515	HTR2C	Chimeric	Non-coding	72.1341	63	0	0
TE_10655	L1HS_5end	L1	LINE	chr4(+):61646837	ADGRL3	Chimeric	Other	71.6833	635	5	4
TE_4413	HAL1	L1	LINE	chr2(+):119454399	-	Intergenic	Non-coding	71.5706	380	5	0
TE_38060	L1P2_5end	L1	LINE	chrX(-):106966682	MORC4	Chimeric	Other	71.3291	442	5	1
TE_2714	X34_DNA	Transposase	DNA	chr1(+):96060916	-	Intergenic	Non-coding	71.007	62	0	0
TE_3940	HERVH	ERV1	LTR	chr2(+):45036468	-	Intergenic	Non-coding	71.007	62	0	0
TE_4629	HERVH	ERV1	LTR	chr2(+):164461559	-	Intergenic	Non-coding	71.007	125	0	1
TE_10455	L1HS_5end	L1	LINE	chr4(+):19083543	-	Intergenic	Non-coding	71.007	62	0	0
TE_14420	L1P1_5end	L1	LINE	chr6(+):4835828	CDYL	Chimeric	Other	71.007	62	0	0
TE_20383	L2d2_3end	L2	LINE	chr9(+):21652326	-	Intergenic	Non-coding	71.007	125	1	0
TE_20586	MSTA	MaLR	LTR	chr9(+):73259292	-	Intergenic	Non-coding	71.007	125	0	1
TE_20827	SVA_C	SVA	Retroposon	chr9(+):111617535	-	Intergenic	Non-coding	71.007	62	0	0
TE_21362	L1HS_5end	L1	LINE	chr10(+):53499556	-	Intergenic	Non-coding	71.007	125	1	0
TE_22934	THE1D-int	MaLR	LTR	chr11(-):38117549	-	Intergenic	Non-coding	71.007	62	0	0
TE_26753	MSTC	MaLR	LTR	chr13(+):55357433	-	Intergenic	Non-coding	71.007	62	0	0
TE_27343	LTR7	ERV1	LTR	chr13(-):90853934	-	Intergenic	Non-coding	71.007	62	0	0
TE_30485	L1HS_5end	L1	LINE	chr16(-):63120427	ENSG00000261502	Chimeric	Non-coding	71.007	62	0	0
TE_35901	SVA_D	SVA	Retroposon	chr20(-):33115326	-	Intergenic	Non-coding	71.007	62	0	0
TE_8575	L1P2_5end	L1	LINE	chr3(-):122443201	KPNA1	Chimeric	Non-coding	70.6313	187	1	1
TE_7615	L1HS_5end	L1	LINE	chr3(+):165572433	LINC01322	Chimeric	Non-coding	70.4435	124	1	0
TE_30057	MamTip2b	Tip100	DNA	chr16(-):3502658	C16orf90	Chimeric	Non-coding	70.4435	124	0	1
TE_3250	L1P1_5end	L1	LINE	chr1(+):196786554	CFHR4, ENSG00000289697, CFHR3	Chimeric	Non-coding	70.3731	998	5	10
TE_11338	L1PA2_3end	L1	LINE	chr5(-):25378630	-	Intergenic	Non-coding	70.2556	186	0	2
TE_12188	SVA_F	SVA	Retroposon	chr5(-):176433712	-	Intergenic	Non-coding	70.2556	186	2	0
TE_28414	AluY	Alu	SINE	chr14(-):63101996	KCNH5	Annoated	Non-coding, Other	70.1054	310	0	4
TE_2831	L1MA3_3end	L1	LINE	chr1(+):114960474	SYCP1	Chimeric	Non-coding	69.8799	61	0	0
TE_9606	L1HS_5end	L1	LINE	chr4(-):67973347	TMPRSS11A	Chimeric	Non-coding, Other	69.8799	61	0	0
TE_12359	THE1-int	MaLR	LTR	chr5(+):21133856	-	Intergenic	Non-coding	69.8799	61	0	0
TE_19715	L1HS_5end	L1	LINE	chr9(-):69477494	APBA1	Chimeric	Other	69.8799	123	0	1
TE_23821	AluYk3	Alu	SINE	chr11(+):26977442	-	Intergenic	Non-coding	69.8799	61	0	0
TE_26821	SVA_B	SVA	Retroposon	chr13(+):73574548	-, LINC00392	Chimeric, Intergenic	Non-coding	69.8799	247	1	2
TE_31015	MER20	Charlie	DNA	chr16(+):31981147	ENSG00000291271, ENSG00000260628	Chimeric	Non-coding, Other	69.8799	61	0	0
TE_35776	SVA_D	SVA	Retroposon	chr20(-):10395418	SNAP25-AS1, -	Chimeric, Intergenic	Non-coding	69.6545	308	0	4
TE_4539	L1HS_5end	L1	LINE	chr2(+):144903140	TEX41	Annoated	Non-coding	69.1286	735	2	9
TE_10414	L1HS_5end	L1	LINE	chr4(+):10781033	-	Intergenic	Non-coding	69.1286	183	2	0
TE_749	LTR7Y	ERV1	LTR	chr1(-):79701733	-	Intergenic	Non-coding	68.7529	121	0	1
TE_2697	MIR	L2-end	SINE	chr1(+):93699826	-	Intergenic	Non-coding	68.7529	60	0	0
TE_3565	AluSx	Alu	SINE	chr1(+):238295732	ENSG00000234464	Chimeric	Non-coding	68.7529	60	0	0
TE_4519	LTR12C	ERV1	LTR	chr2(+):139991054	-	Intergenic	Non-coding	68.7529	182	1	1
TE_4582	MER74B	ERV3	LTR	chr2(+):154912561	-	Intergenic	Non-coding	68.7529	60	0	0
TE_5168	L1P1_5end	L1	LINE	chr2(-):3369633	EIPR1	Chimeric	Non-coding, Other	68.7529	121	0	1
TE_6165	HERVH	ERV1	LTR	chr2(-):164461331	-	Intergenic	Non-coding	68.7529	60	0	0
TE_6765	SVA_A	SVA	Retroposon	chr3(+):12849947	ENSG00000289809	Chimeric	Non-coding	68.7529	121	0	1
TE_8495	AluSg	Alu	SINE	chr3(-):109310321	DPPA2	Chimeric	Truncated	68.7529	60	0	0
TE_9999	LTR7Y	ERV1	LTR	chr4(-):135172792	-	Intergenic	Non-coding	68.7529	60	0	0
TE_12368	THE1D	MaLR	LTR	chr5(+):23443530	PRDM9	Annoated	Non-coding	68.7529	60	0	0
TE_13658	MER5B	Charlie	DNA	chr6(-):47107207	-, ADGRF1	Chimeric, Intergenic	Non-coding, Other	68.7529	60	0	0
TE_15060	HERVH	ERV1	LTR	chr6(+):114424170	HDAC2-AS2, -	Chimeric, Intergenic	Non-coding	68.7529	60	0	0
TE_15275	SVA_D	SVA	Retroposon	chr6(+):151899939	-, ESR1	Chimeric, Intergenic	Non-coding, Other	68.7529	60	0	0
TE_18594	MSTB	MaLR	LTR	chr8(-):18343920	ASAH1, -	Chimeric, Intergenic	Non-coding, Truncated, Other	68.7529	60	0	0
TE_18956	LTR7Y	ERV1	LTR	chr8(-):79386210	-	Intergenic	Non-coding	68.7529	60	0	0
TE_19581	MER52D	ERV1	LTR	chr9(-):30349700	-	Intergenic	Non-coding	68.7529	121	1	0
TE_28281	L1HS_5end	L1	LINE	chr14(-):43492563	-	Intergenic	Non-coding, Other	68.7529	60	0	0
TE_30387	MLT1K	MaLR	LTR	chr16(-):48979165	-	Intergenic	Non-coding	68.7529	121	1	0
TE_35284	MLT1F1	MaLR	LTR	chr20(+):14695615	MACROD2, -	Chimeric, Intergenic	Non-coding, Other	68.7529	60	0	0
TE_37147	LTR47A	ERV3	LTR	chr22(-):42672195	CYB5R3	Chimeric	Non-coding	68.7529	60	0	0
TE_10658	L1HS_5end	L1	LINE	chr4(+):61945574	ADGRL3	Chimeric	Other	68.4711	242	3	0
TE_26884	LTR7Y	ERV1	LTR	chr13(+):90839886	-	Intergenic	Non-coding	68.0015	542	2	6
TE_2584	L1HS_5end	L1	LINE	chr1(+):75677760	-	Intergenic	Non-coding	67.6258	59	0	0
TE_4800	L1PB_orf2	L1	LINE	chr2(+):193546817	-	Intergenic	Non-coding	67.6258	59	0	0
TE_6370	LTR17	ERV1	LTR	chr2(-):195339601	ENSG00000235056, -	Chimeric, Intergenic	Non-coding	67.6258	59	0	0
TE_6829	L1P3_5end	L1	LINE	chr3(+):20254771	-, SGO1-AS1	Chimeric, Intergenic	Non-coding	67.6258	59	0	0
TE_7238	L1P1_5end	L1	LINE	chr3(+):108369338	HHLA2	Chimeric	Non-coding	67.6258	119	1	0
TE_12370	AluY	Alu	SINE	chr5(+):23489479	PRDM9	Chimeric	Non-coding	67.6258	59	0	0
TE_15281	LTR7	ERV1	LTR	chr6(+):152683289	MYCT1	Chimeric	Truncated	67.6258	59	0	0
TE_15832	AluY	Alu	SINE	chr7(-):55830013	SEPTIN14	Chimeric	Non-coding	67.6258	179	0	2
TE_21889	LTR1B	ERV1	LTR	chr10(-):4149619	-	Intergenic	Non-coding	67.6258	59	0	0
TE_25007	L1P2_5end	L1	LINE	chr12(-):63634751	DPY19L2	Chimeric	Non-coding, Other	67.6258	179	0	2
TE_25119	L2b_3end	L2	LINE	chr12(-):88795807	ENSG00000289174	Chimeric	Non-coding	67.6258	119	1	0
TE_26204	L1PBa1_5end	L1	LINE	chr12(+):90937062	LINC00615	Chimeric	Non-coding	67.6258	59	0	0
TE_27046	MER21B	ERV3	LTR	chr13(-):25632210	-	Intergenic	Non-coding	67.6258	59	0	0
TE_27726	L1P1_5end	L1	LINE	chr14(+):59513217	-	Intergenic	Non-coding	67.6258	59	0	0
TE_31130	HERVH	ERV1	LTR	chr16(+):59519262	-	Intergenic	Non-coding	67.6258	59	0	0
TE_31134	AluYf1	Alu	SINE	chr16(+):61982336	-	Intergenic	Non-coding	67.6258	59	0	0
TE_32869	AluY	Alu	SINE	chr18(+):3490526	-	Intergenic	Non-coding	67.6258	119	0	1
TE_33141	L2c_3end	L2	LINE	chr18(+):65637287	ENSG00000265217	Chimeric	Non-coding	67.6258	119	1	0
TE_30043	SVA_B	SVA	Retroposon	chr16(-):2802237	-	Intergenic	Non-coding	67.344	238	1	2
TE_11356	L1P4_orf2	L1	LINE	chr5(-):30824001	-	Intergenic	Non-coding	67.2501	357	1	4
TE_20536	L1HS_5end	L1	LINE	chr9(+):65715036	ZNG1E	Chimeric	Non-coding	67.2187	2146	21	14
TE_5036	L1HS_5end	L1	LINE	chr2(+):230342436	SP140L	Chimeric	Non-coding, Other	67.0622	356	0	5
TE_21878	AluYk2	Alu	SINE	chr10(-):2578275	-	Intergenic	Non-coding	67.0622	118	1	0
TE_12500	SVA_C	SVA	Retroposon	chr5(+):45890353	ENSG00000250122	Annoated	Non-coding	66.6865	354	2	3
TE_723	L1HS_5end	L1	LINE	chr1(-):75678148	ENSG00000293044, -	Chimeric, Intergenic	Non-coding	66.4987	58	0	0
TE_2418	SVA_D	SVA	Retroposon	chr1(+):50381033	-	Intergenic	Non-coding	66.4987	58	0	0
TE_3029	AluSg7	Alu	SINE	chr1(+):161151281	UFC1	Chimeric	Non-coding	66.4987	58	0	0
TE_6151	L1P2_5end	L1	LINE	chr2(-):160148932	ITGB6	Chimeric	Non-coding, Other	66.4987	117	1	0
TE_19266	L1HS_5end	L1	LINE	chr8(-):128344103	-	Intergenic	Non-coding	66.4987	117	1	0
TE_24222	L1HS_5end	L1	LINE	chr11(+):87047314	TMEM135	Chimeric	Non-coding, Other	66.4987	58	0	0
TE_30575	AluSp	Alu	SINE	chr16(-):73978182	PSMD7-DT	Chimeric	Non-coding	66.4987	58	0	0
TE_35198	LTR10D	ERV1	LTR	chr20(+):1500846	-	Intergenic	Non-coding	66.4987	58	0	0
TE_35287	Harlequin	ERV1	LTR	chr20(+):15980869	MACROD2	Chimeric	Non-coding	66.4987	58	0	0
TE_37762	LTR50	ERV3	LTR	chrX(-):34241047	-	Intergenic	Non-coding	66.4987	58	0	0
TE_38393	Tigger1	Tigger	DNA	chrX(+):30124119	-	Intergenic	Non-coding	66.4987	58	0	0
TE_38728	L2c_3end	L2	LINE	chrX(+):112948913	-	Intergenic	Non-coding	66.4987	58	0	0
TE_26048	LTR7Y	ERV1	LTR	chr12(+):59101970	ENSG00000286351	Annoated	Non-coding	66.2732	293	3	1
TE_11403	LTR16C	ERV3	LTR	chr5(-):35404915	-	Intergenic	Non-coding	66.2169	234	2	1
TE_21665	SVA_F	SVA	Retroposon	chr10(+):100092679	-	Intergenic	Non-coding	66.2169	234	3	0
TE_3898	SVA_F	SVA	Retroposon	chr2(+):38403469	ENSG00000287313	Chimeric	Non-coding	65.9351	116	0	1
TE_11920	HERVFH21	ERV1	LTR	chr5(-):136549772	-	Intergenic	Non-coding	65.9351	233	0	3
TE_19137	MER52A	ERV1	LTR	chr8(-):107123651	-	Intergenic	Non-coding	65.7473	349	1	4
TE_20628	L1HS_5end	L1	LINE	chr9(+):82757684	ENSG00000290551	Chimeric	Non-coding	65.7473	349	2	3
TE_523	AluSx1, SVA_B	Alu, SVA	Retroposon, SINE	chr1(-):46318860	LRRC41	Chimeric	Non-coding, Other	65.3716	57	0	0
TE_1858	LTR40a	ERV3	LTR	chr1(-):247149053	-	Intergenic	Non-coding	65.3716	57	0	0
TE_1870	L1P1_5end	L1	LINE	chr1(-):248762036	LYPD8	Chimeric	Non-coding	65.3716	115	1	0
TE_2622	HERVH	ERV1	LTR	chr1(+):79699855	-	Intergenic	Non-coding	65.3716	57	0	0
TE_4322	LTR9D	ERV1	LTR	chr2(+):106521234	ENSG00000232001	Chimeric	Non-coding, Other	65.3716	173	2	0
TE_7001	AluSz	Alu	SINE	chr3(+):48964053	ARIH2	Chimeric	Non-coding	65.3716	57	0	0
TE_10191	HERVH	ERV1	LTR	chr4(-):172960182	-	Intergenic	Non-coding, Other	65.3716	57	0	0
TE_10520	L1PBa1_5end	L1	LINE	chr4(+):32658620	-	Intergenic	Non-coding	65.3716	57	0	0
TE_15533	HERVH	ERV1	LTR	chr7(-):6907730	-	Intergenic	Non-coding	65.3716	173	0	2
TE_18063	L1HS_5end	L1	LINE	chr8(+):87327442	CNBD1	Chimeric	Non-coding	65.3716	57	0	0
TE_18237	MER117	Charlie	DNA	chr8(+):117146427	SLC30A8	Chimeric	Non-coding, Other	65.3716	57	0	0
TE_18598	MIR3	L2-end	SINE	chr8(-):18562276	PSD3	Chimeric	Non-coding	65.3716	57	0	0
TE_19323	L1HS_5end	L1	LINE	chr8(-):135259314	-	Intergenic	Non-coding	65.3716	57	0	0
TE_25060	L1HS_5end	L1	LINE	chr12(-):73153643	ENSG00000258294	Chimeric	Non-coding	65.3716	115	1	0
TE_29448	LTR6B	ERV1	LTR	chr15(+):19971605	-	Intergenic	Non-coding	65.3716	57	0	0
TE_29961	L1P2_5end	L1	LINE	chr15(+):93730904	ENSG00000257060, -	Chimeric, Intergenic	Non-coding	65.3716	57	0	0
TE_34752	SVA_E, AluY	Alu, SVA	Retroposon, SINE	chr19(-):33066157	RHPN2	Chimeric	Other	65.3716	173	1	1
TE_35701	MER41B	ERV1	LTR	chr20(-):813431	SLC52A3, -	Chimeric, Intergenic	Non-coding, Other	65.3716	57	0	0
TE_35856	MER5B	Charlie	DNA	chr20(-):24627435	-	Intergenic	Non-coding	65.3716	57	0	0
TE_38947	HERVH	ERV1	LTR	chrY(-):5328232	-	Intergenic	Non-coding	65.3716	57	0	0
TE_26721	L1HS_5end	L1	LINE	chr13(+):50185942	DLEU1	Annoated	Non-coding	65.0941	3753	58	6
TE_27279	MER61-int	ERV1	LTR	chr13(-):68257326	-	Intergenic	Non-coding	65.0898	461	6	1
TE_7250	L1HS_5end	L1	LINE	chr3(+):110888915	-	Intergenic	Non-coding	64.808	114	1	0
TE_16699	SVA_D	SVA	Retroposon	chr7(+):22800431	-	Intergenic	Non-coding	64.808	114	1	0
TE_24766	MIRb, L2b_3end	L2-end, L2	SINE, LINE	chr12(-):30181777	-	Intergenic	Non-coding	64.808	114	1	0
TE_31399	SVA_D	SVA	Retroposon	chr17(+):3854035	-	Intergenic	Non-coding	64.808	574	1	8
TE_6576	L2a_3end	L2	LINE	chr2(-):223722835	AP1S3	Chimeric	Non-coding	64.6202	171	0	2
TE_11355	L1HS_5end	L1	LINE	chr5(-):30823904	-	Intergenic	Non-coding	64.5262	228	1	2
TE_1456	AluYk2	Alu	SINE	chr1(-):194657872	-	Intergenic	Non-coding	64.2445	56	0	0
TE_3564	AluYk3	Alu	SINE	chr1(+):238239168	ENSG00000234464, -	Chimeric, Intergenic	Non-coding	64.2445	113	0	1
TE_12953	LTR7Y	ERV1	LTR	chr5(+):136541109	CTB-1I21.1, -	Chimeric, Intergenic	Non-coding, Other	64.2445	56	0	0
TE_14866	Harlequin	ERV1	LTR	chr6(+):74468903	ENSG00000223786, ENSG00000224583, -	Chimeric, Intergenic	Non-coding	64.2445	113	0	1
TE_14940	LTR5_Hs	ERV2	LTR	chr6(+):89890968	GJA10	Chimeric	Non-coding, Other	64.2445	56	0	0
TE_18932	L1HS_5end	L1	LINE	chr8(-):75324884	CASC9	Chimeric	Non-coding	64.2445	56	0	0
TE_19751	SVA_A	SVA	Retroposon	chr9(-):74853612	TRPM6	Chimeric	Other	64.2445	56	0	0
TE_20978	AluSq	Alu	SINE	chr9(+):128678586	SET	Chimeric	Non-coding, Other	64.2445	56	0	0
TE_21969	AluYm1	Alu	SINE	chr10(-):14677536	FAM107B	Chimeric	Non-coding	64.2445	56	0	0
TE_22174	L2	L2	LINE	chr10(-):51947782	-	Intergenic	Non-coding	64.2445	113	0	1
TE_23896	THE1B	MaLR	LTR	chr11(+):41508036	-	Intergenic	Non-coding	64.2445	56	0	0
TE_24267	HERV9N	ERV1	LTR	chr11(+):98424170	-	Intergenic	Non-coding	64.2445	56	0	0
TE_29717	AluY	Alu	SINE	chr15(+):68253981	-	Intergenic	Non-coding	64.2445	56	0	0
TE_31400	SVA_A	SVA	Retroposon	chr17(+):3854447	-	Intergenic	Non-coding	64.2445	56	0	0
TE_32999	L1MDa_5end	L1	LINE	chr18(+):35205779	-	Intergenic	Non-coding	64.2445	56	0	0
TE_36560	L1MA9_3end	L1	LINE	chr21(+):14307791	ABCC13	Chimeric	Non-coding, Other	64.2445	56	0	0
TE_9858	L1P1_5end	L1	LINE	chr4(-):102380862	SLC39A8	Chimeric	Non-coding, Other	63.6809	112	1	0
TE_13893	L1HS_5end	L1	LINE	chr6(-):95758772	-	Intergenic	Non-coding	63.6809	112	0	1
TE_14784	THE1A	MaLR	LTR	chr6(+):50421299	-, ENSG00000233470	Chimeric, Intergenic	Non-coding	63.3991	449	3	4
TE_29776	AluY	Alu	SINE	chr15(+):73222288	NEO1	Chimeric	Non-coding, Other	63.3991	224	2	1
TE_12577	L1HS_5end	L1	LINE	chr5(+):66750286	MAST4	Chimeric	Non-coding, Other	63.2784	392	4	2
TE_3065	MER2	Tigger	DNA	chr1(+):163841436	-	Intergenic	Non-coding	63.1174	111	0	1
TE_3674	L4_C_Mam	RTE-X	LINE	chr2(+):7478053	-	Intergenic	Non-coding	63.1174	55	0	0
TE_3704	L2d2_3end	L2	LINE	chr2(+):11122996	-	Intergenic	Non-coding	63.1174	55	0	0
TE_5021	L1HS_5end	L1	LINE	chr2(+):228425639	-	Intergenic	Non-coding	63.1174	167	1	1
TE_8598	SVA_F	SVA	Retroposon	chr3(-):124368949	-	Intergenic	Non-coding	63.1174	55	0	0
TE_8721	SVA_F	SVA	Retroposon	chr3(-):132472008	-	Intergenic	Non-coding	63.1174	55	0	0
TE_13310	L1HS_5end	L1	LINE	chr6(-):9972041	ENSG00000293385	Chimeric	Non-coding	63.1174	55	0	0
TE_15220	LTR17	ERV1	LTR	chr6(+):144121418	-	Intergenic	Non-coding	63.1174	55	0	0
TE_17933	L2	L2	LINE	chr8(+):62610026	NKAIN3	Annoated	Other	63.1174	55	0	0
TE_25776	L1P1_5end	L1	LINE	chr12(+):16382880	MGST1	Chimeric	Non-coding	63.1174	55	0	0
TE_34469	AluJr	Alu	SINE	chr19(-):7431000	-	Intergenic	Non-coding, Other	63.1174	55	0	0
TE_38729	L1PREC2_5end	L1	LINE	chrX(+):113346520	-	Intergenic	Non-coding	63.1174	55	0	0
TE_17277	L1HS_5end	L1	LINE	chr7(+):113263336	-	Intergenic	Non-coding	62.8356	222	0	3
TE_2897	L3	CR1	LINE	chr1(+):147451204	-	Intergenic	Non-coding	62.5538	110	0	1
TE_3667	L2	L2	LINE	chr2(+):6262872	-	Intergenic	Non-coding	62.5538	110	1	0
TE_14710	MER57A1	ERV1	LTR	chr6(+):36878781	C6orf89	Chimeric	Other	62.5538	110	0	1
TE_29004	L1HS_5end	L1	LINE	chr15(-):53684583	WDR72	Chimeric	Non-coding, Other	62.4733	387	4	2
TE_37615	AluYf1	Alu	SINE	chrX(-):6187385	NLGN4X	Annoated	Non-coding	62.2721	441	2	5
TE_12466	SVA_B	SVA	Retroposon	chr5(+):42978760	ENSG00000286656, -	Chimeric, Intergenic	Non-coding	62.1781	330	3	2
TE_863	MLT2B3	ERV3	LTR	chr1(-):95380959	ENSG00000237954	Annoated	Non-coding	61.9903	109	0	1
TE_5682	HERVH	ERV1	LTR	chr2(-):71088946	-	Intergenic	Non-coding	61.9903	54	0	0
TE_6368	L1P1_5end	L1	LINE	chr2(-):193904012	-	Intergenic	Non-coding	61.9903	54	0	0
TE_7148	L1P3_5end, L1PA10_5end	L1	LINE	chr3(+):84366092	-	Intergenic	Non-coding	61.9903	54	0	0
TE_8449	L1PA15-16_5end	L1	LINE	chr3(-):103517036	-	Intergenic	Non-coding	61.9903	109	1	0
TE_9813	Harlequin	ERV1	LTR	chr4(-):92045880	-, ENSG00000249049	Chimeric, Intergenic	Non-coding	61.9903	54	0	0
TE_10039	L1P1_5end	L1	LINE	chr4(-):143665203	FREM3	Chimeric	Non-coding	61.9903	54	0	0
TE_11026	AluSc	Alu	SINE	chr4(+):145696059	C4orf51	Chimeric	Non-coding	61.9903	54	0	0
TE_14514	SVA_F	SVA	Retroposon	chr6(+):15415907	JARID2	Chimeric	Other	61.9903	54	0	0
TE_16161	AluY	Alu	SINE	chr7(-):109445609	ENSG00000230941, -	Chimeric, Intergenic	Non-coding	61.9903	54	0	0
TE_19392	LTR27	ERV1	LTR	chr8(-):143682120	-	Intergenic	Non-coding	61.9903	54	0	0
TE_21364	MER51C	ERV1	LTR	chr10(+):57513893	-	Intergenic	Non-coding	61.9903	164	0	2
TE_25091	L1HS_5end	L1	LINE	chr12(-):80477989	-	Intergenic	Non-coding	61.9903	54	0	0
TE_28128	AluYk2	Alu	SINE	chr14(-):22295901	-	Intergenic	Non-coding	61.9903	164	1	1
TE_28426	AluSg	Alu	SINE	chr14(-):64977432	RAB15	Chimeric	Non-coding, Other	61.9903	54	0	0
TE_37431	L2	L2	LINE	chr22(+):37954931	POLR2F	Chimeric	Non-coding, Other	61.9903	54	0	0
TE_37609	HERVL66	ERV3	LTR	chrX(-):4771866	-	Intergenic	Non-coding	61.9903	54	0	0
TE_37725	AluY	Alu	SINE	chrX(-):23193619	-, ENSG00000289084	Chimeric, Intergenic	Non-coding	61.9903	54	0	0
TE_1468	LTR12C	ERV1	LTR	chr1(-):196933697	-	Intergenic	Non-coding	61.9339	1098	5	14
TE_6718	L1HS_5end	L1	LINE	chr3(+):6490545	ENSG00000189229	Annoated	Non-coding	61.7555	1314	22	1
TE_8589	Charlie16a	Charlie	DNA	chr3(-):123097293	-	Intergenic	Non-coding	61.6146	163	1	1
TE_37758	AluYj4	Alu	SINE	chrX(-):31863100	DMD	Annoated, Chimeric	Non-coding, Truncated, Chimeric_truncated, Other	61.5072	381	0	6
TE_7510	LTR17	ERV1	LTR	chr3(+):146016698	ENSG00000243415, -	Chimeric, Intergenic	Non-coding	61.4267	108	0	1
TE_9098	MIR3	L2-end	SINE	chr3(-):187442977	-	Intergenic	Non-coding	61.4267	108	1	0
TE_9863	L1PBa_5end	L1	LINE	chr4(-):102475289	ENSG00000248161, -	Chimeric, Intergenic	Non-coding	61.4267	217	1	2
TE_38266	LTR7C	ERV1	LTR	chrX(+):279290	PLCXD1	Chimeric	Non-coding, Other	61.4267	108	1	0
TE_10269	Tigger3b	Tigger	DNA	chr4(-):186074580	-	Intergenic	Non-coding	61.314	271	0	4
TE_27353	MLT1F2, L1MC4_3end	MaLR, L1	LINE, LTR	chr13(-):94372156	-	Intergenic	Non-coding	61.145	216	0	3
TE_18213	L1MC_orf2	L1	LINE	chr8(+):114946364	-	Intergenic	Non-coding, Other	61.0886	270	2	2
TE_21363	L1HS_5end	L1	LINE	chr10(+):53499814	-	Intergenic	Non-coding	61.051	324	3	2
TE_748	LTR7	ERV1	LTR	chr1(-):79493812	ENSG00000288822	Annoated	Non-coding	60.8632	107	0	1
TE_3204	AluYk2	Alu	SINE	chr1(+):186837685	PLA2G4A	Chimeric	Other	60.8632	53	0	0
TE_3851	L1P1_5end	L1	LINE	chr2(+):33170015	LTBP1	Chimeric	Non-coding, Other	60.8632	161	2	0
TE_4198	LTR1C	ERV1	LTR	chr2(+):83695345	-	Intergenic	Non-coding	60.8632	53	0	0
TE_5397	L1P1_5end	L1	LINE	chr2(-):33170229	-	Intergenic	Non-coding	60.8632	161	2	0
TE_7220	HERVH	ERV1	LTR	chr3(+):104442787	-	Intergenic	Non-coding	60.8632	53	0	0
TE_7992	MER52C	ERV1	LTR	chr3(-):13658872	-	Intergenic	Non-coding	60.8632	53	0	0
TE_10486	SVA_A, SVA_B	SVA	Retroposon	chr4(+):25249537	PI4K2B	Chimeric	Other	60.8632	53	0	0
TE_11646	L1HS_5end	L1	LINE	chr5(-):78867277	ARSB	Chimeric	Non-coding	60.8632	107	0	1
TE_21092	LTR1B, LTR1A2	ERV1	LTR	chr10(+):4148977	-	Intergenic	Non-coding	60.8632	53	0	0
TE_22833	MLT1F1	MaLR	LTR	chr11(-):13952274	LINC02683, -	Chimeric, Intergenic	Non-coding	60.8632	107	0	1
TE_31665	Tigger3	Tigger	DNA	chr17(+):37611255	-	Intergenic	Non-coding	60.8632	53	0	0
TE_36267	AluSp	Alu	SINE	chr21(-):8870781	ENSG00000286033, -	Chimeric, Intergenic	Non-coding	60.8632	53	0	0
TE_21545	L1M4c_5end, L1MCc_5end	L1	LINE	chr10(+):87137158	-	Intergenic	Non-coding	60.5814	214	3	0
TE_11003	MER57A1	ERV1	LTR	chr4(+):141977722	-	Intergenic	Non-coding	60.4533	589	0	10
TE_19496	L1HS_5end	L1	LINE	chr9(-):13038270	-, ENSG00000285637	Chimeric, Intergenic	Non-coding, Other	60.4297	696	6	6
TE_10415	L1HS_5end	L1	LINE	chr4(+):10828945	-	Intergenic	Non-coding	60.3509	588	5	5
TE_14015	L1HS_5end	L1	LINE	chr6(-):113226873	-	Intergenic	Non-coding	60.2996	106	0	1
TE_16279	L1HS_5end	L1	LINE	chr7(-):130577871	COPG2	Chimeric	Other	60.2996	213	2	1
TE_17911	L1M6_5end	L1	LINE	chr8(+):57977067	LINC01602	Chimeric	Non-coding	60.2996	106	0	1
TE_20157	L1ME2_3end	L1	LINE	chr9(-):129462415	ENSG00000230676	Chimeric	Non-coding	60.2996	106	1	0
TE_23607	L1PBa_5end	L1	LINE	chr11(-):129148502	ARHGAP32	Chimeric	Non-coding, Other	60.2996	106	1	0
TE_33486	LTR12C	ERV1	LTR	chr18(-):55664884	TCF4	Annoated	Non-coding	60.2996	106	1	0
TE_34731	MER50	ERV1	LTR	chr19(-):29640410	-	Intergenic	Non-coding, Other	60.2996	106	1	0
TE_36300	SVA_B	SVA	Retroposon	chr21(-):17292434	-	Intergenic	Non-coding	60.2996	213	1	2
TE_38799	L1HS_5end	L1	LINE	chrX(+):131578772	ENSG00000286060	Annoated	Non-coding	60.2002	907	5	11
TE_3637	SVA_D	SVA	Retroposon	chr2(+):126891	-	Intergenic	Non-coding	60.1869	533	4	5
TE_16556	SVA_D	SVA	Retroposon	chr7(+):4623465	-	Intergenic	Non-coding	60.1869	266	0	4
TE_4358	L1HS_5end	L1	LINE	chr2(+):112509453	TTL, -	Chimeric, Intergenic	Non-coding	60.1771	1227	9	13
TE_19677	L1HS_5end	L1	LINE	chr9(-):41150346	ZNG1F	Chimeric	Non-coding	60.1655	1120	16	4
TE_11588	SVA_D	SVA	Retroposon	chr5(-):69516449	ENSG00000249295, -	Chimeric, Intergenic	Non-coding	60.1118	159	0	2
TE_24821	L1P1_5end	L1	LINE	chr12(-):42111532	GXYLT1	Chimeric	Non-coding	60.0179	212	3	0
TE_29689	SVA_A	SVA	Retroposon	chr15(+):63099012	ENSG00000259672, LACTB	Chimeric	Non-coding	59.9615	265	3	1
TE_38054	L1HS_5end	L1	LINE	chrX(-):105797372	-	Intergenic	Non-coding	59.8385	583	1	9
TE_4173	LTR7	ERV1	LTR	chr2(+):76579677	-	Intergenic	Non-coding	59.7361	52	0	0
TE_4440	L1HS_5end	L1	LINE	chr2(+):122351842	ENSG00000286481, -	Chimeric, Intergenic	Non-coding	59.7361	211	0	3
TE_5681	HERVE	ERV1	LTR	chr2(-):71021248	ENSG00000236469	Chimeric	Non-coding	59.7361	52	0	0
TE_6397	SVA_E	SVA	Retroposon	chr2(-):197618922	RFTN2	Chimeric	Non-coding	59.7361	52	0	0
TE_9608	L1PA10_5end	L1	LINE	chr4(-):68503634	-, YTHDC1	Chimeric, Intergenic	Non-coding, Other	59.7361	52	0	0
TE_10088	HERVH	ERV1	LTR	chr4(-):154922773	-	Intergenic	Non-coding	59.7361	52	0	0
TE_11231	AluYh3	Alu	SINE	chr4(+):187682302	ENSG00000249642	Chimeric	Non-coding	59.7361	52	0	0
TE_13996	Harlequin	ERV1	LTR	chr6(-):111290050	-	Intergenic	Non-coding	59.7361	317	3	2
TE_14052	LTR14B	ERV2	LTR	chr6(-):121895774	-	Intergenic	Non-coding	59.7361	52	0	0
TE_14274	MIR1_Amn	L2-end	SINE	chr6(-):154945589	-	Intergenic	Non-coding	59.7361	52	0	0
TE_22332	L1P1_orf2	L1	LINE	chr10(-):76475620	-	Intergenic	Non-coding	59.7361	52	0	0
TE_24993	HERVH	ERV1	LTR	chr12(-):59327120	-	Intergenic	Non-coding	59.7361	52	0	0
TE_25121	HAL1	L1	LINE	chr12(-):88815319	ENSG00000289174	Chimeric	Non-coding	59.7361	52	0	0
TE_26016	L1HS_5end	L1	LINE	chr12(+):55101895	ENSG00000293450, -	Chimeric, Intergenic	Non-coding	59.7361	52	0	0
TE_26720	L2	L2	LINE	chr13(+):50092132	DLEU1, -	Chimeric, Intergenic	Non-coding	59.7361	52	0	0
TE_26776	MER61-int, LTR27D	ERV1	LTR	chr13(+):61671155	-	Intergenic	Non-coding	59.7361	52	0	0
TE_30865	THE1B	MaLR	LTR	chr16(+):19421443	TMC5	Chimeric	Other	59.7361	158	2	0
TE_33728	AluSp	Alu	SINE	chr19(+):9230169	-, OR7E24	Chimeric, Intergenic	Non-coding	59.7361	52	0	0
TE_35772	THE1B	MaLR	LTR	chr20(-):9889447	-	Intergenic	Non-coding	59.7361	52	0	0
TE_16322	L1HS_5end	L1	LINE	chr7(-):137181996	ENSG00000234352	Annoated, Chimeric	Non-coding	59.5107	1055	15	4
TE_17286	L1PA6_3end	L1	LINE	chr7(+):115963063	-, TES	Chimeric, Intergenic	Non-coding, Other	59.4543	210	1	2
TE_5037	L1HS_5end	L1	LINE	chr2(+):230342492	SP140L	Chimeric	Non-coding, Other	59.4046	895	4	12
TE_8417	AluY	Alu	SINE	chr3(-):96210521	-	Intergenic	Non-coding	59.1725	104	0	1
TE_17255	SVA_F	SVA	Retroposon	chr7(+):108255218	-	Intergenic	Non-coding	59.092	366	0	6
TE_15727	AluYb8	Alu	SINE	chr7(-):42706529	LINC01448	Annoated	Non-coding	59.0316	418	1	6
TE_18672	AluYf1	Alu	SINE	chr8(-):28404720	FBXO16, ZNF395	Chimeric	Non-coding, Other	58.9847	156	2	0
TE_1467	L1P2_5end	L1	LINE	chr1(-):196817254	-	Intergenic	Non-coding	58.609	103	1	0
TE_4646	MLT2B4	ERV3	LTR	chr2(+):167935922	-	Intergenic	Non-coding	58.609	155	0	2
TE_7818	LTR17	ERV1	LTR	chr3(+):191659255	ENSG00000232353, -	Chimeric, Intergenic	Non-coding, Other	58.609	311	2	3
TE_8419	LTR17	ERV1	LTR	chr3(-):96674729	-	Intergenic	Non-coding	58.609	51	0	0
TE_9333	AluSx	Alu	SINE	chr4(-):9749810	-	Intergenic	Non-coding	58.609	51	0	0
TE_9618	L1PA7_3end	L1	LINE	chr4(-):68724189	UGT2B15, ENSG00000248635	Chimeric	Non-coding, Other	58.609	51	0	0
TE_10865	L1M5_orf2	L1	LINE	chr4(+):105512462	ARHGEF38, -	Chimeric, Intergenic	Non-coding, Other	58.609	51	0	0
TE_14676	SVA_D, SVA_B	SVA	Retroposon	chr6(+):34786602	BLTP3A	Chimeric	Other	58.609	103	1	0
TE_17827	LTR48B, LTR29	ERV1	LTR	chr8(+):39902149	IDO1	Chimeric	Non-coding, Other	58.609	51	0	0
TE_18082	L1P1_5end	L1	LINE	chr8(+):90399142	LINC00534	Chimeric	Non-coding	58.609	51	0	0
TE_20227	SVA_A, SVA_F	SVA	Retroposon	chr9(-):134118697	-, BRD3	Chimeric, Intergenic	Non-coding, Other	58.609	51	0	0
TE_22529	SVA_F	SVA	Retroposon	chr10(-):103130272	NT5C2	Chimeric	Non-coding, Other	58.609	207	0	3
TE_24327	MLT1D	MaLR	LTR	chr11(+):108669846	DDX10	Chimeric	Non-coding, Other	58.609	51	0	0
TE_24714	L1PBa_5end	L1	LINE	chr12(-):21595577	ENSG00000285854, GYS2	Chimeric	Other	58.609	51	0	0
TE_26184	L2a_3end	L2	LINE	chr12(+):85690765	-	Intergenic	Non-coding	58.609	51	0	0
TE_26763	LTR12C	ERV1	LTR	chr13(+):58858929	-	Intergenic	Non-coding	58.609	103	1	0
TE_28981	LTR17	ERV1	LTR	chr15(-):51655783	DMXL2, -	Chimeric, Intergenic	Non-coding, Other	58.609	103	0	1
TE_31026	HERVH	ERV1	LTR	chr16(+):35742371	LINC02167	Chimeric	Non-coding	58.609	51	0	0
TE_31562	MER117	Charlie	DNA	chr17(+):22438573	-	Intergenic	Non-coding	58.609	51	0	0
TE_35550	L2, L2a_3end	L2	LINE	chr20(+):46771014	-	Intergenic	Non-coding	58.609	103	0	1
TE_36408	L2	L2	LINE	chr21(-):35404439	-	Intergenic	Non-coding, Other	58.609	51	0	0
TE_38236	L1MEg2_5end	L1	LINE	chrX(-):152486868	GABRA3, -	Chimeric, Intergenic	Non-coding, Other	58.609	51	0	0
TE_19747	AluY	Alu	SINE	chr9(-):73979241	ENSG00000286840, -	Chimeric, Intergenic	Non-coding	58.1582	257	0	4
TE_9745	THE1D	MaLR	LTR	chr4(-):84126217	-, LINC02994	Chimeric, Intergenic	Non-coding	58.0454	102	0	1
TE_28283	L1M5_orf2	L1	LINE	chr14(-):43645089	-	Intergenic	Non-coding	58.0454	102	1	0
TE_37605	LTR7Y	ERV1	LTR	chrX(-):3559833	-	Intergenic	Non-coding	58.0454	102	0	1
TE_12858	AluYc	Alu	SINE	chr5(+):117404356	LINC00992, -	Chimeric, Intergenic	Non-coding	57.9327	256	1	3
TE_2939	SVA_D	SVA	Retroposon	chr1(+):151600089	SNX27, -	Chimeric, Intergenic	Non-coding, Other	57.8576	461	0	8
TE_6443	SVA_F	SVA	Retroposon	chr2(-):202535283	-	Intergenic	Non-coding	57.8576	153	0	2
TE_18968	L2c_3end	L2	LINE	chr8(-):80257511	-	Intergenic	Non-coding	57.8576	153	1	1
TE_18895	L1HS_5end	L1	LINE	chr8(-):69254605	ENSG00000253373, -, LINC01592	Chimeric, Intergenic	Non-coding	57.8039	358	1	5
TE_1336	MER66-int	ERV1	LTR	chr1(-):172566274	-	Intergenic	Non-coding	57.4819	50	0	0
TE_5396	SVA_E, SVA_A	SVA	Retroposon	chr2(-):32447646	-	Intergenic	Non-coding	57.4819	50	0	0
TE_5741	LTR12E	ERV1	LTR	chr2(-):83518117	-	Intergenic	Non-coding	57.4819	50	0	0
TE_10508	MLT1I	MaLR	LTR	chr4(+):27270882	-, LINC02261	Chimeric, Intergenic	Non-coding	57.4819	101	1	0
TE_11148	MER48	ERV1	LTR	chr4(+):172156165	GALNTL6	Chimeric	Other	57.4819	50	0	0
TE_14944	HERVH	ERV1	LTR	chr6(+):90671805	-	Intergenic	Non-coding	57.4819	50	0	0
TE_18945	AluYc3, SVA_A	Alu, SVA	Retroposon, SINE	chr8(-):77957324	-	Intergenic	Non-coding	57.4819	50	0	0
TE_19492	HERVL	ERV3	LTR	chr9(-):10961599	-	Intergenic	Non-coding	57.4819	101	0	1
TE_22084	SVA_A	SVA	Retroposon	chr10(-):32233509	-	Intergenic	Non-coding	57.4819	50	0	0
TE_23516	L2b_3end	L2	LINE	chr11(-):116356113	-	Intergenic	Non-coding, Other	57.4819	50	0	0
TE_27296	AluY	Alu	SINE	chr13(-):76074467	LINC01034, -	Chimeric, Intergenic	Non-coding	57.4819	50	0	0
TE_33594	MSTB	MaLR	LTR	chr18(-):77404011	-	Intergenic	Non-coding	57.4819	50	0	0
TE_35111	AluSz	Alu	SINE	chr19(-):54938643	NLRP7	Chimeric	Other	57.4819	101	0	1
TE_38024	L1HS_5end	L1	LINE	chrX(-):100550649	PCDH19, -	Chimeric, Intergenic	Non-coding, Other	57.4819	50	0	0
TE_38733	L1HS_5end	L1	LINE	chrX(+):114726153	HTR2C	Chimeric	Non-coding	57.4819	50	0	0
TE_8585	L1P1_5end	L1	LINE	chr3(-):122733260	-	Intergenic	Non-coding	57.2314	1370	8	18
TE_6628	SVA_A, SVA_F	SVA	Retroposon	chr2(-):232905841	NGEF	Annoated	Non-coding	57.1062	303	3	2
TE_2669	L1HS_5end	L1	LINE	chr1(+):89418226	GBP1P1	Chimeric	Non-coding, Other	57.0917	1316	12	13
TE_32214	L1PBa_5end	L1	LINE	chr17(-):13671915	-	Intergenic	Non-coding	56.981	454	5	3
TE_1634	L1HS_5end	L1	LINE	chr1(-):220245615	RAB3GAP2	Chimeric	Non-coding, Other	56.9183	100	0	1
TE_3495	LTR7	ERV1	LTR	chr1(+):229174606	-	Intergenic	Non-coding, Other	56.9183	100	0	1
TE_5169	L1P1_5end	L1	LINE	chr2(-):3369719	EIPR1	Chimeric	Non-coding, Other	56.9183	201	3	0
TE_18906	LTR12C	ERV1	LTR	chr8(-):72387886	-	Intergenic	Non-coding	56.9183	100	0	1
TE_21933	LTR12E	ERV1	LTR	chr10(-):9183343	-	Intergenic	Non-coding	56.9183	100	0	1
TE_37580	AluSx	Alu	SINE	chrX(-):280120	-	Intergenic	Non-coding	56.6366	803	15	0
TE_5192	L2c_3end	L2	LINE	chr2(-):7335812	-	Intergenic	Non-coding	56.3548	49	0	0
TE_7725	MLT1D	MaLR	LTR	chr3(+):181461584	SOX2-OT	Annoated	Non-coding	56.3548	149	1	1
TE_9818	MamRep1879	Tip100	DNA	chr4(-):93852029	-	Intergenic	Non-coding	56.3548	49	0	0
TE_12644	UCON105	hAT	DNA	chr5(+):74519997	-	Intergenic	Non-coding	56.3548	49	0	0
TE_13624	AluSq2	Alu	SINE	chr6(-):42080621	-	Intergenic	Non-coding	56.3548	99	1	0
TE_16643	AluYh3	Alu	SINE	chr7(+):14003298	-	Intergenic	Non-coding	56.3548	99	0	1
TE_22844	L2a_3end, L2	L2	LINE	chr11(-):15699956	-	Intergenic	Non-coding	56.3548	49	0	0
TE_23889	LTR1C1	ERV1	LTR	chr11(+):39966216	-	Intergenic	Non-coding	56.3548	149	0	2
TE_25015	L2	L2	LINE	chr12(-):65664133	-	Intergenic	Non-coding, Other	56.3548	49	0	0
TE_26795	LTR9D	ERV1	LTR	chr13(+):67466850	-	Intergenic	Non-coding	56.3548	49	0	0
TE_26865	LTR7	ERV1	LTR	chr13(+):86358512	-	Intergenic	Non-coding	56.3548	49	0	0
TE_35686	AluYk3	Alu	SINE	chr20(+):63808915	ZBTB46-AS1	Chimeric	Non-coding	56.3548	49	0	0
TE_36581	MER39B	ERV1	LTR	chr21(+):17745266	-, ENSG00000244676	Chimeric, Intergenic	Non-coding	56.3548	499	3	6
TE_4387	L1HS_5end	L1	LINE	chr2(+):113477156	ZNG1B	Chimeric	Non-coding	56.1669	298	2	3
TE_33086	LTR12E	ERV1	LTR	chr18(+):55665276	ENSG00000267284, -	Chimeric, Intergenic	Non-coding	56.1294	248	1	3
TE_25863	L1HS_5end	L1	LINE	chr12(+):31163076	-	Intergenic	Non-coding	56.1133	696	5	8
TE_28304	L1P1_5end	L1	LINE	chr14(-):46508946	-	Intergenic	Non-coding	56.073	198	0	3
TE_32185	MLT1H2	MaLR	LTR	chr17(-):8586913	MYH10	Chimeric	Non-coding, Other	55.9791	297	0	5
TE_26213	L1PB1_3end	L1	LINE	chr12(+):92313991	-	Intergenic	Non-coding, Other	55.7912	98	0	1
TE_36318	LTR17	ERV1	LTR	chr21(-):18760208	MIR548XHG	Annoated	Non-coding	55.6222	986	7	12
TE_1375	HERVH	ERV1	LTR	chr1(-):178041710	CRYZL2P, CRYZL2P-SEC16B	Chimeric	Non-coding, Other	55.6034	147	2	0
TE_13942	SVA_F	SVA	Retroposon	chr6(-):105854249	ENSG00000284999	Chimeric	Non-coding	55.6034	147	0	2
TE_1920	SVA_A	SVA	Retroposon	chr1(+):7952937	PARK7, -	Chimeric, Intergenic	Non-coding, Other	55.5095	196	2	1
TE_4313	L1HS_5end	L1	LINE	chr2(+):102571998	-, SLC9A2	Chimeric, Intergenic	Non-coding, Other	55.5095	196	2	1
TE_33457	SVA_A	SVA	Retroposon	chr18(-):49578350	RPL17, RPL17-C18orf32, -	Chimeric, Intergenic	Non-coding, Truncated, Other	55.439	786	10	5
TE_2893	MER113	Charlie	DNA	chr1(+):146723235	HYDIN2	Chimeric	Other	55.2277	97	0	1
TE_6358	L1MC_orf2, L1MC3_3end	L1	LINE	chr2(-):192566149	-	Intergenic	Non-coding	55.2277	48	0	0
TE_7617	MER52A	ERV1	LTR	chr3(+):166028202	-	Intergenic	Non-coding	55.2277	48	0	0
TE_9087	MSTB	MaLR	LTR	chr3(-):186816491	-	Intergenic	Non-coding	55.2277	48	0	0
TE_15755	L1M4b_5end	L1	LINE	chr7(-):45092740	NACAD, -	Chimeric, Intergenic	Annoated, Non-coding, Chimeric_truncated, Truncated	55.2277	48	0	0
TE_17229	L1ME3_3end	L1	LINE	chr7(+):105379562	-	Intergenic	Non-coding	55.2277	48	0	0
TE_18137	L1P1_5end	L1	LINE	chr8(+):99313110	VPS13B	Chimeric	Non-coding, Other	55.2277	48	0	0
TE_18220	L2	L2	LINE	chr8(+):115894235	-	Intergenic	Non-coding	55.2277	48	0	0
TE_19010	L1P1_5end	L1	LINE	chr8(-):90375891	ENSG00000254180	Chimeric	Non-coding	55.2277	48	0	0
TE_23788	SVA_F	SVA	Retroposon	chr11(+):18121263	MRGPRX3	Chimeric	Non-coding	55.2277	97	0	1
TE_32011	MER44A	Tigger	DNA	chr17(+):78763707	-	Intergenic	Non-coding	55.2277	48	0	0
TE_32994	RhiBie-1.49	MaLR	LTR	chr18(+):32944867	ENSG00000263450	Chimeric	Non-coding	55.2277	48	0	0
TE_33221	AluSz	Alu	SINE	chr18(-):2176534	ENSG00000263745	Chimeric	Non-coding	55.2277	48	0	0
TE_33487	LTR81C	Gypsy	LTR	chr18(-):55688441	-	Intergenic	Non-coding	55.2277	97	0	1
TE_35602	MLT1E2, MLT1D	MaLR	LTR	chr20(+):51926837	-	Intergenic	Non-coding	55.2277	97	0	1
TE_35769	SVA_D	SVA	Retroposon	chr20(-):8644702	-	Intergenic	Non-coding	55.2277	97	0	1
TE_36913	L1PA13_3end	L1	LINE	chr22(-):26905675	-	Intergenic	Non-coding, Other	55.2277	48	0	0
TE_38148	L1P1_5end	L1	LINE	chrX(-):126460331	-	Intergenic	Non-coding, Other	55.0951	830	3	13
TE_6102	AluYk3	Alu	SINE	chr2(-):155231274	-, ENSG00000230991	Chimeric, Intergenic	Non-coding	55.0399	292	1	4
TE_2592	L1HS_5end	L1	LINE	chr1(+):77005117	ST6GALNAC5	Chimeric	Non-coding, Other	54.852	145	1	1
TE_21361	L1PBa1_5end	L1	LINE	chr10(+):52499831	-	Intergenic	Non-coding	54.852	145	2	0
TE_8491	L1HS_5end	L1	LINE	chr3(-):108749780	RETNLB	Chimeric	Non-coding	54.7581	582	0	11
TE_6031	L1HS_5end	L1	LINE	chr2(-):133910867	-	Intergenic	Non-coding, Other	54.6973	824	8	8
TE_13215	L1HS_5end	L1	LINE	chr5(+):180908149	BTNL8	Chimeric	Non-coding	54.6642	96	0	1
TE_15652	THE1A	MaLR	LTR	chr7(-):30000872	SCRN1	Chimeric	Non-coding, Other	54.6642	96	1	0
TE_26120	MLT1J-int	MaLR	LTR	chr12(+):73329033	-	Intergenic	Non-coding	54.6642	96	0	1
TE_27268	MER52A	ERV1	LTR	chr13(-):64075424	LINC00355	Annoated	Non-coding	54.6642	1357	9	18
TE_23392	AluY	Alu	SINE	chr11(-):94432718	MRE11	Chimeric	Non-coding	54.3824	192	0	3
TE_10936	L1P1_5end	L1	LINE	chr4(+):122945407	AFG2A	Chimeric	Non-coding, Other	54.3511	433	4	4
TE_10709	SVA_A, AluYc	Alu, SVA	Retroposon, SINE	chr4(+):72039005	NPFFR2	Annoated	Non-coding	54.326	481	1	8
TE_33188	L1P1_5end	L1	LINE	chr18(+):79290366	ATP9B	Chimeric	Non-coding, Other	54.2616	673	6	7
TE_765	AluJb	Alu	SINE	chr1(-):84149497	-	Intergenic	Non-coding	54.1006	47	0	0
TE_2421	HERV17	ERV1	LTR	chr1(+):51227633	-	Intergenic	Non-coding	54.1006	95	1	0
TE_4172	HERVH	ERV1	LTR	chr2(+):76577101	ENSG00000287130, -	Chimeric, Intergenic	Non-coding	54.1006	47	0	0
TE_7299	SVA_B	SVA	Retroposon	chr3(+):119242029	B4GALT4-AS1, -, ARHGAP31	Chimeric, Intergenic	Non-coding, Other	54.1006	47	0	0
TE_8916	L1HS_5end	L1	LINE	chr3(-):159101392	-	Intergenic	Non-coding	54.1006	47	0	0
TE_11108	LTR5_Hs	ERV2	LTR	chr4(+):160659597	-	Intergenic	Non-coding	54.1006	47	0	0
TE_13737	L1P1_orf2	L1	LINE	chr6(-):61721586	-	Intergenic	Non-coding	54.1006	47	0	0
TE_13946	HERV17	ERV1	LTR	chr6(-):106229146	ATG5	Chimeric	Non-coding	54.1006	47	0	0
TE_14854	L1HS_5end	L1	LINE	chr6(+):72994298	KCNQ5	Chimeric	Non-coding, Other	54.1006	47	0	0
TE_15217	AluYj4	Alu	SINE	chr6(+):143925279	ZC2HC1B, ENSG00000280148	Chimeric	Non-coding	54.1006	95	0	1
TE_15363	L1HS_5end	L1	LINE	chr6(+):162995379	PACRG	Chimeric	Non-coding, Other	54.1006	47	0	0
TE_23454	L1PBa1_5end	L1	LINE	chr11(-):107092314	GUCY1A2, -	Chimeric, Intergenic	Non-coding, Other	54.1006	47	0	0
TE_24232	L1HS_5end	L1	LINE	chr11(+):90095330	NAALAD2, -	Chimeric, Intergenic	Non-coding	54.1006	47	0	0
TE_28518	AluJo	Alu	SINE	chr14(-):75153267	TMED10	Chimeric	Non-coding	54.1006	47	0	0
TE_28982	MSTA	MaLR	LTR	chr15(-):51696720	ENSG00000259241	Chimeric	Non-coding	54.1006	47	0	0
TE_35261	L2	L2	LINE	chr20(+):9928268	ANKEF1, -, PARAL1	Chimeric, Intergenic	Non-coding	54.1006	95	0	1
TE_35304	L1ME4a_3end	L1	LINE	chr20(+):18514756	SEC23B	Chimeric	Non-coding, Other	54.1006	47	0	0
TE_15783	AluSq2	Alu	SINE	chr7(-):48000248	SUN3	Annoated	Non-coding	53.9597	1148	7	16
TE_22936	MLT1A0	MaLR	LTR	chr11(-):38593740	-	Intergenic	Non-coding	53.8188	190	1	2
TE_35408	SVA_D	SVA	Retroposon	chr20(+):33698591	ZNF341, -	Chimeric, Intergenic	Non-coding, Other	53.8188	190	0	3
TE_18941	AluY	Alu	SINE	chr8(-):76597678	ZFHX4-AS1, -, ENSG00000253681	Chimeric, Intergenic	Non-coding	53.7538	619	1	11
TE_27532	L1P2_5end, L1HS_5end	L1	LINE	chr14(+):26678872	ENSG00000258081, -, NOVA1-DT	Chimeric, Intergenic	Non-coding	53.6779	761	4	11
TE_14566	L1PBa1_5end	L1	LINE	chr6(+):23228822	ENSG00000235743, -	Chimeric, Intergenic	Non-coding	53.6498	237	3	1
TE_38190	LTR41	ERV3	LTR	chrX(-):135888881	CT45A10	Annoated, Chimeric	Non-coding	53.6498	237	0	4
TE_5926	LTR16E1	ERV3	LTR	chr2(-):117087556	-	Intergenic	Non-coding	53.5371	94	0	1
TE_10158	L1PBa1_5end	L1	LINE	chr4(-):167895477	-	Intergenic	Non-coding	53.5371	189	0	3
TE_15720	LTR9	ERV1	LTR	chr7(-):39722127	ENSG00000228554	Chimeric	Non-coding	53.5371	189	0	3
TE_23090	L1HS_5end	L1	LINE	chr11(-):63435690	-	Intergenic	Non-coding	53.4243	236	3	1
TE_9457	LTR12C	ERV1	LTR	chr4(-):34335347	LINC02484	Annoated	Non-coding	53.3492	425	1	7
TE_4399	LTR8B	ERV1	LTR	chr2(+):117128881	-	Intergenic	Non-coding	52.9735	46	0	0
TE_5371	AluYk2	Alu	SINE	chr2(-):30190581	-	Intergenic	Non-coding	52.9735	46	0	0
TE_5577	L1HS_5end	L1	LINE	chr2(-):60141577	-	Intergenic	Non-coding	52.9735	93	0	1
TE_7212	L1M1_5end	L1	LINE	chr3(+):102205461	ZPLD1	Chimeric	Non-coding, Other	52.9735	46	0	0
TE_7910	AluYk3	Alu	SINE	chr3(-):1987593	ENSG00000225044	Annoated	Non-coding	52.9735	93	0	1
TE_9001	L1M5_orf2	L1	LINE	chr3(-):176423322	LINC01208	Chimeric	Non-coding	52.9735	46	0	0
TE_11684	Charlie2b	Charlie	DNA	chr5(-):86408542	-	Intergenic	Non-coding	52.9735	46	0	0
TE_12816	MER57A-int	ERV1	LTR	chr5(+):104366266	-	Intergenic	Non-coding	52.9735	46	0	0
TE_17352	MER61A, LTR27D	ERV1	LTR	chr7(+):126668244	-	Intergenic	Non-coding	52.9735	46	0	0
TE_18339	L1HS_5end	L1	LINE	chr8(+):128714434	-	Intergenic	Non-coding	52.9735	46	0	0
TE_18980	LTR7	ERV1	LTR	chr8(-):83510622	-	Intergenic	Non-coding	52.9735	46	0	0
TE_20668	LTR7	ERV1	LTR	chr9(+):87411041	-	Intergenic	Non-coding	52.9735	140	0	2
TE_24150	HERVE_a	ERV1	LTR	chr11(+):75040481	SLCO2B1	Chimeric	Non-coding, Other	52.9735	46	0	0
TE_26131	L1M3_orf2, L1M5_orf2	L1	LINE	chr12(+):74852289	-	Intergenic	Non-coding	52.9735	46	0	0
TE_27275	LTR71A	ERV1	LTR	chr13(-):67348263	-	Intergenic	Non-coding	52.9735	516	0	10
TE_27761	LTR29	ERV1	LTR	chr14(+):64173137	SYNE2	Chimeric	Other	52.9735	46	0	0
TE_36327	L1PBa1_5end	L1	LINE	chr21(-):22994014	-	Intergenic	Non-coding	52.9735	93	0	1
TE_17928	L1HS_5end	L1	LINE	chr8(+):61273802	-, CLVS1	Chimeric, Intergenic	Non-coding, Other	52.8125	327	1	5
TE_588	HERVH	ERV1	LTR	chr1(-):53426983	LRP8, ENSG00000293253, -	Chimeric, Intergenic	Non-coding, Other	52.41	185	2	1
TE_6473	MER61A	ERV1	LTR	chr2(-):207446852	ENSG00000223725, -	Chimeric, Intergenic	Non-coding	52.41	92	0	1
TE_11289	L1P2_5end	L1	LINE	chr5(-):10780389	ENSG00000250576, DAP	Chimeric	Non-coding	52.41	92	0	1
TE_13407	AluSx	Alu	SINE	chr6(-):21325840	-	Intergenic	Non-coding	52.41	92	1	0
TE_18424	AluYh7	Alu	SINE	chr8(+):143767745	IQANK1, -	Chimeric, Intergenic	Non-coding, Other	52.41	92	1	0
TE_18771	AluSq2	Alu	SINE	chr8(-):43020934	-	Intergenic	Non-coding	52.41	92	1	0
TE_19484	SVA_C	SVA	Retroposon	chr9(-):6622941	GLDC	Annoated	Non-coding	52.41	92	1	0
TE_21597	MER77	ERV3	LTR	chr10(+):92892666	EXOC6	Chimeric	Non-coding, Other	52.41	92	1	0
TE_33218	L1M5_orf2	L1	LINE	chr18(-):2117145	ENSG00000263745	Chimeric	Non-coding	52.41	92	0	1
TE_23715	HERV-Fc1_LTR2	ERV1	LTR	chr11(+):5928645	-, OR56A3	Chimeric, Intergenic	Non-coding, Other	52.3666	603	6	6
TE_3410	MER52C	ERV1	LTR	chr1(+):220462910	-	Intergenic	Non-coding	52.0198	599	7	5
TE_20322	L1HS_5end	L1	LINE	chr9(+):12334087	TYRP1, -	Chimeric, Intergenic	Non-coding, Other	51.9716	829	12	5
TE_4670	AluSc	Alu	SINE	chr2(+):171002034	-	Intergenic	Non-coding	51.8464	45	0	0
TE_4716	SVA_F	SVA	Retroposon	chr2(+):177945632	-	Intergenic	Non-coding	51.8464	45	0	0
TE_5509	L1PBa1_5end	L1	LINE	chr2(-):45145251	-	Intergenic	Non-coding	51.8464	137	0	2
TE_5624	SVA_F	SVA	Retroposon	chr2(-):64512418	-	Intergenic	Non-coding	51.8464	137	0	2
TE_6881	THE1D	MaLR	LTR	chr3(+):34184750	LINC01811, -, ENSG00000236452	Chimeric, Intergenic	Non-coding, Other	51.8464	689	1	13
TE_8427	MLT1A	MaLR	LTR	chr3(-):98976583	-	Intergenic	Non-coding	51.8464	45	0	0
TE_9163	LTR78B	ERV1	LTR	chr3(-):194862602	-	Intergenic	Non-coding	51.8464	45	0	0
TE_11767	LTR27E	ERV1	LTR	chr5(-):105392969	ENSG00000251574	Annoated	Non-coding	51.8464	45	0	0
TE_15272	L1PB_orf2	L1	LINE	chr6(+):151643770	-, ESR1	Chimeric, Intergenic	Non-coding, Other	51.8464	91	1	0
TE_16010	L1HS_5end	L1	LINE	chr7(-):91583670	-	Intergenic	Non-coding	51.8464	91	0	1
TE_18862	MER6A	Tigger	DNA	chr8(-):61762485	-	Intergenic	Non-coding	51.8464	45	0	0
TE_20826	SVA_C	SVA	Retroposon	chr9(+):111617428	-	Intergenic	Non-coding	51.8464	45	0	0
TE_25780	HERVH	ERV1	LTR	chr12(+):17024095	ENSG00000287455, -	Chimeric, Intergenic	Non-coding	51.8464	45	0	0
TE_29677	SVA_D	SVA	Retroposon	chr15(+):60366050	-	Intergenic	Non-coding	51.8464	91	1	0
TE_30325	LTR7B	ERV1	LTR	chr16(-):29419300	NPIPB11	Chimeric	Non-coding, Other	51.8464	45	0	0
TE_35236	SVA_D	SVA	Retroposon	chr20(+):5701468	SHLD1, -	Chimeric, Intergenic	Non-coding, Other	51.8464	321	1	5
TE_15050	MER57A-int	ERV1	LTR	chr6(+):112465169	-	Intergenic	Non-coding	51.5646	182	0	3
TE_37213	MLT1E1A	MaLR	LTR	chr22(-):47760469	-	Intergenic	Non-coding	51.4707	136	2	0
TE_24700	HERVH	ERV1	LTR	chr12(-):20820453	-	Intergenic	Non-coding	51.3455	409	1	7
TE_9437	LTR1A2	ERV1	LTR	chr4(-):28402894	ENSG00000250038	Annoated	Non-coding	51.3341	500	3	7
TE_9627	MER4B-int	ERV1	LTR	chr4(-):69179824	-	Intergenic	Non-coding	51.2829	90	0	1
TE_16909	L1ME2_3end	L1	LINE	chr7(+):53791932	-	Intergenic	Non-coding	51.2829	90	1	0
TE_26856	LTR17	ERV1	LTR	chr13(+):82457985	-	Intergenic	Non-coding	51.2829	90	1	0
TE_3907	L1MC3_3end	L1	LINE	chr2(+):41143727	ENSG00000293085	Annoated	Non-coding	51.142	362	4	3
TE_10702	L1HS_5end	L1	LINE	chr4(+):71059468	SLC4A4, -	Chimeric, Intergenic	Non-coding, Chimeric_normal, Chimeric_truncated	51.095	135	1	1
TE_17591	LTR33	ERV3	LTR	chr8(+):5410723	-	Intergenic	Non-coding	50.9447	225	3	1
TE_715	LTR7	ERV1	LTR	chr1(-):72987902	-	Intergenic	Non-coding	50.7193	44	0	0
TE_2654	MLT2A1, MLT2B1	ERV3	LTR	chr1(+):87846980	-	Intergenic	Non-coding, Other	50.7193	44	0	0
TE_2991	L2	L2	LINE	chr1(+):156697833	METTL25B	Chimeric	Non-coding, Other	50.7193	44	0	0
TE_4761	LTR7	ERV1	LTR	chr2(+):188033809	ENSG00000289205	Annoated	Non-coding	50.7193	134	1	1
TE_5191	L1M5_orf2	L1	LINE	chr2(-):7154470	-	Intergenic	Non-coding	50.7193	44	0	0
TE_6977	AluSz	Alu	SINE	chr3(+):47203661	-	Intergenic	Non-coding	50.7193	44	0	0
TE_7574	LTR78B	ERV1	LTR	chr3(+):157739071	-	Intergenic	Non-coding	50.7193	89	0	1
TE_10126	L1HS_5end	L1	LINE	chr4(-):160574417	-	Intergenic	Non-coding	50.7193	44	0	0
TE_10675	LTR7	ERV1	LTR	chr4(+):68407381	TMPRSS11E	Chimeric	Other	50.7193	44	0	0
TE_13748	L1P4c_5end	L1	LINE	chr6(-):68195191	-	Intergenic	Non-coding	50.7193	44	0	0
TE_13858	SVA_F	SVA	Retroposon	chr6(-):87010559	-	Intergenic	Non-coding	50.7193	44	0	0
TE_14311	MER92-int	ERV1	LTR	chr6(-):161007197	-	Intergenic	Non-coding	50.7193	44	0	0
TE_14943	HERVH	ERV1	LTR	chr6(+):90671055	-	Intergenic	Non-coding	50.7193	44	0	0
TE_14947	HERVH	ERV1	LTR	chr6(+):90673726	-	Intergenic	Non-coding	50.7193	44	0	0
TE_16833	MLT1K	MaLR	LTR	chr7(+):40348611	-, SUGCT	Chimeric, Intergenic	Non-coding	50.7193	89	0	1
TE_16902	MER4D	ERV1	LTR	chr7(+):52085839	-	Intergenic	Non-coding	50.7193	44	0	0
TE_19157	AluY	Alu	SINE	chr8(-):111283569	LINC01609, -	Chimeric, Intergenic	Non-coding	50.7193	44	0	0
TE_23015	L1PBa1_5end	L1	LINE	chr11(-):58446308	OR5B2, OR5B12, -	Chimeric, Intergenic	Non-coding	50.7193	44	0	0
TE_24738	AluYk3	Alu	SINE	chr12(-):25519500	LMNTD1	Chimeric	Non-coding	50.7193	44	0	0
TE_25227	L1PB_orf2	L1	LINE	chr12(-):99857768	ANKS1B	Chimeric	Other	50.7193	44	0	0
TE_29300	AluYk3	Alu	SINE	chr15(-):83442951	-	Intergenic	Non-coding	50.7193	44	0	0
TE_30251	LTR7B	ERV1	LTR	chr16(-):22498579	-	Intergenic	Non-coding	50.7193	44	0	0
TE_30409	L1HS_5end	L1	LINE	chr16(-):54042480	ENSG00000261049	Chimeric	Non-coding	50.7193	44	0	0
TE_32567	LTR17	ERV1	LTR	chr17(-):55018414	-	Intergenic	Non-coding	50.7193	44	0	0
TE_33474	L1PBa1_5end	L1	LINE	chr18(-):52636476	-	Intergenic	Non-coding	50.7193	44	0	0
TE_35398	SVA_B	SVA	Retroposon	chr20(+):32723712	-	Intergenic	Non-coding	50.7193	44	0	0
TE_37581	AluJo, AluJr4	Alu	SINE	chrX(-):322412	-, GTPBP6	Chimeric, Intergenic	Non-coding, Other	50.7193	44	0	0
TE_38386	AluSq10	Alu	SINE	chrX(+):27463615	DCAF8L2, -	Chimeric, Intergenic	Non-coding	50.7193	179	1	2
TE_38412	THE1A	MaLR	LTR	chrX(+):35451989	-	Intergenic	Non-coding	50.7193	44	0	0
TE_4618	SVA_B	SVA	Retroposon	chr2(+):160448858	-	Intergenic	Non-coding	50.4939	223	4	0
TE_6823	ERV3-16A3_I	ERV3	LTR	chr3(+):19024374	-	Intergenic	Non-coding	50.4375	178	3	0
TE_18040	LTR12E	ERV1	LTR	chr8(+):83403738	LINC01419	Annoated	Non-coding	50.4062	804	6	11
TE_24235	L1P1_orf2	L1	LINE	chr11(+):90637719	-	Intergenic	Non-coding	50.3436	133	2	0
TE_24828	L1HS_5end	L1	LINE	chr12(-):44687336	NELL2	Chimeric	Non-coding, Other	50.3436	133	2	0
TE_4799	LTR12C	ERV1	LTR	chr2(+):193502785	ENSG00000286868, -	Chimeric, Intergenic	Non-coding	50.2685	222	3	1
TE_19278	L2b_3end	L2	LINE	chr8(-):129388428	CCDC26	Chimeric	Non-coding, Other	50.1558	88	0	1
TE_36298	THE1B	MaLR	LTR	chr21(-):17249315	-	Intergenic	Non-coding	50.1558	88	0	1
TE_21407	AluYk3	Alu	SINE	chr10(+):65266661	ENSG00000235356, -	Chimeric, Intergenic	Non-coding	49.874	176	0	3
TE_17142	L1HS_5end	L1	LINE	chr7(+):95837520	DYNC1I1	Annoated	Non-coding	49.7175	1587	24	11
TE_1000	L1PBa1_5end	L1	LINE	chr1(-):116046944	-, ENSG00000237993	Chimeric, Intergenic	Non-coding	49.5922	175	2	1
TE_4171	HERVH	ERV1	LTR	chr2(+):76575228	-	Intergenic	Non-coding	49.5922	43	0	0
TE_5239	HERVH	ERV1	LTR	chr2(-):12573636	-	Intergenic	Non-coding	49.5922	87	0	1
TE_6361	AluYk2	Alu	SINE	chr2(-):192897445	-	Intergenic	Non-coding	49.5922	43	0	0
TE_9237	L1MDa_5end	L1	LINE	chr4(-):1829436	LETM1	Chimeric	Non-coding, Other	49.5922	43	0	0
TE_12369	AluY	Alu	SINE	chr5(+):23462412	PRDM9	Annoated	Non-coding	49.5922	87	0	1
TE_12539	L2	L2	LINE	chr5(+):57762606	-	Intergenic	Non-coding	49.5922	43	0	0
TE_15758	LTR2B	ERV1	LTR	chr7(-):46031261	-	Intergenic	Non-coding	49.5922	43	0	0
TE_17966	THE1D-int	MaLR	LTR	chr8(+):68632687	C8orf34	Chimeric	Non-coding, Chimeric_truncated, Other	49.5922	87	1	0
TE_19932	L1HS_5end	L1	LINE	chr9(-):100691101	-	Intergenic	Non-coding	49.5922	43	0	0
TE_28464	L1HS_5end	L1	LINE	chr14(-):70475676	-, ENSG00000257759	Chimeric, Intergenic	Non-coding	49.5922	43	0	0
TE_29840	L1HS_5end	L1	LINE	chr15(+):79491341	-	Intergenic	Non-coding	49.5922	87	0	1
TE_32109	SVA_D	SVA	Retroposon	chr17(-):3464343	SPATA22	Chimeric	Non-coding, Other	49.5922	43	0	0
TE_32206	AluJr	Alu	SINE	chr17(-):11106557	-	Intergenic	Non-coding	49.5922	43	0	0
TE_36643	AluY	Alu	SINE	chr21(+):30530802	-	Intergenic	Non-coding	49.5922	175	0	3
TE_10662	L1HS_5end	L1	LINE	chr4(+):65998851	ENSG00000249413	Annoated	Non-coding	49.5136	1888	27	15
TE_30005	L1PBa1_5end	L1	LINE	chr15(+):100017482	-	Intergenic	Non-coding	49.4044	262	5	0
TE_12975	LTR12C	ERV1	LTR	chr5(+):139549870	UBE2D2, -	Chimeric, Intergenic	Non-coding	49.3104	349	0	7
TE_25849	THE1B	MaLR	LTR	chr12(+):28146084	CCDC91	Annoated	Non-coding	49.24	698	13	2
TE_7738	AluSz, SVA_E	Alu, SVA	Retroposon, SINE	chr3(+):184149684	DVL3, -	Chimeric, Intergenic	Non-coding, Other	49.2165	392	5	3
TE_21160	THE1D	MaLR	LTR	chr10(+):13436530	-	Intergenic	Non-coding	49.1414	217	1	3
TE_4540	L1HS_5end	L1	LINE	chr2(+):144903226	TEX41	Chimeric	Non-coding	49.0287	173	1	2
TE_7932	SVA_D	SVA	Retroposon	chr3(-):5113923	-	Intergenic	Non-coding	49.0287	86	1	0
TE_10111	L1MEf_5end	L1	LINE	chr4(-):158060230	ENSG00000287226	Chimeric	Non-coding	49.0287	86	1	0
TE_11476	MLT-int	MaLR	LTR	chr5(-):44505295	LINC02224	Chimeric	Non-coding	49.0287	86	1	0
TE_14647	SVA_A, SVA_F	SVA	Retroposon	chr6(+):32385372	TSBP1-AS1, -	Chimeric, Intergenic	Non-coding, Other	49.0287	173	1	2
TE_17427	L1HS_5end	L1	LINE	chr7(+):136831226	-	Intergenic	Non-coding	49.0287	86	0	1
TE_19173	L1P2_5end	L1	LINE	chr8(-):115371014	-	Intergenic	Non-coding	49.0287	173	0	3
TE_28823	AluJr	Alu	SINE	chr15(-):29675527	-	Intergenic	Non-coding	49.0287	86	1	0
TE_37990	AluYk3	Alu	SINE	chrX(-):87600395	-	Intergenic	Non-coding	49.0287	86	0	1
TE_11232	LTR50	ERV3	LTR	chr4(+):187745141	-	Intergenic	Non-coding, Other	48.9661	390	2	6
TE_1024	L1HS_5end	L1	LINE	chr1(-):118281268	-	Intergenic	Non-coding	48.9482	607	5	8
TE_15986	LTR12C	ERV1	LTR	chr7(-):84880576	-	Intergenic	Non-coding	48.916	216	1	3
TE_33469	MER61A	ERV1	LTR	chr18(-):50775361	-	Intergenic	Non-coding	48.8408	129	1	1
TE_9386	L2c_3end	L2	LINE	chr4(-):19076762	-	Intergenic	Non-coding	48.7469	172	0	3
TE_32215	L1PBa_5end	L1	LINE	chr17(-):13671973	-	Intergenic	Non-coding	48.7469	172	2	1
TE_38819	LTR41	ERV3	LTR	chrX(+):135713655	CT45A1	Chimeric, Annoated	Non-coding	48.5591	516	0	11
TE_1306	L1P1_5end	L1	LINE	chr1(-):169279788	NME7	Chimeric	Non-coding	48.4651	128	0	2
TE_4839	L1P3_orf2	L1	LINE	chr2(+):200645063	AOX1	Chimeric	Other	48.4651	85	1	0
TE_5250	LTR2	ERV1	LTR	chr2(-):13533210	-	Intergenic	Non-coding, Other	48.4651	515	10	1
TE_6099	L1ME3A_3end	L1	LINE	chr2(-):154667532	-	Intergenic	Non-coding	48.4651	42	0	0
TE_8395	SVA_C	SVA	Retroposon	chr3(-):84918866	LINC00971, -	Chimeric, Intergenic	Non-coding	48.4651	42	0	0
TE_8834	HERVH	ERV1	LTR	chr3(-):148418362	-	Intergenic	Non-coding	48.4651	42	0	0
TE_8882	LTR7	ERV1	LTR	chr3(-):153232212	-	Intergenic	Non-coding	48.4651	42	0	0
TE_10218	MLT1J2	MaLR	LTR	chr4(-):179196719	-	Intergenic	Non-coding	48.4651	128	1	1
TE_10446	LTR45	ERV1	LTR	chr4(+):15811864	CD38	Chimeric	Non-coding	48.4651	85	0	1
TE_10477	AluY	Alu	SINE	chr4(+):24421414	-	Intergenic	Non-coding	48.4651	42	0	0
TE_10973	HERVH	ERV1	LTR	chr4(+):134679608	ENSG00000249000, -	Chimeric, Intergenic	Non-coding	48.4651	85	0	1
TE_14956	LTR12D	ERV1	LTR	chr6(+):92724576	-	Intergenic	Non-coding, Other	48.4651	42	0	0
TE_21326	LTR28B	ERV1	LTR	chr10(+):44747944	-	Intergenic	Non-coding	48.4651	214	3	1
TE_22016	AluY	Alu	SINE	chr10(-):24227741	-	Intergenic	Non-coding	48.4651	42	0	0
TE_22521	LTR71A	ERV1	LTR	chr10(-):102193244	-	Intergenic	Non-coding	48.4651	42	0	0
TE_25658	L1PREC2_5end	L1	LINE	chr12(+):8509431	CLEC4D	Annoated	Non-coding	48.4651	128	2	0
TE_26175	AluY	Alu	SINE	chr12(+):84298252	-	Intergenic	Non-coding	48.4651	42	0	0
TE_29707	HERV17	ERV1	LTR	chr15(+):66975426	-	Intergenic	Non-coding	48.4651	42	0	0
TE_30086	AluSz	Alu	SINE	chr16(-):8019136	ENSG00000260289	Chimeric	Non-coding	48.4651	85	0	1
TE_31024	HERVH	ERV1	LTR	chr16(+):35742087	LINC02167	Chimeric	Non-coding	48.4651	42	0	0
TE_31531	SVA_F	SVA	Retroposon	chr17(+):19628055	ENSG00000290544	Chimeric	Non-coding	48.4651	42	0	0
TE_34876	AluJr	Alu	SINE	chr19(-):41372006	B9D2, -	Chimeric, Intergenic	Non-coding	48.4651	42	0	0
TE_35162	AluSg4	Alu	SINE	chr19(-):57459136	-	Intergenic	Non-coding	48.4651	42	0	0
TE_35372	SVA_F	SVA	Retroposon	chr20(+):31427077	DEFB123, -	Chimeric, Intergenic	Non-coding, Other	48.4651	42	0	0
TE_38743	L1HS_5end	L1	LINE	chrX(+):116520235	-	Intergenic	Non-coding	48.4651	171	2	1
TE_26800	LTR17	ERV1	LTR	chr13(+):69221958	LINC00383	Annoated	Non-coding	48.3846	600	2	11
TE_1001	THE1A	MaLR	LTR	chr1(-):116051910	-, ENSG00000237993	Chimeric, Intergenic	Non-coding	48.2397	213	4	0
TE_2054	LTR41, LTR50	ERV3	LTR	chr1(+):17759411	ACTL8	Chimeric	Non-coding	48.1577	469	0	10
TE_914	L2b_3end, L2	L2	LINE	chr1(-):108425291	SLC25A24P2	Chimeric	Non-coding	48.1431	298	4	2
TE_11918	LTR7Y	ERV1	LTR	chr5(-):136545071	-	Intergenic	Non-coding	48.127	426	4	5
TE_2892	L1HS_5end	L1	LINE	chr1(+):146722830	HYDIN2	Chimeric	Other	48.0894	255	1	4
TE_18919	L1ME1_3end	L1	LINE	chr8(-):73661742	STAU2	Chimeric	Non-coding, Other	48.0894	127	1	1
TE_24114	AluSx1	Alu	SINE	chr11(+):72290665	-	Intergenic	Non-coding	48.0894	127	2	0
TE_30028	MER54B	ERV3	LTR	chr16(-):761173	-	Intergenic	Non-coding	48.0894	127	2	0
TE_33163	LTR7Y	ERV1	LTR	chr18(+):73324817	LINC02582	Chimeric	Non-coding	48.0894	255	0	5
TE_4079	MIR	L2-end	SINE	chr2(+):65634633	-, LINC02934	Chimeric, Intergenic	Non-coding, Other	47.9016	84	1	0
TE_6810	L1P1_orf2	L1	LINE	chr3(+):18002005	BALR6, -	Chimeric, Intergenic	Non-coding	47.9016	84	0	1
TE_15301	SVA_D	SVA	Retroposon	chr6(+):156669933	-	Intergenic	Non-coding	47.9016	84	1	0
TE_21934	L1M4a1_5end	L1	LINE	chr10(-):9190590	-	Intergenic	Non-coding	47.9016	84	1	0
TE_22511	AluSz6	Alu	SINE	chr10(-):101756334	LINC03046, -	Chimeric, Intergenic	Non-coding	47.9016	84	1	0
TE_25771	LTR81B	Gypsy	LTR	chr12(+):16132398	MGST1, -	Chimeric, Intergenic	Non-coding	47.9016	84	0	1
TE_31992	L2b_3end	L2	LINE	chr17(+):76966793	-	Intergenic	Non-coding	47.9016	84	0	1
TE_36541	LTR12E	ERV1	LTR	chr21(+):8131973	-, ENSG00000278996	Chimeric, Intergenic	Non-coding	47.9016	84	1	0
TE_38576	SVA_B	SVA	Retroposon	chrX(+):70122644	IGBP1	Chimeric	Non-coding, Other	47.9016	84	0	1
TE_10067	L1HS_5end	L1	LINE	chr4(-):149915912	IQCM, -	Chimeric, Intergenic	Non-coding, Other	47.8211	296	1	5
TE_12944	MLT1K	MaLR	LTR	chr5(+):135559557	ENSG00000250167	Annoated	Non-coding	47.7889	423	6	3
TE_6968	SVA_D	SVA	Retroposon	chr3(+):46494211	RTP3	Chimeric	Non-coding	47.7137	126	0	2
TE_33224	THE1D	MaLR	LTR	chr18(-):2258374	ENSG00000263745	Annoated	Non-coding	47.7137	126	2	0
TE_3105	LTR2B	ERV1	LTR	chr1(+):171600887	MYOCOS	Annoated	Non-coding	47.499	589	5	8
TE_2008	SVA_F	SVA	Retroposon	chr1(+):13658284	-	Intergenic	Non-coding	47.338	83	0	1
TE_2839	LTR7B	ERV1	LTR	chr1(+):116862711	-	Intergenic	Non-coding, Other	47.338	41	0	0
TE_7925	L2	L2	LINE	chr3(-):4886306	ENSG00000235978	Chimeric	Non-coding	47.338	251	2	3
TE_9825	MER51E	ERV1	LTR	chr4(-):96089618	-	Intergenic	Non-coding	47.338	41	0	0
TE_13541	L1M4_orf2	L1	LINE	chr6(-):33483421	-	Intergenic	Non-coding	47.338	41	0	0
TE_14263	AluY	Alu	SINE	chr6(-):153855692	-	Intergenic	Non-coding	47.338	41	0	0
TE_14325	RhiBie-1.49	MaLR	LTR	chr6(-):164734372	-	Intergenic	Non-coding	47.338	83	0	1
TE_15674	MER5B	Charlie	DNA	chr7(-):32757867	-	Intergenic	Non-coding	47.338	41	0	0
TE_16248	LTR7	ERV1	LTR	chr7(-):125264290	ENSG00000219445	Annoated	Non-coding	47.338	41	0	0
TE_18120	L1P3_orf2	L1	LINE	chr8(+):95545858	-	Intergenic	Non-coding	47.338	41	0	0
TE_20471	AluSx	Alu	SINE	chr9(+):36448763	-	Intergenic	Non-coding	47.338	41	0	0
TE_25781	HERVH	ERV1	LTR	chr12(+):17024674	ENSG00000287455, -	Chimeric, Intergenic	Non-coding	47.338	41	0	0
TE_31029	LTR7C	ERV1	LTR	chr16(+):35745388	LINC02167	Chimeric	Non-coding	47.338	83	1	0
TE_31075	LTR12E	ERV1	LTR	chr16(+):53413269	RBL2, -	Chimeric, Intergenic	Non-coding, Other	47.338	167	1	2
TE_32995	AluY	Alu	SINE	chr18(+):32946964	-, ENSG00000263450	Chimeric, Intergenic	Non-coding	47.338	41	0	0
TE_38209	L1HS_5end	L1	LINE	chrX(-):138778690	FGF13, -	Chimeric, Intergenic	Non-coding	47.338	629	9	5
TE_38383	MamRep488	Tip100	DNA	chrX(+):24372639	-	Intergenic	Non-coding	47.338	41	0	0
TE_38926	AluSg7	Alu	SINE	chrY(+):17818618	-, OFD1P1Y	Chimeric, Intergenic	Non-coding	47.338	41	0	0
TE_23883	L1HS_5end	L1	LINE	chr11(+):36557249	RAG1	Chimeric	Non-coding, Other	47.2676	670	6	9
TE_19250	AluYk2	Alu	SINE	chr8(-):126292808	LINC00861	Annoated	Non-coding	47.1502	501	1	10
TE_37787	L1HS_5end	L1	LINE	chrX(-):42430889	-	Intergenic	Non-coding	47.1391	710	6	10
TE_31746	LTR12E, LTR12	ERV1	LTR	chr17(+):44369792	-	Intergenic	Non-coding, Other	46.9623	124	0	2
TE_15684	MLT2B4	ERV3	LTR	chr7(-):34655464	-, NPSR1-AS1	Chimeric, Intergenic	Non-coding	46.855	581	3	10
TE_4488	L1HS_5end	L1	LINE	chr2(+):134656186	-	Intergenic	Non-coding	46.8371	373	7	1
TE_3315	MER51D	ERV1	LTR	chr1(+):206115266	AVPR1B-DT, -	Chimeric, Intergenic	Non-coding, Other	46.7745	82	0	1
TE_5650	MLT1A1	MaLR	LTR	chr2(-):67886239	ENSG00000235495, LINC01829, -, LINC01812	Chimeric, Intergenic	Non-coding, Other	46.7745	82	0	1
TE_5844	L2	L2	LINE	chr2(-):100091969	AFF3	Chimeric	Non-coding, Other	46.7745	82	1	0
TE_12498	L1P1_5end	L1	LINE	chr5(+):45748720	-, ENSG00000250122	Chimeric, Intergenic	Non-coding	46.7745	248	1	4
TE_26552	MLT1C	MaLR	LTR	chr13(+):22793554	-	Intergenic	Non-coding	46.6618	206	1	3
TE_31636	L1P1_5end	L1	LINE	chr17(+):35274382	ENSG00000267364	Chimeric	Non-coding	46.6618	206	1	3
TE_4211	SVA_D	SVA	Retroposon	chr2(+):85487084	-	Intergenic	Non-coding	46.5866	247	2	3
TE_11357	MLT1F2	MaLR	LTR	chr5(-):31066531	ENSG00000287176, -	Chimeric, Intergenic	Non-coding, Other	46.5866	123	0	2
TE_32903	L1HS_5end	L1	LINE	chr18(+):10578293	ENSG00000265728, -	Chimeric, Intergenic	Non-coding	46.5866	123	1	1
TE_38790	L1P1_5end	L1	LINE	chrX(+):130453391	-	Intergenic	Non-coding	46.5866	123	2	0
TE_6313	L1PBa1_5end	L1	LINE	chr2(-):186771939	-	Intergenic	Non-coding	46.4927	164	3	0
TE_24742	ERV3-16A3_I	ERV3	LTR	chr12(-):26293479	ENSG00000255750, ITPR2-AS1, -	Chimeric, Intergenic	Non-coding	46.4927	164	1	2
TE_34672	SVA_F	SVA	Retroposon	chr19(-):20150327	ENSG00000267383, ENSG00000267220	Chimeric	Non-coding	46.4927	164	2	1
TE_12728	L1HS_5end	L1	LINE	chr5(+):82872422	-	Intergenic	Non-coding, Other	46.3134	451	2	8
TE_5922	LTR7	ERV1	LTR	chr2(-):114790575	-	Intergenic	Non-coding, Other	46.2109	40	0	0
TE_6575	LTR7	ERV1	LTR	chr2(-):223195205	-	Intergenic	Non-coding	46.2109	40	0	0
TE_11478	L1PB_orf2	L1	LINE	chr5(-):44608617	LINC02224	Chimeric	Non-coding	46.2109	40	0	0
TE_12751	L1HS_5end	L1	LINE	chr5(+):90822000	ADGRV1	Annoated	Non-coding	46.2109	40	0	0
TE_13299	MER58B	Charlie	DNA	chr6(-):8647840	-	Intergenic	Non-coding	46.2109	40	0	0
TE_14043	THE1B	MaLR	LTR	chr6(-):120556543	-	Intergenic	Non-coding	46.2109	163	1	2
TE_14108	HERVH	ERV1	LTR	chr6(-):131343687	-	Intergenic	Non-coding	46.2109	40	0	0
TE_19821	HERVH	ERV1	LTR	chr9(-):87414939	ENSG00000289166	Chimeric	Non-coding	46.2109	40	0	0
TE_23329	L1HS_5end	L1	LINE	chr11(-):82156245	MIR4300HG	Chimeric	Non-coding	46.2109	40	0	0
TE_24800	L1PBa1_5end	L1	LINE	chr12(-):34047935	ENSG00000245482	Chimeric	Non-coding	46.2109	40	0	0
TE_26337	LTR5_Hs	ERV2	LTR	chr12(+):110570849	TCTN1, -	Chimeric, Intergenic	Non-coding, Truncated, Chimeric_truncated, Other	46.2109	40	0	0
TE_28286	L2	L2	LINE	chr14(-):43742147	-	Intergenic	Non-coding	46.2109	81	0	1
TE_33382	L2c_3end	L2	LINE	chr18(-):34016748	NOL4	Chimeric	Non-coding, Other	46.2109	40	0	0
TE_34070	SVA_D	SVA	Retroposon	chr19(+):41180011	CYP2S1, -	Chimeric, Intergenic	Non-coding, Other	46.2109	122	0	2
TE_37755	L2c_3end	L2	LINE	chrX(-):30126417	-	Intergenic	Non-coding	46.2109	204	4	0
TE_38732	L1P1_orf2	L1	LINE	chrX(+):114705757	-	Intergenic	Non-coding	46.2109	40	0	0
TE_36562	L1HS_5end	L1	LINE	chr21(+):14927085	ENSG00000235277	Chimeric	Non-coding	46.1676	1064	14	11
TE_18957	LTR7Y	ERV1	LTR	chr8(-):79391357	-	Intergenic	Non-coding	46.07	326	0	7
TE_8576	MER11B	ERV2	LTR	chr3(-):122443689	KPNA1	Chimeric	Non-coding	45.8641	528	5	7
TE_6192	L1HS_5end	L1	LINE	chr2(-):169249008	LRP2	Chimeric	Other	45.8352	121	1	1
TE_21846	L1PBa1_5end	L1	LINE	chr10(+):132094902	JAKMIP3, -	Chimeric, Intergenic	Annoated, Non-coding, Chimeric_truncated, Other	45.8352	243	3	2
TE_1830	L2c_3end	L2	LINE	chr1(-):245869812	SMYD3	Chimeric	Non-coding	45.7601	202	1	3
TE_6359	MER51A	ERV1	LTR	chr2(-):192669840	ENSG00000232227	Chimeric	Non-coding	45.6474	80	0	1
TE_8914	L1HS_5end	L1	LINE	chr3(-):157897289	ENSG00000242536	Chimeric	Non-coding	45.6474	80	0	1
TE_15417	Tigger1	Tigger	DNA	chr7(-):96018	ENSG00000232325	Annoated	Non-coding	45.6474	80	0	1
TE_18014	LTR12C	ERV1	LTR	chr8(+):75665795	-	Intergenic	Non-coding	45.6474	80	0	1
TE_27903	L1HS_5end	L1	LINE	chr14(+):86080132	LINC02328	Chimeric	Non-coding	45.6474	80	1	0
TE_31401	AluJb	Alu	SINE	chr17(+):3966298	-	Intergenic	Non-coding	45.6474	80	1	0
TE_38825	AluSp	Alu	SINE	chrX(+):135894254	SAGE1	Chimeric	Other	45.6474	80	0	1
TE_11645	L1HS_5end	L1	LINE	chr5(-):78867191	ARSB	Chimeric	Non-coding	45.5065	322	3	4
TE_4196	L1PBa1_5end	L1	LINE	chr2(+):83517222	-	Intergenic	Non-coding	45.4595	120	1	1
TE_13241	L1HS_5end	L1	LINE	chr6(-):2423799	-	Intergenic	Non-coding	45.4595	120	1	1
TE_21572	LTR7Y	ERV1	LTR	chr10(+):90295309	-	Intergenic	Non-coding	45.4595	120	0	2
TE_35370	L2b_3end	L2	LINE	chr20(+):26071071	FAM182A	Chimeric	Non-coding	45.4595	120	1	1
TE_37092	MER11C	ERV2	LTR	chr22(-):38998231	APOBEC3B-AS1	Annoated	Non-coding	45.4595	120	2	0
TE_2628	L1HS_5end	L1	LINE	chr1(+):82136557	-	Intergenic	Non-coding	45.3656	321	1	6
TE_12725	L1HS_5end	L1	LINE	chr5(+):82435034	-, XRCC4	Chimeric, Intergenic	Non-coding, Other	45.3343	361	5	3
TE_23448	MLT1I	MaLR	LTR	chr11(-):105515621	CARD18	Annoated	Non-coding	45.1308	960	8	15
TE_4092	HERV16	ERV3	LTR	chr2(+):67961211	-	Intergenic	Non-coding	45.0838	119	2	0
TE_7287	L1HS_5end	L1	LINE	chr3(+):114276894	TIGIT	Annoated	Non-coding	45.0838	239	2	3
TE_24848	L2c_3end	L2	LINE	chr12(-):47276734	ENSG00000257925, -	Chimeric, Intergenic	Non-coding	45.0838	119	1	1
TE_28794	LTR12D	ERV1	LTR	chr15(-):26790265	GABRB3	Annoated	Non-coding	45.0838	119	2	0
TE_34842	AluY	Alu	SINE	chr19(-):39482572	-	Intergenic	Non-coding	45.0838	119	0	2
TE_38408	AluSg	Alu	SINE	chrX(+):32568259	-	Intergenic	Non-coding	45.0838	119	1	1
TE_2756	L1HS_5end	L1	LINE	chr1(+):104940705	-	Intergenic	Non-coding	45.0838	79	0	1
TE_3638	L1MA9_3end	L1	LINE	chr2(+):138353	-	Intergenic	Non-coding	45.0838	39	0	0
TE_4427	L1P4d_5end	L1	LINE	chr2(+):120382076	-	Intergenic	Non-coding	45.0838	39	0	0
TE_4581	HERVH	ERV1	LTR	chr2(+):154869604	ENSG00000293581	Chimeric	Non-coding	45.0838	39	0	0
TE_7614	LTR88b	Gypsy	LTR	chr3(+):165548960	LINC01322	Annoated	Non-coding	45.0838	39	0	0
TE_11149	L1M3_orf2	L1	LINE	chr4(+):172334752	GALNTL6	Chimeric	Non-coding, Other	45.0838	79	1	0
TE_11808	LTR7Y	ERV1	LTR	chr5(-):117051852	-	Intergenic	Non-coding, Other	45.0838	79	1	0
TE_12068	L1HS_5end	L1	LINE	chr5(-):156067964	-, ENSG00000286690	Chimeric, Intergenic	Non-coding	45.0838	39	0	0
TE_24739	L1PBa1_5end	L1	LINE	chr12(-):25630761	LMNTD1	Annoated	Non-coding	45.0838	79	0	1
TE_26194	LTR85c, LTR104_Mam	Gypsy	LTR	chr12(+):88624491	-	Intergenic	Non-coding	45.0838	79	0	1
TE_30923	L1ME4b_3end	L1	LINE	chr16(+):24960210	-	Intergenic	Non-coding	45.0838	39	0	0
TE_38403	LTR7	ERV1	LTR	chrX(+):31378069	-	Intergenic	Non-coding	45.0838	39	0	0
TE_38450	THE1-int	MaLR	LTR	chrX(+):43395366	ENSG00000285899	Annoated	Non-coding	45.0838	39	0	0
TE_38577	THE1C	MaLR	LTR	chrX(+):70209788	AWAT1	Chimeric	Non-coding, Other	45.0838	79	1	0
TE_27474	SVA_D	SVA	Retroposon	chr14(+):20505351	RNASE10	Chimeric	Non-coding	44.9711	398	4	5
TE_2878	MSTD	MaLR	LTR	chr1(+):144022457	SRGAP2D	Chimeric	Non-coding	44.9228	278	1	5
TE_10964	LTR12D	ERV1	LTR	chr4(+):131379759	LINC02377	Annoated	Non-coding, Other	44.9228	1115	8	19
TE_22935	AluYk2	Alu	SINE	chr11(-):38337200	-	Intergenic	Non-coding	44.896	716	4	13
TE_25100	MER52A, LTR27B	ERV1	LTR	chr12(-):86601276	MGAT4C	Annoated	Non-coding	44.8021	158	0	3
TE_19949	L1PBa_5end	L1	LINE	chr9(-):104556909	-	Intergenic	Non-coding	44.7081	118	1	1
TE_25595	L1HS_5end	L1	LINE	chr12(+):3397849	PRMT8, -	Chimeric, Intergenic	Non-coding, Other	44.7081	118	2	0
TE_26799	MER61A, MER61B	ERV1	LTR	chr13(+):68256904	-	Intergenic	Non-coding	44.7081	118	2	0
TE_27628	LTR12E, LTR12	ERV1	LTR	chr14(+):44385570	-	Intergenic	Non-coding	44.7081	118	0	2
TE_4602	L1PBa_5end, L1PBa1_5end	L1	LINE	chr2(+):157143591	-	Intergenic	Non-coding	44.5203	78	1	0
TE_5406	HERVH	ERV1	LTR	chr2(-):34702386	ENSG00000272027	Chimeric	Non-coding, Other	44.5203	78	1	0
TE_8522	SVA_D, SVA_E	SVA	Retroposon	chr3(-):113046901	-	Intergenic	Non-coding	44.5203	78	0	1
TE_11342	LTR12E	ERV1	LTR	chr5(-):25614120	-	Intergenic	Non-coding	44.5203	78	0	1
TE_17341	L1PA13_3end	L1	LINE	chr7(+):125089381	POT1-AS1	Chimeric	Non-coding	44.5203	78	0	1
TE_24965	SVA_D	SVA	Retroposon	chr12(-):56963281	-, RDH16	Chimeric, Intergenic	Non-coding	44.5203	78	1	0
TE_38503	L1M5_orf2	L1	LINE	chrX(+):50029004	CLCN5	Chimeric	Non-coding, Other	44.5203	78	1	0
TE_38949	MER61A	ERV1	LTR	chrY(-):6605876	-	Intergenic	Non-coding	44.5203	78	0	1
TE_18869	L1HS_5end	L1	LINE	chr8(-):64240481	LINC01414	Annoated, Chimeric	Non-coding	44.4076	787	1	18
TE_1702	LTR2B	ERV1	LTR	chr1(-):227719451	-	Intergenic	Non-coding	44.3324	117	2	0
TE_22933	L1MEc_5end	L1	LINE	chr11(-):38043108	-	Intergenic	Non-coding	44.3324	117	0	2
TE_26538	AluYk3	Alu	SINE	chr13(+):20460629	-	Intergenic	Non-coding	44.3324	117	0	2
TE_6301	L1HS_5end	L1	LINE	chr2(-):185864984	-, FSIP2-AS1	Chimeric, Intergenic	Non-coding	44.1371	978	8	16
TE_3082	LTR2B	ERV1	LTR	chr1(+):167863569	DCAF6, -	Chimeric, Intergenic	Non-coding, Other	43.9567	77	0	1
TE_3219	LTR12E	ERV1	LTR	chr1(+):191732533	-	Intergenic	Non-coding	43.9567	38	0	0
TE_6480	MER4A1	ERV1	LTR	chr2(-):208079155	PLEKHM3, -	Chimeric, Intergenic	Non-coding, Other	43.9567	38	0	0
TE_7727	L2d_3end	L2	LINE	chr3(+):181953319	LINC01206	Annoated	Non-coding	43.9567	194	1	3
TE_8537	LTR7Y	ERV1	LTR	chr3(-):116110902	-, LSAMP	Chimeric, Intergenic	Non-coding, Other	43.9567	116	0	2
TE_10813	AluYk3	Alu	SINE	chr4(+):94775866	BMPR1B	Chimeric	Other	43.9567	38	0	0
TE_13289	MER115	Tip100	DNA	chr6(-):6847817	-	Intergenic	Non-coding	43.9567	38	0	0
TE_14013	MLT1G1	MaLR	LTR	chr6(-):112846943	-	Intergenic	Non-coding	43.9567	155	1	2
TE_14780	MLT2B1	ERV3	LTR	chr6(+):47914402	-	Intergenic	Non-coding	43.9567	38	0	0
TE_15011	SVA_B	SVA	Retroposon	chr6(+):109046687	-	Intergenic	Non-coding	43.9567	233	1	4
TE_15721	LTR17	ERV1	LTR	chr7(-):40173428	-	Intergenic	Non-coding	43.9567	77	0	1
TE_16457	L2a_3end, L2	L2	LINE	chr7(-):153189009	-	Intergenic	Non-coding	43.9567	38	0	0
TE_18930	L1PBa1_5end	L1	LINE	chr8(-):75259318	CASC9	Chimeric	Non-coding	43.9567	38	0	0
TE_19161	LTR35	ERV1	LTR	chr8(-):112807075	CSMD3	Chimeric	Other	43.9567	38	0	0
TE_19330	LTR5_Hs	ERV2	LTR	chr8(-):137414505	-	Intergenic	Non-coding	43.9567	38	0	0
TE_24129	MIRc	L2-end	SINE	chr11(+):73458930	-	Intergenic	Non-coding	43.9567	38	0	0
TE_24330	MER1A	Charlie	DNA	chr11(+):110303833	-, ENSG00000290078	Chimeric, Intergenic	Non-coding	43.9567	77	0	1
TE_25641	AluY	Alu	SINE	chr12(+):7765323	NANOGNB	Annoated	Non-coding	43.9567	77	1	0
TE_26948	MER61D	ERV1	LTR	chr13(+):108886634	MYO16	Chimeric	Other	43.9567	155	0	3
TE_27471	SVA_D	SVA	Retroposon	chr14(+):20212525	-, OR11H4	Chimeric, Intergenic	Non-coding	43.9567	38	0	0
TE_28557	MLT1A1	MaLR	LTR	chr14(-):82614728	-	Intergenic	Non-coding, Other	43.9567	38	0	0
TE_35246	L2	L2	LINE	chr20(+):7060304	-, ENSG00000232271	Chimeric, Intergenic	Non-coding	43.9567	155	0	3
TE_35762	L1PA2_3end	L1	LINE	chr20(-):6316287	-	Intergenic	Non-coding	43.9567	38	0	0
TE_35909	Charlie1b	Charlie	DNA	chr20(-):33593699	-	Intergenic	Non-coding	43.9567	38	0	0
TE_38391	HERVH	ERV1	LTR	chrX(+):28504915	-	Intergenic	Non-coding	43.9567	38	0	0
TE_38487	SVA_D	SVA	Retroposon	chrX(+):48222449	-, SSX1	Chimeric, Intergenic	Annoated, Non-coding, Chimeric_normal	43.9567	116	1	1
TE_38558	L1HS_5end	L1	LINE	chrX(+):64302130	-	Intergenic	Non-coding	43.9567	38	0	0
TE_38594	LTR7B	ERV1	LTR	chrX(+):72730890	-	Intergenic	Non-coding	43.9567	38	0	0
TE_3636	SVA_D	SVA	Retroposon	chr2(+):126235	-	Intergenic	Non-coding	43.8904	661	9	7
TE_12357	THE1B	MaLR	LTR	chr5(+):20616398	LINC02241	Annoated	Non-coding	43.7607	892	2	20
TE_21864	L1PA10_3end	L1	LINE	chr10(-):771708	-	Intergenic	Non-coding	43.581	115	0	2
TE_28285	L1PB_orf2	L1	LINE	chr14(-):43655263	-	Intergenic	Non-coding	43.581	115	2	0
TE_31025	HERVH	ERV1	LTR	chr16(+):35742147	LINC02167	Chimeric	Non-coding	43.581	115	2	0
TE_12388	L1HS_5end	L1	LINE	chr5(+):29191727	LINC02109	Annoated	Non-coding	43.5607	1429	10	26
TE_37620	L1P1_5end	L1	LINE	chrX(-):6932867	PUDP, -	Chimeric, Intergenic	Non-coding	43.4822	732	1	17
TE_100	AluSx, SVA_B	Alu, SVA	Retroposon, SINE	chr1(-):9956711	LZIC	Chimeric	Non-coding	43.3932	153	3	0
TE_6079	MER74A	ERV3	LTR	chr2(-):148814059	-	Intergenic	Non-coding	43.3932	76	0	1
TE_10596	SVA_C	SVA	Retroposon	chr4(+):44167459	-	Intergenic	Non-coding	43.3932	76	1	0
TE_11025	L1PREC2_3end	L1	LINE	chr4(+):145695830	C4orf51	Chimeric	Non-coding	43.3932	76	0	1
TE_19942	MER50	ERV1	LTR	chr9(-):102652692	ENSG00000289079, -	Chimeric, Intergenic	Non-coding	43.3932	76	0	1
TE_28273	SVA_D, SVA_B	SVA	Retroposon	chr14(-):41674801	-	Intergenic	Non-coding	43.3932	76	0	1
TE_16297	MER41A	ERV1	LTR	chr7(-):134091272	-	Intergenic	Non-coding	43.3498	499	5	7
TE_7277	L1MEg_5end	L1	LINE	chr3(+):112981592	GTPBP8	Chimeric	Non-coding, Truncated, Chimeric_truncated, Other	43.2805	191	1	3
TE_38166	L1HS_5end	L1	LINE	chrX(-):131579064	IGSF1	Chimeric	Other	43.2805	191	2	2
TE_19577	L1P1_5end	L1	LINE	chr9(-):29450780	-	Intergenic	Non-coding	43.2707	882	18	4
TE_11575	L1P2_5end	L1	LINE	chr5(-):68691985	ENSG00000250237, -	Chimeric, Intergenic	Non-coding	43.2053	114	1	1
TE_33533	L1ME3G_3end	L1	LINE	chr18(-):60527146	-	Intergenic	Non-coding	43.2053	114	2	0
TE_37761	HUERS-P1	ERV1	LTR	chrX(-):33083155	DMD	Chimeric	Non-coding, Truncated, Other	43.2053	114	0	2
TE_16231	MIR	L2-end	SINE	chr7(-):122148260	AASS, -	Chimeric, Intergenic	Annoated, Non-coding, Other	43.1114	152	2	1
TE_36186	L2c_3end	L2	LINE	chr20(-):54168142	CYP24A1	Chimeric	Chimeric_truncated, Truncated	43.0551	190	2	2
TE_13923	L1HS_5end	L1	LINE	chr6(-):102170052	-	Intergenic	Non-coding	42.9321	418	6	4
TE_2568	AluYh3	Alu	SINE	chr1(+):70747864	LINC01788	Chimeric	Non-coding	42.8296	37	0	0
TE_4580	LTR7	ERV1	LTR	chr2(+):154867623	ENSG00000293581	Annoated	Non-coding	42.8296	37	0	0
TE_6820	MLT1A	MaLR	LTR	chr3(+):18872091	SATB1-AS1	Chimeric	Non-coding	42.8296	37	0	0
TE_7135	LTR30	ERV1	LTR	chr3(+):80307382	-	Intergenic	Non-coding	42.8296	37	0	0
TE_7142	HAL1	L1	LINE	chr3(+):82217705	-	Intergenic	Non-coding	42.8296	37	0	0
TE_7155	L1P1_orf2	L1	LINE	chr3(+):89369243	-	Intergenic	Non-coding	42.8296	189	4	0
TE_7308	SVA_E	SVA	Retroposon	chr3(+):121312757	STXBP5L	Chimeric	Non-coding, Other	42.8296	37	0	0
TE_7701	HERVH	ERV1	LTR	chr3(+):177667694	LINC00578	Chimeric	Non-coding	42.8296	151	1	2
TE_10914	MER21C	ERV3	LTR	chr4(+):117325481	LINC02263, -	Chimeric, Intergenic	Non-coding	42.8296	151	1	2
TE_11686	HERVE	ERV1	LTR	chr5(-):86568164	-	Intergenic	Non-coding	42.8296	151	0	3
TE_17625	AluY	Alu	SINE	chr8(+):9355175	PPP1R3B-DT	Chimeric	Non-coding	42.8296	37	0	0
TE_24458	L2c_3end	L2	LINE	chr11(+):126969324	ENSG00000255317, -	Chimeric, Intergenic	Non-coding	42.8296	37	0	0
TE_26789	HERVH	ERV1	LTR	chr13(+):66145064	-	Intergenic	Non-coding	42.8296	37	0	0
TE_27756	AluYc3	Alu	SINE	chr14(+):63805490	SYNE2	Chimeric	Other	42.8296	37	0	0
TE_31974	AluSz, AluJr	Alu	SINE	chr17(+):75889808	-	Intergenic	Non-coding	42.8296	113	0	2
TE_31977	AluSx1	Alu	SINE	chr17(+):76134747	RNF157-AS1	Chimeric	Non-coding	42.8296	75	0	1
TE_36897	LTR38, LTR38C	ERV1	LTR	chr22(-):24774413	PIWIL3	Annoated	Other	42.8296	113	0	2
TE_38006	L1HS_5end	L1	LINE	chrX(-):91753211	-	Intergenic	Non-coding	42.8296	75	0	1
TE_24137	LTR16B1	ERV3	LTR	chr11(+):73957962	DNAJB13	Chimeric	Non-coding	42.6888	302	0	7
TE_36565	HAL1	L1	LINE	chr21(+):15423060	-	Intergenic	Non-coding	42.6686	529	4	9
TE_11760	L1HS_5end	L1	LINE	chr5(-):102671615	LINC00491	Chimeric	Non-coding	42.6042	188	0	4
TE_4573	L1HS_5end	L1	LINE	chr2(+):153257263	LINC01850, -	Chimeric, Intergenic	Non-coding, Other	42.5479	150	1	2
TE_38695	L1HS_5end	L1	LINE	chrX(+):104032515	-, H2BW2	Chimeric, Intergenic	Non-coding, Chimeric_normal	42.5479	150	1	2
TE_4441	L1HS_5end	L1	LINE	chr2(+):122351928	-	Intergenic	Non-coding	42.4539	112	1	1
TE_3261	THE1D	MaLR	LTR	chr1(+):198355585	-	Intergenic	Non-coding	42.2661	74	0	1
TE_18744	MIRb	L2-end	SINE	chr8(-):38469074	FGFR1	Chimeric	Non-coding, Other	42.2661	74	0	1
TE_34694	AluYa5	Alu	SINE	chr19(-):21005292	-	Intergenic	Non-coding	42.2661	74	1	0
TE_4189	MLT1A0	MaLR	LTR	chr2(+):81528481	-	Intergenic	Non-coding	42.1534	186	1	3
TE_22955	MLT1I	MaLR	LTR	chr11(-):45578434	-	Intergenic	Non-coding	42.1534	186	0	4
TE_5035	L1HS_5end	L1	LINE	chr2(+):230342117	SP140L	Annoated, Chimeric	Non-coding, Other	42.0782	2015	18	35
TE_25005	THE1B	MaLR	LTR	chr12(-):63551549	-	Intergenic	Non-coding	42.0782	111	0	2
TE_36110	SVA_D	SVA	Retroposon	chr20(-):47526739	-	Intergenic	Non-coding	42.0782	111	2	0
TE_37400	L1HS_5end	L1	LINE	chr22(+):34555320	-	Intergenic	Non-coding	42.0782	223	1	4
TE_20703	ERVL-B4	ERV3	LTR	chr9(+):91988086	-	Intergenic	Non-coding	42.0246	260	2	4
TE_31970	SVA_B	SVA	Retroposon	chr17(+):75781293	UNK, -	Chimeric, Intergenic	Non-coding, Other	41.928	371	2	7
TE_4177	L1HS_5end	L1	LINE	chr2(+):79111244	REG1A	Chimeric	Non-coding, Other	41.9139	594	3	12
TE_1570	MER4A1	ERV1	LTR	chr1(-):211246497	ENSG00000283952, -, ENSG00000284376	Chimeric, Intergenic	Non-coding	41.7025	36	0	0
TE_2619	ERVL-E	ERV3	LTR	chr1(+):79550397	-	Intergenic	Non-coding	41.7025	36	0	0
TE_4377	AluSp	Alu	SINE	chr2(+):113150702	PSD4	Chimeric	Other	41.7025	36	0	0
TE_4708	AluSz	Alu	SINE	chr2(+):177290745	ENSG00000271996	Chimeric	Non-coding	41.7025	36	0	0
TE_6157	L1P1_orf2	L1	LINE	chr2(-):160852607	-	Intergenic	Non-coding	41.7025	36	0	0
TE_9301	SVA_B	SVA	Retroposon	chr4(-):6837813	-	Intergenic	Non-coding	41.7025	36	0	0
TE_10128	MER50	ERV1	LTR	chr4(-):160826394	-	Intergenic	Non-coding	41.7025	184	0	4
TE_12662	AluSx1, THE1B	MaLR, Alu	SINE, LTR	chr5(+):76761347	-, F2RL1	Chimeric, Intergenic	Non-coding	41.7025	73	1	0
TE_14178	L1MEd_5end	L1	LINE	chr6(-):140307486	-	Intergenic	Non-coding, Other	41.7025	36	0	0
TE_21023	LTR5_Hs	ERV2	LTR	chr9(+):131357522	PLPP7	Chimeric	Non-coding	41.7025	36	0	0
TE_24690	HERVH, LTR46-int	ERV1	LTR	chr12(-):18197431	RERGL	Chimeric	Non-coding	41.7025	36	0	0
TE_25092	MLT1D	MaLR	LTR	chr12(-):82158915	-	Intergenic	Non-coding	41.7025	36	0	0
TE_27968	L1PB_orf2	L1	LINE	chr14(+):94551839	SERPINA4	Chimeric	Other	41.7025	110	2	0
TE_28975	MER4-int, L1HS_5end	ERV1, L1	LINE, LTR	chr15(-):51423245	-	Intergenic	Non-coding	41.7025	36	0	0
TE_38671	SVA_D	SVA	Retroposon	chrX(+):100973179	ARL13A	Chimeric	Non-coding, Other	41.7025	73	0	1
TE_17919	LTR14B	ERV2	LTR	chr8(+):60493937	-, RAB2A	Chimeric, Intergenic	Non-coding, Other	41.4771	183	4	0
TE_19479	L1HS_5end	L1	LINE	chr9(-):6136231	-	Intergenic	Non-coding	41.4771	183	1	3
TE_14211	MER21C	ERV3	LTR	chr6(-):145187523	-	Intergenic	Non-coding	41.4208	293	4	3
TE_11475	MLT-int	MaLR	LTR	chr5(-):44505068	LINC02224	Chimeric	Non-coding	41.3805	256	3	3
TE_34024	MER3, MER33	Charlie	DNA	chr19(+):37632743	SIPA1L3	Chimeric	Non-coding, Other	41.3419	916	24	0
TE_35237	SVA_D	SVA	Retroposon	chr20(+):5701972	SHLD1, -	Chimeric, Intergenic	Non-coding, Other	41.3269	109	1	1
TE_3777	L1P1_5end	L1	LINE	chr2(+):24806058	CENPO	Chimeric	Non-coding, Chimeric_truncated, Other	41.2195	255	1	5
TE_2678	AluJb	Alu	SINE	chr1(+):89972672	-	Intergenic	Non-coding	41.139	72	0	1
TE_2898	L1MCa_5end	L1	LINE	chr1(+):147457234	-	Intergenic	Non-coding	41.139	72	0	1
TE_19136	LTR49-int	ERV1	LTR	chr8(-):106111288	ZFPM2-AS1, -	Chimeric, Intergenic	Non-coding	41.139	72	0	1
TE_19765	MLT1A	MaLR	LTR	chr9(-):76930984	ENSG00000286332, -	Chimeric, Intergenic	Non-coding	41.139	72	1	0
TE_21077	L2c_3end	L2	LINE	chr10(+):2327440	-	Intergenic	Non-coding	41.139	145	2	1
TE_23430	AluSp	Alu	SINE	chr11(-):102496608	TMEM123, -	Chimeric, Intergenic	Non-coding	41.139	72	0	1
TE_26765	L2a_3end	L2	LINE	chr13(+):59693123	-	Intergenic	Non-coding	41.139	72	0	1
TE_36074	MER41B	ERV1	LTR	chr20(-):45488892	-	Intergenic	Non-coding	41.139	72	1	0
TE_37696	L1HS_5end	L1	LINE	chrX(-):18104677	LINC01456	Annoated, Chimeric	Non-coding	41.1059	619	8	8
TE_5016	MIR	L2-end	SINE	chr2(+):227853842	DAW1, -	Chimeric, Intergenic	Non-coding, Other	41.0263	181	1	3
TE_13519	SVA_D	SVA	Retroposon	chr6(-):32385924	TSBP1, -	Chimeric, Intergenic	Non-coding, Other	40.978	508	2	11
TE_12899	SVA_B, AluYk2	Alu, SVA	Retroposon, SINE	chr5(+):127003709	-	Intergenic	Non-coding	40.9512	108	1	1
TE_15541	L1M4a1_5end, L1PBa_5end	L1	LINE	chr7(-):7463241	COL28A1	Chimeric	Non-coding, Other	40.9512	108	0	2
TE_18907	HERV9NC	ERV1	LTR	chr8(-):72388760	-	Intergenic	Non-coding, Other	40.9512	108	1	1
TE_23789	LTR7B	ERV1	LTR	chr11(+):18643584	-, TMEM86A	Chimeric, Intergenic	Non-coding	40.9512	108	1	1
TE_27832	MLT1L	MaLR	LTR	chr14(+):71913666	ENSG00000266869	Chimeric	Non-coding	40.9512	108	1	1
TE_12316	MLT1I	MaLR	LTR	chr5(+):12698921	LINC01194	Chimeric	Non-coding	40.8009	180	1	3
TE_11325	LTR86C	ERV3	LTR	chr5(-):21278242	ENSG00000286751, -	Chimeric, Intergenic	Non-coding	40.6622	468	3	9
TE_18317	LTR66	ERV3	LTR	chr8(+):127244445	PCAT1	Annoated	Non-coding	40.6086	1224	33	0
TE_1063	ERV24B_Prim	ERV1	LTR	chr1(-):146383449	ENSG00000290578	Chimeric	Non-coding	40.5755	35	0	0
TE_1980	SVA_B	SVA	Retroposon	chr1(+):12043051	-, TNFRSF8	Chimeric, Intergenic	Non-coding, Other	40.5755	35	0	0
TE_3477	MLT2B3	ERV3	LTR	chr1(+):226473972	-	Intergenic	Non-coding	40.5755	35	0	0
TE_4620	AluJb	Alu	SINE	chr2(+):161304287	PSMD14	Chimeric	Non-coding, Other	40.5755	179	1	3
TE_4709	AluSx1	Alu	SINE	chr2(+):177297001	ENSG00000271996	Chimeric	Non-coding	40.5755	107	0	2
TE_4798	L1PB_orf2	L1	LINE	chr2(+):193286573	-	Intergenic	Non-coding	40.5755	35	0	0
TE_6366	AluSx3	Alu	SINE	chr2(-):193580514	-	Intergenic	Non-coding	40.5755	107	0	2
TE_6883	L2	L2	LINE	chr3(+):34254519	LINC01811, ENSG00000236452	Chimeric	Non-coding, Other	40.5755	107	1	1
TE_7347	HERVE	ERV1	LTR	chr3(+):125741762	ENSG00000284624, -	Chimeric, Intergenic	Non-coding	40.5755	71	0	1
TE_7619	ERV24B_Prim	ERV1	LTR	chr3(+):166189714	-	Intergenic	Non-coding	40.5755	143	0	3
TE_10578	Tigger5b	Tigger	DNA	chr4(+):40529209	-	Intergenic	Non-coding	40.5755	71	1	0
TE_12746	THE1B	MaLR	LTR	chr5(+):88033393	-	Intergenic	Non-coding	40.5755	71	0	1
TE_16932	L1HS_5end	L1	LINE	chr7(+):57540146	NCOR1P3, -	Chimeric, Intergenic	Non-coding	40.5755	431	1	10
TE_18185	HERVH	ERV1	LTR	chr8(+):104288224	-	Intergenic	Non-coding	40.5755	107	0	2
TE_18207	LTR12E, LTR12	ERV1	LTR	chr8(+):114312183	-, ENSG00000254339	Chimeric, Intergenic	Non-coding	40.5755	107	0	2
TE_19002	L1P1_orf2	L1	LINE	chr8(-):89554162	-	Intergenic	Non-coding	40.5755	35	0	0
TE_24136	L2c_3end	L2	LINE	chr11(+):73956318	DNAJB13	Chimeric	Non-coding	40.5755	179	2	2
TE_32341	AluSp	Alu	SINE	chr17(-):31918090	UTP6, -	Chimeric, Intergenic	Non-coding, Other	40.5755	179	1	3
TE_36679	RhiBie-1.49	MaLR	LTR	chr21(+):35978028	-	Intergenic	Non-coding	40.5755	143	1	2
TE_38389	LTR17	ERV1	LTR	chrX(+):28322445	-	Intergenic	Non-coding	40.5755	35	0	0
TE_38644	AluYk3	Alu	SINE	chrX(+):91250274	-, ENSG00000206062	Chimeric, Intergenic	Non-coding	40.5755	71	0	1
TE_6367	AluJb	Alu	SINE	chr2(-):193893997	-	Intergenic	Non-coding	40.4454	932	8	17
TE_7034	HERVH	ERV1	LTR	chr3(+):54636329	CACNA2D3	Chimeric	Other	40.4346	286	5	2
TE_16167	MER51C	ERV1	LTR	chr7(-):110590498	ENSG00000226965, -	Chimeric, Intergenic	Non-coding	40.2534	249	0	6
TE_10099	L2c_3end	L2	LINE	chr4(-):156087244	-	Intergenic	Non-coding	40.1998	106	0	2
TE_27699	L1P1_5end	L1	LINE	chr14(+):55863421	ENSG00000259868, -	Chimeric, Intergenic	Non-coding	40.1998	106	0	2
TE_37608	LTR7Y	ERV1	LTR	chrX(-):4545976	-	Intergenic	Other	40.1998	106	2	0
TE_33324	L1P1_5end	L1	LINE	chr18(-):22885882	ENSG00000266850, -	Chimeric, Intergenic	Non-coding	40.1656	391	1	9
TE_13349	MER11B	ERV2	LTR	chr6(-):13828962	MCUR1, -	Chimeric, Intergenic	Non-coding	40.1246	177	0	4
TE_32987	AluSc8	Alu	SINE	chr18(+):31446573	DSG3	Chimeric	Other	40.1058	426	6	5
TE_7505	THE1A	MaLR	LTR	chr3(+):144877519	-	Intergenic	Non-coding	40.0119	70	0	1
TE_8394	MER52C	ERV1	LTR	chr3(-):83404275	-	Intergenic	Non-coding	40.0119	70	0	1
TE_13556	AluY	Alu	SINE	chr6(-):34428371	RPS10-NUDT3, RPS10	Chimeric	Non-coding	40.0119	70	0	1
TE_14564	L1P4_orf2	L1	LINE	chr6(+):22797250	-	Intergenic	Non-coding	40.0119	70	0	1
TE_19491	LTR1A2	ERV1	LTR	chr9(-):10947335	-	Intergenic	Non-coding	40.0119	70	0	1
TE_23345	SVA_F	SVA	Retroposon	chr11(-):83317041	CCDC90B, -	Chimeric, Intergenic	Non-coding, Other	40.0119	70	0	1
TE_31975	AluSx1	Alu	SINE	chr17(+):75943008	ENSG00000267615	Chimeric	Non-coding	40.0119	70	1	0
TE_32570	L1HS_5end	L1	LINE	chr17(-):55502097	-, SMIM36	Chimeric, Intergenic	Non-coding	40.0119	638	7	10
TE_7726	L1P2_5end	L1	LINE	chr3(+):181591127	SOX2-OT	Chimeric	Non-coding	39.9493	318	0	8
TE_12766	L1HS_5end	L1	LINE	chr5(+):92199106	ENSG00000250049	Chimeric, Annoated	Non-coding	39.9493	956	11	15
TE_27020	Harlequin	ERV1	LTR	chr13(-):22887229	LINC00621	Chimeric	Non-coding	39.8241	211	3	2
TE_12810	LTR52	ERV3	LTR	chr5(+):101724002	-	Intergenic	Non-coding	39.7704	246	2	4
TE_11834	L1P1_5end	L1	LINE	chr5(-):124213571	LINC01170, -	Chimeric, Intergenic	Non-coding	39.7301	140	1	2
TE_37673	FLAM_A	Alu	SINE	chrX(-):16592165	CTPS2	Chimeric	Non-coding	39.7301	140	2	1
TE_8501	L1HS_5end	L1	LINE	chr3(-):110889199	-	Intergenic	Non-coding	39.7136	598	5	11
TE_2764	L2	L2	LINE	chr1(+):108269277	SLC25A24P1, ENSG00000290547	Chimeric	Non-coding, Other	39.5611	350	8	1
TE_231	SVA_D	SVA	Retroposon	chr1(-):21502974	-	Intergenic	Non-coding	39.4484	34	0	0
TE_1616	HERVH	ERV1	LTR	chr1(-):218597242	-	Intergenic	Non-coding	39.4484	69	0	1
TE_3884	L1P3_5end	L1	LINE	chr2(+):37963093	RMDN2	Chimeric	Non-coding, Other	39.4484	244	1	5
TE_4182	SVA_A, AluYk4	Alu, SVA	Retroposon, SINE	chr2(+):79840873	-, CTNNA2	Chimeric, Intergenic	Non-coding, Other	39.4484	69	1	0
TE_4933	LTR12E	ERV1	LTR	chr2(+):215615282	ENSG00000237525	Chimeric	Non-coding	39.4484	104	0	2
TE_6090	L1HS_5end	L1	LINE	chr2(-):151704790	NEB	Chimeric	Other	39.4484	69	0	1
TE_7336	L2d2_3end	L2	LINE	chr3(+):124093945	KALRN	Chimeric	Non-coding	39.4484	104	0	2
TE_7781	LTR49	ERV1	LTR	chr3(+):187509559	-	Intergenic	Non-coding	39.4484	34	0	0
TE_8405	L1P1_orf2	L1	LINE	chr3(-):93848558	-	Intergenic	Non-coding	39.4484	34	0	0
TE_8933	LTR12C	ERV1	LTR	chr3(-):162599692	-	Intergenic	Non-coding	39.4484	34	0	0
TE_9715	L1HS_5end	L1	LINE	chr4(-):79704936	-	Intergenic	Non-coding	39.4484	34	0	0
TE_11821	L1HS_5end	L1	LINE	chr5(-):121064625	-	Intergenic	Non-coding	39.4484	69	0	1
TE_11833	LTR33	ERV3	LTR	chr5(-):123867057	-	Intergenic	Non-coding	39.4484	34	0	0
TE_12282	MSTA	MaLR	LTR	chr5(+):2268631	-	Intergenic	Non-coding	39.4484	34	0	0
TE_13230	MER49	ERV1	LTR	chr6(-):998606	LINC01622	Chimeric	Non-coding	39.4484	34	0	0
TE_13855	L1HS_5end	L1	LINE	chr6(-):86898092	-	Intergenic	Non-coding	39.4484	34	0	0
TE_14579	MER39B	ERV1	LTR	chr6(+):26203212	-	Intergenic	Non-coding	39.4484	34	0	0
TE_15612	L1HS_5end	L1	LINE	chr7(-):22528769	-	Intergenic	Non-coding	39.4484	34	0	0
TE_16220	LTR7	ERV1	LTR	chr7(-):120891085	TSPAN12, -	Chimeric, Intergenic	Non-coding	39.4484	34	0	0
TE_17967	L1MA3_3end	L1	LINE	chr8(+):68681972	C8orf34	Chimeric	Non-coding	39.4484	34	0	0
TE_17993	L1HS_5end	L1	LINE	chr8(+):72153078	-	Intergenic	Non-coding	39.4484	34	0	0
TE_18416	LTR5_Hs	ERV2	LTR	chr8(+):143288064	ZNF696	Chimeric	Non-coding	39.4484	34	0	0
TE_20292	L2c_3end	L2	LINE	chr9(+):4192721	-	Intergenic	Non-coding	39.4484	69	0	1
TE_21734	THE1D	MaLR	LTR	chr10(+):113263197	-	Intergenic	Non-coding, Other	39.4484	34	0	0
TE_23626	MER72	ERV1	LTR	chr11(-):130379908	-	Intergenic	Non-coding	39.4484	34	0	0
TE_24950	SVA_F	SVA	Retroposon	chr12(-):56075778	-	Intergenic	Non-coding	39.4484	69	1	0
TE_26040	L1HS_5end	L1	LINE	chr12(+):57646554	-	Intergenic	Non-coding	39.4484	69	1	0
TE_27274	AluYk3	Alu	SINE	chr13(-):67113625	PCDH9	Chimeric	Non-coding	39.4484	34	0	0
TE_31030	AluY	Alu	SINE	chr16(+):35817463	-	Intergenic	Non-coding	39.4484	34	0	0
TE_33548	AluYe5	Alu	SINE	chr18(-):66258412	-	Intergenic	Non-coding	39.4484	174	0	4
TE_34275	AluY	Alu	SINE	chr19(+):53747449	ENSG00000269842	Chimeric	Non-coding	39.4484	139	0	3
TE_38654	THE1A	MaLR	LTR	chrX(+):95493407	-	Intergenic	Non-coding	39.4484	34	0	0
TE_13892	LTR2752	ERV1	LTR	chr6(-):95519366	-	Intergenic	Non-coding	39.3947	733	3	17
TE_19138	L1HS_5end	L1	LINE	chr8(-):107241007	ENSG00000287208, -	Chimeric, Intergenic	Non-coding	39.3297	1325	4	33
TE_25102	SVA_F, AluYc	Alu, SVA	Retroposon, SINE	chr12(-):87330842	MGAT4C, ENSG00000258185, -	Chimeric, Intergenic	Non-coding	39.2229	173	1	3
TE_15818	MER4C	ERV1	LTR	chr7(-):54831861	-	Intergenic	Non-coding	39.1666	277	5	2
TE_35354	MIRc	L2-end	SINE	chr20(+):24468206	SYNDIG1	Chimeric	Non-coding	39.1666	138	0	3
TE_9598	LTR18B	ERV3	LTR	chr4(-):67153161	-	Intergenic	Non-coding	39.1518	659	5	13
TE_8535	LTR12C	ERV1	LTR	chr3(-):115792296	ENSG00000289153	Chimeric	Non-coding	39.0727	103	0	2
TE_7906	L1PBa1_5end	L1	LINE	chr3(-):1235803	-	Intergenic	Non-coding	38.9975	172	0	4
TE_38283	L1MD3_3end	L1	LINE	chrX(+):1701580	-	Intergenic	Non-coding	38.9975	172	4	0
TE_9102	L1HS_5end	L1	LINE	chr3(-):187890661	-	Intergenic	Non-coding	38.9474	310	0	8
TE_26176	LTR18A	ERV3	LTR	chr12(+):84355843	-	Intergenic	Non-coding, Other	38.9474	310	2	6
TE_9440	MSTA	MaLR	LTR	chr4(-):29745827	-	Intergenic	Non-coding	38.8848	68	1	0
TE_10856	HERVH	ERV1	LTR	chr4(+):103556956	TACR3-AS1	Chimeric	Non-coding	38.8848	206	1	4
TE_26728	LTR7	ERV1	LTR	chr13(+):51170211	ENSG00000289894	Annoated	Non-coding	38.8848	137	2	1
TE_28784	LOR1b	ERV1	LTR	chr15(-):23598526	-	Intergenic	Non-coding	38.8848	137	2	1
TE_36065	HERVFH19, HERVH	ERV1	LTR	chr20(-):44674008	LINC01260, ENSG00000132832	Chimeric	Non-coding	38.8848	68	0	1
TE_36315	THE1B	MaLR	LTR	chr21(-):18485883	TMPRSS15	Annoated	Non-coding	38.8848	68	1	0
TE_38801	L1P1_orf2	L1	LINE	chrX(+):132135703	-	Intergenic	Non-coding	38.8848	137	3	0
TE_8603	HERVH	ERV1	LTR	chr3(-):124756455	-	Intergenic	Non-coding	38.697	102	0	2
TE_26855	MER39	ERV1	LTR	chr13(+):81832670	-	Intergenic	Non-coding	38.697	102	2	0
TE_28082	HERVS71, HERVFH21	ERV1	LTR	chr14(+):106204253	ENSG00000271201	Chimeric	Non-coding	38.697	102	0	2
TE_28552	SVA_B	SVA	Retroposon	chr14(-):81462751	-, LINC02308	Chimeric, Intergenic	Non-coding	38.697	102	0	2
TE_29811	THE1B	MaLR	LTR	chr15(+):77138024	-	Intergenic	Non-coding	38.697	102	1	1
TE_32535	MER57-int	ERV1	LTR	chr17(-):49075632	-	Intergenic	Non-coding	38.697	102	1	1
TE_32949	AluSc	Alu	SINE	chr18(+):21611543	SNRPD1	Chimeric	Non-coding	38.697	308	3	5
TE_17490	MLT1A0	MaLR	LTR	chr7(+):148044591	CNTNAP2	Annoated	Non-coding	38.6735	548	11	4
TE_678	L1MB3_3end	L1	LINE	chr1(-):65055343	-	Intergenic	Non-coding	38.3213	33	0	0
TE_3244	L1PBa1_5end	L1	LINE	chr1(+):194534428	-	Intergenic	Non-coding	38.3213	67	1	0
TE_4558	THE1D	MaLR	LTR	chr2(+):149221267	-	Intergenic	Non-coding	38.3213	33	0	0
TE_5034	L1PBa1_5end	L1	LINE	chr2(+):230265611	SP140	Chimeric	Other	38.3213	67	0	1
TE_5246	HAL1	L1	LINE	chr2(-):13120991	-	Intergenic	Non-coding	38.3213	33	0	0
TE_6315	MLT1A0	MaLR	LTR	chr2(-):187244063	-	Intergenic	Non-coding	38.3213	67	0	1
TE_8377	THE1B	MaLR	LTR	chr3(-):74711705	CNTN3, -	Chimeric, Intergenic	Non-coding, Other	38.3213	33	0	0
TE_10529	AluYk2	Alu	SINE	chr4(+):35578972	-	Intergenic	Non-coding	38.3213	33	0	0
TE_11477	MSTB	MaLR	LTR	chr5(-):44591279	LINC02224	Chimeric	Non-coding, Other	38.3213	67	1	0
TE_22219	LTR13A	ERV2	LTR	chr10(-):64065862	-	Intergenic	Non-coding	38.3213	33	0	0
TE_26036	L1M1_5end	L1	LINE	chr12(+):56978859	-	Intergenic	Non-coding	38.3213	33	0	0
TE_26127	LTR1C3	ERV1	LTR	chr12(+):74386793	-	Intergenic	Non-coding	38.3213	33	0	0
TE_27373	L1HS_5end	L1	LINE	chr13(-):97730877	ENSG00000286544, -	Chimeric, Intergenic	Non-coding	38.3213	67	0	1
TE_32904	L2	L2	LINE	chr18(+):10745464	-	Intergenic	Non-coding	38.3213	33	0	0
TE_35158	AluSx1	Alu	SINE	chr19(-):57332064	-	Intergenic	Non-coding	38.3213	33	0	0
TE_35422	SVA_F	SVA	Retroposon	chr20(+):34223733	-	Intergenic	Non-coding	38.3213	67	1	0
TE_36552	Tigger3	Tigger	DNA	chr21(+):9769316	-	Intergenic	Non-coding	38.3213	33	0	0
TE_38059	L1P2_5end	L1	LINE	chrX(-):106966440	MORC4	Chimeric	Other	38.3213	101	2	0
TE_38420	LTR16B1	ERV3	LTR	chrX(+):38400855	OTC	Chimeric	Non-coding	38.3213	67	0	1
TE_38544	L1P1_5end	L1	LINE	chrX(+):56587288	ENSG00000230105, -	Chimeric, Intergenic	Non-coding, Other	38.3213	67	0	1
TE_31936	LTR9A1	ERV1	LTR	chr17(+):71081266	-	Intergenic	Non-coding	38.2273	406	3	8
TE_35562	L2b_3end	L2	LINE	chr20(+):48449555	-, ENSG00000281365	Chimeric, Intergenic	Non-coding	38.1334	202	0	5
TE_30974	LTR9B	ERV1	LTR	chr16(+):29709208	ENSG00000260719, -	Chimeric, Intergenic	Non-coding	38.0395	134	0	3
TE_4649	MER50	ERV1	LTR	chr2(+):168786594	NOSTRIN	Annoated	Other	37.9456	100	0	2
TE_8946	AluY	Alu	SINE	chr3(-):166435289	-	Intergenic	Non-coding	37.9456	100	0	2
TE_12423	AluJb	Alu	SINE	chr5(+):34586769	-	Intergenic	Non-coding	37.8704	167	0	4
TE_24709	L1HS_5end	L1	LINE	chr12(-):21395396	SLCO1A2	Annoated, Chimeric	Non-coding, Other	37.8382	469	12	1
TE_4518	MLT1D	MaLR	LTR	chr2(+):139889268	-	Intergenic	Non-coding	37.7577	66	0	1
TE_5820	THE1C	MaLR	LTR	chr2(-):97917674	TMEM131	Chimeric	Non-coding, Other	37.7577	66	0	1
TE_9459	AluYc	Alu	SINE	chr4(-):34751067	-	Intergenic	Non-coding	37.7577	66	1	0
TE_15401	L1M5_orf2	L1	LINE	chr6(+):168933991	-	Intergenic	Non-coding	37.7577	66	0	1
TE_22686	AluJb	Alu	SINE	chr10(-):133300748	TUBGCP2	Chimeric	Non-coding, Other	37.7577	66	0	1
TE_32349	L1HS_5end	L1	LINE	chr17(-):32887521	-	Intergenic	Non-coding	37.7577	401	1	10
TE_38207	HERVH	ERV1	LTR	chrX(-):138267759	-	Intergenic	Non-coding	37.7577	66	0	1
TE_9916	THE1D	MaLR	LTR	chr4(-):112072661	LINC02945	Annoated	Non-coding	37.6772	467	13	0
TE_38585	SVA_D	SVA	Retroposon	chrX(+):72178241	PIN4	Chimeric	Non-coding	37.6772	233	1	5
TE_903	LTR12C	ERV1	LTR	chr1(-):107044774	-	Intergenic	Non-coding	37.5699	99	1	1
TE_3213	MLT2B3	ERV3	LTR	chr1(+):187669440	LINC01036, -	Chimeric, Intergenic	Non-coding	37.5699	99	0	2
TE_3445	LTR9D	ERV1	LTR	chr1(+):223497249	-	Intergenic	Non-coding	37.5699	99	0	2
TE_38441	MLT1N2	MaLR	LTR	chrX(+):42028374	ENSG00000231772, -	Chimeric, Intergenic	Non-coding	37.5699	99	1	1
TE_5615	HERVH	ERV1	LTR	chr2(-):64079257	-	Intergenic	Non-coding	37.4759	132	0	3
TE_8989	MLT1J-int	MaLR	LTR	chr3(-):173287433	-	Intergenic	Non-coding	37.4759	132	3	0
TE_13891	L1MEc_5end	L1	LINE	chr6(-):95429887	-	Intergenic	Non-coding	37.4759	132	0	3
TE_26802	Tigger3c	Tigger	DNA	chr13(+):70171371	-	Intergenic	Non-coding	37.4759	132	1	2
TE_13153	MLT1K, MLT1L	MaLR	LTR	chr5(+):175347426	-	Intergenic	Non-coding	37.4357	464	6	7
TE_11786	L1P1_5end	L1	LINE	chr5(-):111992065	-, NREP	Chimeric, Intergenic	Non-coding	37.382	198	0	5
TE_9384	MER41-int	ERV1	LTR	chr4(-):18872551	-	Intergenic	Non-coding	37.1942	98	1	1
TE_17238	ERVL	ERV3	LTR	chr7(+):106824880	LINC02577	Annoated	Non-coding	37.1942	98	0	2
TE_18593	LTR16C	ERV3	LTR	chr8(-):18209170	-, ASAH1	Chimeric, Intergenic	Annoated, Non-coding, Truncated, Other	37.1942	98	0	2
TE_486	AluJr4	Alu	SINE	chr1(-):43758953	-	Intergenic	Non-coding	37.1942	32	0	0
TE_812	L2c_3end	L2	LINE	chr1(-):89141905	GBP7	Chimeric	Non-coding	37.1942	65	0	1
TE_4871	AluJr	Alu	SINE	chr2(+):203208072	NBEAL1	Chimeric	Non-coding	37.1942	65	0	1
TE_6360	SVA_B	SVA	Retroposon	chr2(-):192894042	-	Intergenic	Non-coding	37.1942	32	0	0
TE_8076	MLT1B	MaLR	LTR	chr3(-):30133110	-	Intergenic	Non-coding	37.1942	32	0	0
TE_8960	MLT1J	MaLR	LTR	chr3(-):168986122	-	Intergenic	Non-coding	37.1942	32	0	0
TE_9633	MER4B-int	ERV1	LTR	chr4(-):69344759	-	Intergenic	Non-coding	37.1942	32	0	0
TE_11563	L1PBa1_5end	L1	LINE	chr5(-):66100744	-	Intergenic	Non-coding	37.1942	32	0	0
TE_11901	AluSx1	Alu	SINE	chr5(-):134434605	LINC02999	Chimeric	Non-coding	37.1942	65	0	1
TE_14356	PABL_A	ERV1	LTR	chr6(-):169338617	-	Intergenic	Non-coding	37.1942	32	0	0
TE_16290	MIRb	L2-end	SINE	chr7(-):132092137	-	Intergenic	Non-coding	37.1942	65	1	0
TE_16901	LTR12E	ERV1	LTR	chr7(+):51901398	-	Intergenic	Non-coding, Other	37.1942	32	0	0
TE_16934	L1P1_orf2	L1	LINE	chr7(+):63063162	-	Intergenic	Non-coding	37.1942	65	1	0
TE_18791	LTR52	ERV3	LTR	chr8(-):49401707	-	Intergenic	Non-coding	37.1942	65	0	1
TE_23630	MER44C	Tigger	DNA	chr11(-):130847652	LINC02551	Annoated	Non-coding	37.1942	494	5	9
TE_26280	L1HS_5end	L1	LINE	chr12(+):102313380	LINC02456	Chimeric	Non-coding	37.1942	626	4	14
TE_26436	LTR8	ERV1	LTR	chr12(+):122710508	ENSG00000256249	Chimeric	Non-coding	37.1942	32	0	0
TE_26785	LTR12E	ERV1	LTR	chr13(+):65150005	-	Intergenic	Non-coding	37.1942	32	0	0
TE_29572	SVA_F	SVA	Retroposon	chr15(+):43076786	-	Intergenic	Non-coding	37.1942	32	0	0
TE_33216	MLT1I	MaLR	LTR	chr18(-):1999525	-, ENSG00000263745	Chimeric, Intergenic	Non-coding	37.1942	32	0	0
TE_36727	LTR7Y	ERV1	LTR	chr21(+):41425265	MX1	Chimeric	Non-coding, Other	37.1942	32	0	0
TE_37857	L2	L2	LINE	chrX(-):53103813	-	Intergenic	Non-coding	37.1942	32	0	0
TE_38713	L1M2_5end	L1	LINE	chrX(+):108019217	VSIG1	Chimeric	Non-coding	37.1942	32	0	0
TE_15810	MLT2B2	ERV3	LTR	chr7(-):53624228	-	Intergenic	Non-coding	36.9687	327	7	2
TE_16764	SVA_F	SVA	Retroposon	chr7(+):29961729	-	Intergenic	Non-coding	36.9687	163	0	4
TE_13030	L1HS_5end	L1	LINE	chr5(+):147946641	SPINK5, -	Chimeric, Intergenic	Non-coding, Chimeric_truncated, Other, Truncated	36.9437	294	4	4
TE_2562	LTR9	ERV1	LTR	chr1(+):69551882	ENSG00000287453	Annoated	Non-coding	36.8907	850	7	18
TE_625	L1HS_5end	L1	LINE	chr1(-):58275028	-	Intergenic	Non-coding	36.8185	97	0	2
TE_8009	L1HS_5end	L1	LINE	chr3(-):15187052	-, COL6A4P1	Chimeric, Intergenic	Non-coding, Other	36.7318	1270	12	26
TE_15045	L1HS_5end	L1	LINE	chr6(+):111908634	-	Intergenic	Non-coding	36.7196	618	5	13
TE_36096	THE1B	MaLR	LTR	chr20(-):46770473	-	Intergenic	Non-coding, Other	36.687	650	7	12
TE_8036	L1HS_5end	L1	LINE	chr3(-):19376529	-	Intergenic	Non-coding	36.6306	64	1	0
TE_8988	L1P4b_5end	L1	LINE	chr3(-):173009468	SPATA16	Chimeric	Non-coding, Other	36.6306	64	0	1
TE_12741	L1M1_5end	L1	LINE	chr5(+):85745160	-	Intergenic	Non-coding	36.6306	64	1	0
TE_14846	THE1B	MaLR	LTR	chr6(+):70375770	LINC01610	Chimeric	Non-coding	36.6306	64	0	1
TE_15929	LTR7	ERV1	LTR	chr7(-):75781704	CCL26	Chimeric	Non-coding	36.6306	64	0	1
TE_16216	MLT2B3	ERV3	LTR	chr7(-):120575409	-	Intergenic	Non-coding	36.6306	64	0	1
TE_25783	LTR7	ERV1	LTR	chr12(+):18196054	-	Intergenic	Non-coding	36.6306	64	1	0
TE_27917	SVA_C, SVA_F	SVA	Retroposon	chr14(+):89505932	-	Intergenic	Non-coding	36.6306	64	1	0
TE_1441	MER51C	ERV1	LTR	chr1(-):192739489	ENSG00000285280	Annoated	Non-coding	36.5803	3634	94	17
TE_10742	L1HS_5end	L1	LINE	chr4(+):78307493	FRAS1	Chimeric	Non-coding, Other	36.5794	356	4	6
TE_5078	MLT2D	ERV3	LTR	chr2(+):234048541	SPP2	Chimeric	Annoated, Non-coding	36.5179	161	1	3
TE_12383	LTR12C	ERV1	LTR	chr5(+):28078139	-	Intergenic	Non-coding	36.4428	96	1	1
TE_32680	SVA_D	SVA	Retroposon	chr17(-):65937320	-, CEP112	Chimeric, Intergenic	Non-coding, Chimeric_normal, Other, Truncated	36.4428	96	0	2
TE_17992	L1HS_5end	L1	LINE	chr8(+):72152992	ENSG00000253317, -	Chimeric, Intergenic	Non-coding	36.3745	354	6	4
TE_5238	HERVH	ERV1	LTR	chr2(-):12572035	-	Intergenic	Non-coding	36.3488	128	0	3
TE_5392	AluYk2	Alu	SINE	chr2(-):32312486	-	Intergenic	Non-coding	36.3488	128	3	0
TE_21203	MER21A	ERV3	LTR	chr10(+):23375685	-	Intergenic	Non-coding	36.3488	128	0	3
TE_10664	MLT2B3	ERV3	LTR	chr4(+):66345218	-	Intergenic	Non-coding	36.3175	289	7	1
TE_9998	HERVH	ERV1	LTR	chr4(-):134681358	-	Intergenic	Non-coding	36.2925	321	5	4
TE_15105	L1P1_5end	L1	LINE	chr6(+):124348607	NKAIN2	Chimeric	Non-coding, Truncated	36.2683	900	10	17
TE_3063	L1HS_5end	L1	LINE	chr1(+):163645654	-	Intergenic	Non-coding	36.2515	1768	19	35
TE_15107	LTR7Y	ERV1	LTR	chr6(+):124890733	-, RNF217	Chimeric, Intergenic	Non-coding	36.2173	481	3	11
TE_895	HERVE_a	ERV1	LTR	chr1(-):103701418	AMY1B, -	Chimeric, Intergenic	Non-coding, Other	36.0671	31	0	0
TE_2204	AluSz6	Alu	SINE	chr1(+):31035298	-	Intergenic	Non-coding	36.0671	31	0	0
TE_4032	LTR13A	ERV2	LTR	chr2(+):59173622	-, ENSG00000285673, LINC01793	Chimeric, Intergenic	Non-coding	36.0671	31	0	0
TE_5656	L2b_3end, L2	L2	LINE	chr2(-):69348934	GFPT1	Chimeric	Other	36.0671	31	0	0
TE_5685	HERVH	ERV1	LTR	chr2(-):71164728	-	Intergenic	Non-coding	36.0671	31	0	0
TE_6326	THE1B	MaLR	LTR	chr2(-):188620849	ENSG00000223523	Chimeric	Non-coding	36.0671	95	0	2
TE_6516	RhiBie-1.49	MaLR	LTR	chr2(-):215829113	LINC00607, -	Chimeric, Intergenic	Non-coding, Other	36.0671	31	0	0
TE_7498	THE1D	MaLR	LTR	chr3(+):143140796	-	Intergenic	Non-coding	36.0671	63	0	1
TE_7682	L1HS_5end	L1	LINE	chr3(+):175787350	NAALADL2, -	Chimeric, Intergenic	Non-coding	36.0671	31	0	0
TE_8404	MER51C	ERV1	LTR	chr3(-):91447303	ENSG00000283544	Chimeric	Non-coding	36.0671	31	0	0
TE_8418	MLT1H1	MaLR	LTR	chr3(-):96583098	-	Intergenic	Non-coding	36.0671	31	0	0
TE_8943	LTR16A1	ERV3	LTR	chr3(-):165459913	-	Intergenic	Non-coding	36.0671	31	0	0
TE_9167	L1ME1_3end	L1	LINE	chr3(-):195194483	XXYLT1	Chimeric	Non-coding	36.0671	63	0	1
TE_9893	L1HS_5end	L1	LINE	chr4(-):106120339	TBCK	Chimeric	Non-coding	36.0671	319	5	4
TE_10089	LTR7	ERV1	LTR	chr4(-):154924256	-	Intergenic	Non-coding, Other	36.0671	31	0	0
TE_13584	MIR3	L2-end	SINE	chr6(-):36371808	ETV7	Chimeric	Non-coding	36.0671	31	0	0
TE_14424	MamGypLTR2b	Gypsy	LTR	chr6(+):5081388	-	Intergenic	Non-coding	36.0671	31	0	0
TE_17855	L1M4_orf2	L1	LINE	chr8(+):47748853	-	Intergenic	Non-coding	36.0671	31	0	0
TE_22761	L1HS_5end	L1	LINE	chr11(-):6185733	ENSG00000254444	Chimeric	Non-coding	36.0671	31	0	0
TE_24867	SVA_C, SVA_F	SVA	Retroposon	chr12(-):48520823	ENSG00000258121, -	Chimeric, Intergenic	Non-coding	36.0671	31	0	0
TE_24907	AluY	Alu	SINE	chr12(-):51347753	CELA1	Chimeric	Annoated, Chimeric_truncated	36.0671	31	0	0
TE_26486	LTR9D	ERV1	LTR	chr12(+):127592843	-	Intergenic	Non-coding	36.0671	31	0	0
TE_28608	L2b_3end	L2	LINE	chr14(-):91046073	-	Intergenic	Non-coding	36.0671	31	0	0
TE_29332	AluSg	Alu	SINE	chr15(-):88937964	MFGE8, -	Chimeric, Intergenic	Annoated, Non-coding, Other	36.0671	63	0	1
TE_29528	THE1B	MaLR	LTR	chr15(+):35285458	-	Intergenic	Non-coding	36.0671	31	0	0
TE_34266	SVA_E	SVA	Retroposon	chr19(+):53185974	-	Intergenic	Non-coding	36.0671	31	0	0
TE_36555	LTR10A	ERV1	LTR	chr21(+):13060463	ANKRD30BP2	Annoated	Non-coding	36.0671	95	2	0
TE_37764	LTR12C	ERV1	LTR	chrX(-):35499244	-	Intergenic	Non-coding	36.0671	95	0	2
TE_38425	L2c_3end	L2	LINE	chrX(+):39011473	ENSG00000289127	Chimeric	Non-coding	36.0671	31	0	0
TE_25084	L1HS_5end	L1	LINE	chr12(-):79045643	ENSG00000257191	Chimeric, Annoated	Non-coding	35.9966	510	14	1
TE_33231	AluY	Alu	SINE	chr18(-):2833074	ENSG00000266049	Annoated	Non-coding	35.9201	732	10	12
TE_16685	MER61A	ERV1	LTR	chr7(+):20835375	LINC01162	Annoated	Non-coding	35.8792	190	0	5
TE_26135	SVA_D	SVA	Retroposon	chr12(+):75941063	-, ENSG00000257329	Chimeric, Intergenic	Non-coding	35.8792	381	1	10
TE_14918	L1P1_5end	L1	LINE	chr6(+):86057469	-	Intergenic	Non-coding	35.8417	158	0	4
TE_17487	MER50B	ERV1	LTR	chr7(+):145784983	-	Intergenic	Non-coding	35.745	221	1	5
TE_11905	SVA_E	SVA	Retroposon	chr5(-):134483875	-, LINC02999	Chimeric, Intergenic	Non-coding, Other	35.6914	94	0	2
TE_18352	MER57A1	ERV1	LTR	chr8(+):131127790	IADEN, -	Chimeric, Intergenic	Non-coding	35.6914	94	1	1
TE_27340	AluYc	Alu	SINE	chr13(-):89701061	-	Intergenic	Non-coding	35.6914	94	2	0
TE_37954	L1P1_5end	L1	LINE	chrX(-):75488817	ZDHHC15	Chimeric	Chimeric_truncated	35.6914	94	1	1
TE_25010	L1HS_5end	L1	LINE	chr12(-):64195974	KICS2	Chimeric	Non-coding	35.6162	157	2	2
TE_744	MER58A	Charlie	DNA	chr1(-):77993249	-, FUBP1	Chimeric, Intergenic	Annoated, Non-coding, Other	35.5035	62	0	1
TE_16137	SVA_D	SVA	Retroposon	chr7(-):105411356	-	Intergenic	Non-coding	35.5035	62	0	1
TE_19351	L1ME1_3end	L1	LINE	chr8(-):140516648	-	Intergenic	Non-coding	35.5035	62	1	0
TE_21290	MER57C2	ERV1	LTR	chr10(+):36926447	ENSG00000238176, -	Chimeric, Intergenic	Non-coding	35.5035	125	1	2
TE_22559	L2	L2	LINE	chr10(-):110153480	-	Intergenic	Non-coding	35.5035	62	0	1
TE_30621	L1M5_orf2	L1	LINE	chr16(-):80868975	ENSG00000286221, ARLNC1	Chimeric	Non-coding	35.5035	62	1	0
TE_37831	AluJb	Alu	SINE	chrX(-):48738778	ENSG00000232828, -	Chimeric, Intergenic	Non-coding	35.5035	62	0	1
TE_38008	LTR7Y	ERV1	LTR	chrX(-):92278466	ENSG00000289479, -	Chimeric, Intergenic	Non-coding	35.5035	62	1	0
TE_38665	HERV-Fc2_LTR	ERV1	LTR	chrX(+):97841717	ENSG00000233887	Annoated	Non-coding	35.5035	62	0	1
TE_16702	L2a_3end	L2	LINE	chr7(+):22897095	-	Intergenic	Non-coding	35.4523	345	6	4
TE_5076	LTR12C	ERV1	LTR	chr2(+):233972845	TRPM8	Chimeric	Non-coding, Other, Truncated	35.423	219	1	5
TE_13554	AluY	Alu	SINE	chr6(-):34260437	SMIM29	Chimeric	Non-coding	35.3378	532	6	10
TE_11330	AluSp	Alu	SINE	chr5(-):23237789	-	Intergenic	Non-coding, Other	35.3157	93	0	2
TE_12317	AluSx1	Alu	SINE	chr5(+):12810217	-	Intergenic	Non-coding	35.3157	93	0	2
TE_21931	L2d_3end	L2	LINE	chr10(-):9034538	-	Intergenic	Non-coding	35.3157	93	0	2
TE_29942	L1PB_orf2	L1	LINE	chr15(+):91451694	CRAT37	Chimeric	Non-coding	35.3157	93	1	1
TE_34022	LTR5_Hs	ERV2	LTR	chr19(+):37321062	ZNF875	Chimeric	Non-coding, Other	35.3157	93	0	2
TE_2470	HERVH	ERV1	LTR	chr1(+):54899708	DHCR24-DT	Chimeric	Non-coding	35.262	218	0	6
TE_28178	L1HS_5end	L1	LINE	chr14(-):30363923	-	Intergenic	Non-coding	35.2434	812	1	24
TE_14063	SVA_B	SVA	Retroposon	chr6(-):122849663	-	Intergenic	Non-coding	35.2217	124	0	3
TE_25808	HERVH	ERV1	LTR	chr12(+):20822051	SLCO1B3-SLCO1B7, SLCO1B3	Chimeric	Non-coding, Other	35.2217	124	1	2
TE_36325	AluJr	Alu	SINE	chr21(-):22109641	LINC01687	Chimeric	Non-coding	35.2217	124	1	2
TE_11319	AluYm1	Alu	SINE	chr5(-):19804033	CDH18	Annoated	Non-coding	35.1904	561	2	15
TE_14684	SVA_F	SVA	Retroposon	chr6(+):35340472	PPARD, -	Chimeric, Intergenic	Non-coding, Other	35.1904	561	2	15
TE_6123	L1HS_5end	L1	LINE	chr2(-):157515530	CYTIP, -	Chimeric, Intergenic	Non-coding	35.1278	373	5	6
TE_26882	LTR71A	ERV1	LTR	chr13(+):90287403	-	Intergenic	Non-coding	35.1278	373	0	11
TE_3134	MIR3	L2-end	SINE	chr1(+):175841017	-	Intergenic	Non-coding	34.94	61	1	0
TE_3320	AluSz6	Alu	SINE	chr1(+):206808110	-	Intergenic	Non-coding	34.94	30	0	0
TE_5466	MER1A	Charlie	DNA	chr2(-):41462221	-	Intergenic	Non-coding	34.94	92	2	0
TE_5566	L1HS_5end	L1	LINE	chr2(-):57419107	ENSG00000285755	Chimeric	Non-coding	34.94	30	0	0
TE_6630	L1ME3G_3end	L1	LINE	chr2(-):233141082	-	Intergenic	Non-coding	34.94	61	0	1
TE_9464	HERVE_a	ERV1	LTR	chr4(-):35105967	-	Intergenic	Non-coding	34.94	61	0	1
TE_10803	AluYj4	Alu	SINE	chr4(+):92985327	GRID2	Chimeric	Non-coding, Other	34.94	30	0	0
TE_11331	AluYf1	Alu	SINE	chr5(-):23352300	-	Intergenic	Non-coding	34.94	61	0	1
TE_14062	SVA_F	SVA	Retroposon	chr6(-):122849586	-	Intergenic	Non-coding	34.94	309	0	9
TE_16874	L2	L2	LINE	chr7(+):46033643	-	Intergenic	Non-coding	34.94	123	1	2
TE_17797	LTR12C	ERV1	LTR	chr8(+):33634516	ENSG00000253642, -	Chimeric, Intergenic	Non-coding	34.94	30	0	0
TE_18916	L2c_3end, L2b_3end	L2	LINE	chr8(-):73593446	STAU2	Chimeric	Non-coding	34.94	61	1	0
TE_19957	L1M2_orf2	L1	LINE	chr9(-):107185694	ENSG00000226047, -	Chimeric, Intergenic	Non-coding	34.94	30	0	0
TE_20143	AluJb	Alu	SINE	chr9(-):128667680	DYNC2I2	Chimeric	Non-coding, Other	34.94	61	1	0
TE_20882	LTR7	ERV1	LTR	chr9(+):115473527	-	Intergenic	Non-coding	34.94	30	0	0
TE_25128	L2	L2	LINE	chr12(-):91008203	-, EPYC	Chimeric, Intergenic	Non-coding, Other	34.94	557	4	13
TE_25729	SVA_C	SVA	Retroposon	chr12(+):12412949	-, BORCS5	Chimeric, Intergenic	Non-coding	34.94	30	0	0
TE_26473	L2	L2	LINE	chr12(+):125431176	TMEM132B	Chimeric	Non-coding, Other	34.94	30	0	0
TE_27465	LTR10A	ERV1	LTR	chr14(+):18359790	-	Intergenic	Non-coding, Other	34.94	30	0	0
TE_29370	L1M6_5end	L1	LINE	chr15(-):92724591	ENSG00000272298, FAM174B	Chimeric	Non-coding	34.94	30	0	0
TE_30356	AluSz6	Alu	SINE	chr16(-):31123638	-	Intergenic	Non-coding	34.94	92	2	0
TE_30950	LTR41C	ERV3	LTR	chr16(+):28688616	EIF3C	Chimeric	Non-coding	34.94	30	0	0
TE_36316	L2	L2	LINE	chr21(-):18590486	MIR548XHG	Chimeric	Non-coding	34.94	61	0	1
TE_36885	AluSc5	Alu	SINE	chr22(-):23577995	IGLL1	Chimeric	Non-coding	34.94	30	0	0
TE_37754	AluSg	Alu	SINE	chrX(-):29915189	-	Intergenic	Non-coding	34.94	92	2	0
TE_38415	L1MA8_3end	L1	LINE	chrX(+):36471230	-	Intergenic	Non-coding	34.94	30	0	0
TE_7156	L1HS_5end	L1	LINE	chr3(+):89943900	-	Intergenic	Other	34.8273	308	9	0
TE_3418	LTR7Y	ERV1	LTR	chr1(+):221966249	LINC02474	Annoated	Non-coding	34.779	1295	21	20
TE_32295	L2c_3end, L2	L2	LINE	chr17(-):28332818	IFT20	Annoated	Non-coding	34.7146	307	7	2
TE_1723	HERVH	ERV1	LTR	chr1(-):229178321	LINC02815, -, LINC02814	Chimeric, Intergenic	Non-coding	34.6582	122	1	2
TE_19384	LTR71A	ERV1	LTR	chr8(-):143175395	LY6H	Chimeric	Non-coding	34.6582	122	0	3
TE_7675	L1HS_5end	L1	LINE	chr3(+):174265236	NLGN1	Chimeric	Non-coding, Other	34.6326	337	7	3
TE_2053	LTR41	ERV3	LTR	chr1(+):17755382	ACTL8	Annoated	Non-coding	34.6094	2302	18	56
TE_4178	MSTD	MaLR	LTR	chr2(+):79112972	REG1A	Chimeric	Non-coding	34.5643	91	1	1
TE_37923	L1P1_5end	L1	LINE	chrX(-):70716844	TEX11	Chimeric	Other	34.5643	91	1	1
TE_38291	MER50B	ERV1	LTR	chrX(+):2662876	-	Intergenic	Non-coding	34.5643	91	2	0
TE_16163	LTR7C	ERV1	LTR	chr7(-):109647267	-	Intergenic	Non-coding	34.5017	550	4	13
TE_4575	L1HS_5end	L1	LINE	chr2(+):153403566	GALNT13, -	Chimeric, Intergenic	Non-coding, Other	34.4891	152	1	3
TE_37583	L1MEd_5end	L1	LINE	chrX(-):364303	PPP2R3B	Chimeric	Non-coding	34.4891	152	4	0
TE_34830	SVA_F	SVA	Retroposon	chr19(-):38856038	HNRNPL	Chimeric	Non-coding, Other	34.4569	213	1	5
TE_14865	Harlequin	ERV1	LTR	chr6(+):74468689	ENSG00000223786, ENSG00000224583, -	Chimeric, Intergenic	Non-coding, Other	34.4096	518	0	16
TE_5026	AluSq	Alu	SINE	chr2(+):229883892	-	Intergenic	Non-coding	34.3764	60	1	0
TE_30665	L2	L2	LINE	chr16(-):85683630	GINS2	Chimeric	Non-coding	34.3764	121	1	2
TE_37808	SVA_F	SVA	Retroposon	chrX(-):46396274	-	Intergenic	Non-coding	34.3764	60	0	1
TE_10895	MER58B	Charlie	DNA	chr4(+):111715908	ENSG00000248656	Annoated	Non-coding	34.2637	151	0	4
TE_33826	HERVFH19	ERV1	LTR	chr19(+):15830402	UCA1	Annoated	Non-coding	34.2492	941	26	4
TE_9621	L1P3_orf2	L1	LINE	chr4(-):68754418	ENSG00000248635, -	Chimeric, Intergenic	Non-coding, Other	34.1886	90	1	1
TE_38688	AluJb	Alu	SINE	chrX(+):103742853	PLP1	Chimeric	Non-coding, Other	34.1886	90	0	2
TE_13031	L1HS_5end	L1	LINE	chr5(+):147946750	SPINK5, -	Chimeric, Intergenic	Non-coding, Annoated, Truncated, Chimeric_truncated, Other	34.1703	1242	11	29
TE_503	SVA_A	SVA	Retroposon	chr1(-):44876528	EIF2B3	Chimeric	Non-coding	34.0947	120	0	3
TE_4077	L2d2_3end	L2	LINE	chr2(+):65609521	ENSG00000281920, -	Chimeric, Intergenic	Non-coding	34.0947	120	0	3
TE_12318	L1PA15-16_5end	L1	LINE	chr5(+):12826904	-	Intergenic	Non-coding	34.0947	120	0	3
TE_15416	Tigger1	Tigger	DNA	chr7(-):95352	ENSG00000232325, -	Chimeric, Intergenic	Non-coding	34.0947	120	1	2
TE_26408	MLT1H	MaLR	LTR	chr12(+):121046837	-	Intergenic	Non-coding	34.0947	483	5	10
TE_36992	MLT1C	MaLR	LTR	chr22(-):34490572	-	Intergenic	Non-coding	34.0947	120	2	1
TE_6004	MER52C	ERV1	LTR	chr2(-):129318800	LINC01854, -	Chimeric, Intergenic	Non-coding, Other	34.0178	331	0	10
TE_14715	LTR9	ERV1	LTR	chr6(+):37423989	CMTR1	Chimeric	Non-coding, Other	33.9739	2531	24	59
TE_35876	L2d_3end	L2	LINE	chr20(-):29079821	-	Intergenic	Non-coding	33.9739	210	0	6
TE_1515	Tigger1	Tigger	DNA	chr1(-):203655832	-	Intergenic	Non-coding	33.8129	29	0	0
TE_5181	SVA_A	SVA	Retroposon	chr2(-):3616036	-	Intergenic	Non-coding	33.8129	29	0	0
TE_6064	THE1A	MaLR	LTR	chr2(-):143815772	ENSG00000257277, ARHGAP15-AS1, -	Chimeric, Intergenic	Non-coding	33.8129	29	0	0
TE_7139	THE1D	MaLR	LTR	chr3(+):81337350	ENSG00000287053	Chimeric	Non-coding	33.8129	29	0	0
TE_7275	L1P1_5end	L1	LINE	chr3(+):112724168	-, CD200R1L-AS1	Chimeric, Intergenic	Non-coding	33.8129	89	0	2
TE_8881	HERVH	ERV1	LTR	chr3(-):153230141	-	Intergenic	Non-coding	33.8129	209	0	6
TE_10130	LTR9B	ERV1	LTR	chr4(-):161251993	-	Intergenic	Non-coding	33.8129	59	0	1
TE_11343	L1ME1_3end	L1	LINE	chr5(-):25649682	-	Intergenic	Non-coding	33.8129	29	0	0
TE_13924	L1PA2_3end	L1	LINE	chr6(-):102174965	-	Intergenic	Non-coding	33.8129	59	0	1
TE_17118	MLT1B	MaLR	LTR	chr7(+):93148906	VPS50	Chimeric	Non-coding, Other	33.8129	29	0	0
TE_20040	SVA_D	SVA	Retroposon	chr9(-):116841276	ASTN2	Chimeric	Other	33.8129	89	1	1
TE_20339	L1P1_5end	L1	LINE	chr9(+):15817259	CCDC171	Chimeric	Non-coding, Other	33.8129	59	1	0
TE_20585	SVA_A, SVA_B	SVA	Retroposon	chr9(+):72851605	-	Intergenic	Non-coding	33.8129	29	0	0
TE_21296	LTR9A1	ERV1	LTR	chr10(+):37321298	ENSG00000290801	Chimeric	Non-coding	33.8129	59	0	1
TE_25238	HERVE_a	ERV1	LTR	chr12(-):100635687	-	Intergenic	Non-coding	33.8129	89	1	1
TE_28074	AluJb	Alu	SINE	chr14(+):105415694	MTA1, -	Chimeric, Intergenic	Non-coding, Other	33.8129	29	0	0
TE_30478	L1HS_5end	L1	LINE	chr16(-):59976988	-	Intergenic	Non-coding	33.8129	29	0	0
TE_32954	MSTA	MaLR	LTR	chr18(+):22739961	-	Intergenic	Non-coding, Other	33.8129	59	1	0
TE_34015	LTR52	ERV3	LTR	chr19(+):36746707	-	Intergenic	Non-coding	33.8129	29	0	0
TE_35083	SVA_E	SVA	Retroposon	chr19(-):52812754	-	Intergenic	Non-coding	33.8129	29	0	0
TE_37405	MLT1D, MLT1C2	MaLR	LTR	chr22(+):35456046	-	Intergenic	Other	33.8129	29	0	0
TE_38072	PABL_A-int	ERV1	LTR	chrX(-):111561077	-	Intergenic	Non-coding	33.8129	149	0	4
TE_38220	L1PBa1_5end	L1	LINE	chrX(-):143319920	-	Intergenic	Non-coding	33.8129	59	0	1
TE_38666	L1HS_5end	L1	LINE	chrX(+):98429969	-	Intergenic	Non-coding	33.8129	59	0	1
TE_5117	MLT1J2	MaLR	LTR	chr2(+):239762699	ENSG00000220256	Annoated	Non-coding	33.672	238	0	7
TE_18595	THE1D	MaLR	LTR	chr8(-):18380415	-, ASAH1	Chimeric, Intergenic	Annoated, Non-coding, Truncated, Other	33.6519	208	1	5
TE_37590	L2b_3end	L2	LINE	chrX(-):1885527	-	Intergenic	Non-coding	33.6519	208	6	0
TE_15209	LTR38-int	ERV1	LTR	chr6(+):141956161	-	Intergenic	Non-coding, Other	33.5875	148	0	4
TE_27840	SVA_F	SVA	Retroposon	chr14(+):73184805	PSEN1	Chimeric	Non-coding, Other	33.5875	148	0	4
TE_29984	MLT1G1, MLT1H2	MaLR	LTR	chr15(+):98347488	-	Intergenic	Non-coding	33.5311	118	1	2
TE_38416	LTR33	ERV3	LTR	chrX(+):36565229	-	Intergenic	Non-coding	33.5311	118	0	3
TE_37002	L2c_3end	L2	LINE	chr22(-):35449640	-	Intergenic	Other	33.4959	950	31	0
TE_10905	LTR17	ERV1	LTR	chr4(+):114044449	-	Intergenic	Non-coding	33.4372	88	0	2
TE_17124	MER5A	Charlie	DNA	chr7(+):93905006	GNGT1	Chimeric	Non-coding	33.4372	88	1	1
TE_13995	Harlequin	ERV1	LTR	chr6(-):111286773	-	Intergenic	Non-coding	33.3119	265	2	6
TE_1788	L1PBa_5end	L1	LINE	chr1(-):235845286	LYST	Chimeric	Non-coding, Other	33.2493	58	0	1
TE_1801	MER51C, MER51B	ERV1	LTR	chr1(-):238861783	-	Intergenic	Non-coding	33.2493	58	0	1
TE_9421	AluSx	Alu	SINE	chr4(-):25620684	-	Intergenic	Non-coding	33.2493	58	0	1
TE_11015	AluY	Alu	SINE	chr4(+):145211850	-	Intergenic	Non-coding	33.2493	58	0	1
TE_15207	L1PA2_3end	L1	LINE	chr6(+):141751803	-	Intergenic	Non-coding	33.2493	58	0	1
TE_26760	LTR12E	ERV1	LTR	chr13(+):58318934	-	Intergenic	Non-coding	33.2493	58	1	0
TE_34723	MSTB	MaLR	LTR	chr19(-):28172632	-	Intergenic	Non-coding	33.2493	58	1	0
TE_25242	HERVH	ERV1	LTR	chr12(-):101146010	ENSG00000258007, -	Chimeric, Intergenic	Non-coding	33.206	382	1	11
TE_24316	SVA_F, SVA_B	SVA	Retroposon	chr11(+):107912544	RAB39A, -	Chimeric, Intergenic	Non-coding	33.1789	470	1	14
TE_27594	L1HS_5end	L1	LINE	chr14(+):37772429	TTC6	Annoated, Chimeric	Other	33.1366	146	0	4
TE_10823	HERVL	ERV3	LTR	chr4(+):96930096	-	Intergenic	Non-coding	33.0615	87	2	0
TE_14548	MER1A	Charlie	DNA	chr6(+):20686489	CDKAL1	Chimeric	Non-coding, Other	33.0615	175	5	0
TE_16561	L1ME4a_3end	L1	LINE	chr7(+):5089237	ENSG00000290673	Chimeric	Non-coding	33.0615	175	0	5
TE_26136	SVA_D	SVA	Retroposon	chr12(+):75941542	-, ENSG00000257329	Chimeric, Intergenic	Non-coding	33.0615	351	3	8
TE_28126	LTR2B	ERV1	LTR	chr14(-):22175155	-	Intergenic	Non-coding, Other	33.0615	87	2	0
TE_32604	SVA_D, AluJr	Alu, SVA	Retroposon, SINE	chr17(-):59204927	PRR11-AS1, -	Chimeric, Intergenic	Non-coding	33.0615	87	0	2
TE_38338	L1ME4a_3end	L1	LINE	chrX(+):15464258	BMX	Annoated	Other	33.0615	87	2	0
TE_38818	LTR41	ERV3	LTR	chrX(+):135713444	CT45A1	Chimeric	Non-coding	33.0615	87	0	2
TE_7249	L1HS_5end	L1	LINE	chr3(+):110888824	-	Intergenic	Non-coding	33.0239	292	2	7
TE_8538	THE1B	MaLR	LTR	chr3(-):117139288	LSAMP	Annoated	Non-coding	33.0078	204	6	0
TE_29946	L1M6_5end	L1	LINE	chr15(+):92724462	-	Intergenic	Non-coding	33.0078	204	1	5
TE_18964	MLT1K	MaLR	LTR	chr8(-):80084355	TPD52, ENSG00000276418	Chimeric	Non-coding	32.9824	555	9	9
TE_17288	L1HS_5end	L1	LINE	chr7(+):116724121	MET	Chimeric, Annoated	Non-coding, Other	32.9773	3393	99	16
[truncated: 4,205 more rows]

## Sheet: Table S5
Table S5. The reactome pathway enrichment analysis of chimeric genes associated with tumor-specific TE-initiated transcripts
ID	Description	GeneRatio	BgRatio	pvalue	p.adjust	qvalue	geneID	Count
R-HSA-9748784	Drug ADME	22/826	110/11146	1.50577e-05	0.0107249	0.0106544	UGT1A10/ABCC5/UGT2B17/UGT2B15/UGT2B4/UGT2A1/UGT2B7/SLC22A1/VAV2/NT5C2/GLYATL1/GSTP1/SLCO2B1/SLCO1A2/SLCO1B3/SLCO1B1/ABCC4/ABCC1/NME1/NME1-NME2/BSG/SULT2A1	22
R-HSA-983712	Ion channel transport	31/826	186/11146	1.56682e-05	0.0107249	0.0106544	CASQ2/ATP1A1/TRPM8/ATP2C1/ANO10/ATP13A4/TRPC3/TRPC7/ATP10B/TRDN/SGK1/WWP1/TRPM6/ANO5/ANO3/ANO1/ATP12A/ATP8A2/ATP11A/TRPC4/ATP7B/UNC79/NEDD4L/ATP9B/ATP8B1/TRPM4/TTYH1/ATP9A/TRPM2/CLIC2/CLCN5	31
R-HSA-2672351	Stimuli-sensing channels	20/826	109/11146	0.000129361	0.0494846	0.0491593	CASQ2/TRPM8/ANO10/TRPC3/TRPC7/TRDN/SGK1/WWP1/TRPM6/ANO5/ANO3/ANO1/TRPC4/UNC79/NEDD4L/TRPM4/TTYH1/TRPM2/CLIC2/CLCN5	20
R-HSA-6794361	Neurexins and neuroligins	13/826	55/11146	0.000144586	0.0494846	0.0491593	EPB41/NRXN1/LRRTM4/NLGN1/PDLIM5/APBA1/STXBP1/SHANK2/SYT1/SIPA1L1/NRXN3/DLGAP1/NLGN4X	13
R-HSA-6794362	Protein-protein interactions at synapses	16/826	86/11146	0.000506335	0.138635	0.137723	EPB41/PTPRF/NRXN1/LRRTM4/NLGN1/PDLIM5/APBA1/STXBP1/SHANK2/RTN3/SYT1/SLITRK1/SIPA1L1/NRXN3/DLGAP1/NLGN4X	16
R-HSA-71064	Lysine catabolism	5/826	12/11146	0.00112611	0.256463	0.254777	AADAT/AASS/DHTKD1/CRYM/PIPOX	5
R-HSA-5173105	O-linked glycosylation	18/826	112/11146	0.00141386	0.256463	0.254777	ST3GAL3/THSD7B/GALNT13/ST6GAL1/GALNTL6/ADAMTS12/ADAMTS2/C1GALT1/GALNTL5/GCNT1/MUC15/SPON1/ADAMTS20/MUCL1/GCNT3/ADAMTSL3/MUC16/LARGE1	18
R-HSA-8943724	Regulation of PTEN gene transcription	12/826	61/11146	0.00149869	0.256463	0.254777	PHC2/GATAD2B/ATF2/MECOM/REST/SLC38A9/HDAC2/EED/CHD4/MTA1/TP53/SALL4	12
R-HSA-9733458	Induction of Cell-Cell Fusion	5/826	13/11146	0.00171902	0.261482	0.259763	ANO10/ANO5/ANO3/ANO1/TMPRSS2	5
R-HSA-73762	RNA Polymerase I Transcription Initiation	10/826	47/11146	0.00197357	0.270182	0.268406	GATAD2B/KAT2B/GTF2H2/EHMT2/HDAC2/POLR1F/ERCC6/CHD4/MTA1/POLR2F	10
R-HSA-6804759	Regulation of TP53 Activity through Association with Co-factors	5/826	14/11146	0.00251229	0.311599	0.309551	AKT3/TP63/BANP/TP53/AKT2	5
R-HSA-936837	Ion transport by P-type ATPases	11/826	57/11146	0.00273133	0.311599	0.309551	ATP1A1/ATP2C1/ATP13A4/ATP10B/ATP12A/ATP8A2/ATP11A/ATP7B/ATP9B/ATP8B1/ATP9A	11
R-HSA-112316	Neuronal System	46/826	410/11146	0.00298028	0.313846	0.311783	EPB41/PTPRF/PRKACB/ACTN2/KCNS3/NRXN1/LRRTM4/KCNH8/CACNA2D3/NLGN1/CACNA2D2/CPLX1/GLRA3/PDLIM5/GABRG2/KCNQ5/GJA10/GRIK2/SLC22A1/GNGT1/NCALD/APBA1/STXBP1/SHANK2/RTN3/GRIK4/KCNC2/CAMKK2/SYT1/SLITRK1/SIPA1L1/NRXN3/KCNH5/KCNK10/GABRB3/CHRNB4/TUBB3/DLGAP1/PRKCG/CACNA1A/PLCB1/KCNJ6/KCNJ15/COMT/NLGN4X/GABRA3	46
R-HSA-189483	Heme degradation	5/826	15/11146	0.00354096	0.325748	0.323607	BLVRA/SLCO2B1/SLCO1B3/SLCO1B1/ABCC1	5
R-HSA-3295583	TRP channels	7/826	28/11146	0.00356919	0.325748	0.323607	TRPM8/TRPC3/TRPC7/TRPM6/TRPC4/TRPM4/TRPM2	7
R-HSA-9753281	Paracetamol ADME	7/826	29/11146	0.0044095	0.377288	0.374807	UGT1A10/ABCC5/UGT2B15/GSTP1/ABCC4/ABCC1/SULT2A1	7
R-HSA-9772573	Late SARS-CoV-2 Infection Events	12/826	70/11146	0.00496083	0.399493	0.396867	ST3GAL3/ST6GAL1/ANO10/PARP8/TUSC3/ANO5/ANO3/ANO1/MGAT4C/FUT8/RPN2/TMPRSS2	12
R-HSA-879518	Transport of organic anions	4/826	11/11146	0.0064801	0.492848	0.489608	SLCO2B1/SLCO1A2/SLCO1B3/SLCO1B1	4
R-HSA-913709	O-linked glycosylation of mucins	11/826	64/11146	0.00686407	0.494574	0.491323	ST3GAL3/GALNT13/ST6GAL1/GALNTL6/C1GALT1/GALNTL5/GCNT1/MUC15/MUCL1/GCNT3/MUC16	11
R-HSA-69190	DNA strand elongation	7/826	32/11146	0.00783274	0.536151	0.532627	MCM2/RFC1/MCM3/PRIM2/POLD3/PRIM1/GINS2	7
R-HSA-156588	Glucuronidation	6/826	25/11146	0.00850061	0.554159	0.550516	UGT1A10/UGT2B17/UGT2B15/UGT2B4/UGT2A1/UGT2B7	6
R-HSA-1650814	Collagen biosynthesis and modifying enzymes	11/826	67/11146	0.00969655	0.586783	0.582925	COL16A1/COL9A2/P3H1/COL24A1/COL6A3/COL6A5/P3H2/COL23A1/ADAMTS2/COL28A1/COL5A3	11
R-HSA-9013149	RAC1 GTPase cycle	23/826	185/11146	0.00985829	0.586783	0.582925	PIK3R3/VANGL1/VRK2/NCKAP1/NGEF/DOCK3/ARHGAP31/KALRN/TIAM2/DOCK5/VAV2/ARHGAP32/SWAP70/RACGAP1/GIT2/TAOK3/CIT/SPATA13/KTN1/MYO9B/PREX1/OPHN1/NOX1	23
R-HSA-3000480	Scavenging by Class A Receptors	5/826	19/11146	0.0107027	0.594787	0.590877	MARCO/MASP1/SCGB3A2/MSR1/COLEC12	5
R-HSA-1257604	PIP3 activates AKT signaling	31/826	273/11146	0.0113005	0.594787	0.590877	PHC2/PIK3R3/GATAD2B/AKT3/AGO1/PPP2R5A/PSMD14/ATF2/CD86/MECOM/REST/SLC38A9/HDAC2/SGK1/ESR1/MKRN1/MET/FGFR1/IL33/NRG3/PIK3AP1/FGF3/GAB2/EED/CHD4/ERBB3/PSMC1/MTA1/TP53/AKT2/SALL4	31
R-HSA-3906995	Diseases associated with O-glycosylation of proteins	11/826	69/11146	0.0120345	0.594787	0.590877	THSD7B/ADAMTS12/ADAMTS2/C1GALT1/MUC15/SPON1/ADAMTS20/MUCL1/ADAMTSL3/MUC16/LARGE1	11
R-HSA-193775	Synthesis of bile acids and bile salts via 24-hydroxycholesterol	4/826	13/11146	0.0124629	0.594787	0.590877	AMACR/AKR1D1/AKR1C4/AKR1C2	4
R-HSA-9013404	RAC2 GTPase cycle	13/826	88/11146	0.0124809	0.594787	0.590877	PIK3R3/VANGL1/VRK2/NCKAP1/DOCK3/VAV2/ARHGAP32/SWAP70/RACGAP1/GIT2/TAOK3/PREX1/OPHN1	13
R-HSA-194068	Bile acid and bile salt metabolism	8/826	44/11146	0.014315	0.594787	0.590877	ACOX2/AMACR/AKR1D1/AKR1C4/AKR1C2/SLCO1A2/SLCO1B3/SLCO1B1	8
R-HSA-8948216	Collagen chain trimerization	8/826	44/11146	0.014315	0.594787	0.590877	COL16A1/COL9A2/COL24A1/COL6A3/COL6A5/COL23A1/COL28A1/COL5A3	8
R-HSA-9749641	Aspirin ADME	8/826	44/11146	0.014315	0.594787	0.590877	UGT2B17/UGT2B15/UGT2B4/UGT2A1/UGT2B7/GLYATL1/SLCO2B1/BSG	8
R-HSA-1474290	Collagen formation	13/826	90/11146	0.0149189	0.594787	0.590877	COL16A1/COL9A2/P3H1/COL24A1/COL6A3/COL6A5/P3H2/COL23A1/ADAMTS2/COL28A1/LOXL2/MMP20/COL5A3	13
R-HSA-6807070	PTEN Regulation	18/826	140/11146	0.0151926	0.594787	0.590877	PHC2/GATAD2B/AKT3/AGO1/PSMD14/ATF2/MECOM/REST/SLC38A9/HDAC2/MKRN1/EED/CHD4/PSMC1/MTA1/TP53/AKT2/SALL4	18
R-HSA-69091	Polymerase switching	4/826	14/11146	0.0164432	0.594787	0.590877	RFC1/PRIM2/POLD3/PRIM1	4
R-HSA-69109	Leading Strand Synthesis	4/826	14/11146	0.0164432	0.594787	0.590877	RFC1/PRIM2/POLD3/PRIM1	4
R-HSA-71240	Tryptophan catabolism	4/826	14/11146	0.0164432	0.594787	0.590877	ACMSD/KYNU/AADAT/IDO1	4
R-HSA-5620916	VxPx cargo-targeting to cilium	5/826	21/11146	0.0165617	0.594787	0.590877	EXOC2/EXOC4/EXOC6/RAB3IP/CNGB1	5
R-HSA-9033241	Peroxisomal protein import	10/826	63/11146	0.0167282	0.594787	0.590877	AGPS/PECR/ACOX2/AMACR/UBE2D2/PAOX/IDE/ACOT2/LONP2/PIPOX	10
R-HSA-9006925	Intracellular signaling by second messengers	34/826	315/11146	0.0169443	0.594787	0.590877	PHC2/PIK3R3/GATAD2B/AKT3/AGO1/PRKACB/PPP2R5A/PSMD14/ATF2/CD86/MECOM/REST/SLC38A9/HDAC2/SGK1/ESR1/MKRN1/MET/FGFR1/IL33/NRG3/PIK3AP1/FGF3/GAB2/EED/CHD4/CAMKK2/ERBB3/PSMC1/MTA1/TP53/PRKCG/AKT2/SALL4	34
R-HSA-5601884	PIWI-interacting RNA (piRNA) biogenesis	6/826	29/11146	0.0177155	0.606312	0.602326	HENMT1/MAEL/PIWIL1/TDRD12/POLR2F/MOV10L1	6
R-HSA-382556	ABC-family proteins mediated transport	14/826	103/11146	0.0194313	0.643566	0.639335	ABCA4/PSMD14/ABCA12/ABCC5/ABCB4/ABCB5/CFTR/ABCC4/PSMC1/ABCC1/ABCA9/ABCA10/EIF2S2/RNF185	14
R-HSA-9013408	RHOG GTPase cycle	11/826	74/11146	0.0197442	0.643566	0.639335	VANGL1/VRK2/DOCK3/KALRN/LETM1/DOCK5/VAV2/ARHGAP32/KTN1/PREX1/OPHN1	11
R-HSA-6804758	Regulation of TP53 Activity through Acetylation	6/826	30/11146	0.0207966	0.662106	0.657753	GATAD2B/AKT3/HDAC2/CHD4/TP53/AKT2	6
R-HSA-168271	Transport of Ribonucleoproteins into the Host Nucleus	6/826	31/11146	0.0242212	0.721109	0.716368	KPNA1/NUP155/NUP214/NUP93/RAE1/NUP50	6
R-HSA-193368	Synthesis of bile acids and bile salts via 7alpha-hydroxycholesterol	5/826	23/11146	0.0242301	0.721109	0.716368	ACOX2/AMACR/AKR1D1/AKR1C4/AKR1C2	5
R-HSA-2453902	The canonical retinoid cycle in rods (twilight vision)	5/826	23/11146	0.0242301	0.721109	0.716368	ABCA4/MYO7A/RDH16/HSD17B6/RDH12	5
R-HSA-1236394	Signaling by ERBB4	9/826	58/11146	0.0258705	0.735888	0.731051	PSEN2/GABRG2/ESR1/WWP1/NRG3/ERBB3/PSEN1/GABRB3/WWOX	9
R-HSA-168276	NS1 Mediated Effects on Host Pathways	7/826	40/11146	0.0259764	0.735888	0.731051	KPNA1/NUP155/KPNA7/NUP214/NUP93/RAE1/NUP50	7
R-HSA-9012852	Signaling by NOTCH3	8/826	49/11146	0.0263393	0.735888	0.731051	PSEN2/KAT2B/TACC3/WWC1/FABP7/PSEN1/DLGAP5/MAMLD1	8
R-HSA-9748787	Azathioprine ADME	5/826	24/11146	0.0287951	0.735972	0.731134	ABCC5/VAV2/ABCC4/NME1/NME1-NME2	5
R-HSA-3214841	PKMTs methylate histone lysines	10/826	69/11146	0.0299371	0.735972	0.731134	RBBP5/SMYD3/MECOM/PRDM9/EHMT2/EED/ATF7IP/AEBP2/SETDB2/SETD1A	10
R-HSA-156580	Phase II - Conjugation of compounds	14/826	109/11146	0.0301561	0.735972	0.731134	UGT1A10/UGT2B17/UGT2B15/UGT2B4/UGT2A1/UGT2B7/MGST2/BPNT2/GLYATL1/GSTP1/MGST1/ACSM1/SULT2A1/COMT	14
R-HSA-180910	Vpr-mediated nuclear import of PICs	6/826	33/11146	0.0321548	0.735972	0.731134	KPNA1/NUP155/NUP214/NUP93/RAE1/NUP50	6
R-HSA-68962	Activation of the pre-replicative complex	6/826	33/11146	0.0321548	0.735972	0.731134	MCM2/MCM3/PRIM2/ORC5/MCM10/PRIM1	6
R-HSA-9022699	MECP2 regulates neuronal receptors and channels	4/826	17/11146	0.0327577	0.735972	0.731134	PTPN4/TRPC3/HDAC2/MET	4
R-HSA-418890	Role of second messengers in netrin-1 signaling	3/826	10/11146	0.0328213	0.735972	0.731134	TRPC3/TRPC7/TRPC4	3
R-HSA-428542	Regulation of commissural axon pathfinding by SLIT and ROBO	3/826	10/11146	0.0328213	0.735972	0.731134	ROBO2/ROBO1/NELL2	3
R-HSA-549127	Organic cation transport	3/826	10/11146	0.0328213	0.735972	0.731134	SLC22A4/SLC22A16/SLC22A1	3
R-HSA-9706019	RHOBTB3 ATPase cycle	3/826	10/11146	0.0328213	0.735972	0.731134	LRRC41/CUL3/RHOBTB3	3
R-HSA-264876	Insulin processing	5/826	25/11146	0.0338687	0.735972	0.731134	ERO1B/EXOC2/EXOC4/SLC30A8/EXOC6	5
R-HSA-9013508	NOTCH3 Intracellular Domain Regulates Transcription	5/826	25/11146	0.0338687	0.735972	0.731134	KAT2B/WWC1/FABP7/DLGAP5/MAMLD1	5
R-HSA-977068	Termination of O-glycan biosynthesis	5/826	25/11146	0.0338687	0.735972	0.731134	ST3GAL3/ST6GAL1/MUC15/MUCL1/MUC16	5
R-HSA-9839394	TGFBR3 expression	5/826	25/11146	0.0338687	0.735972	0.731134	TGFBR3/AGO1/MYCN/TCF12/TCF4	5
R-HSA-5362517	Signaling by Retinoic Acid	7/826	43/11146	0.0371042	0.789615	0.784424	RXRG/PDK1/PPARD/RDH16/ALDH1A2/RDH13/PDHA1	7
R-HSA-3781865	Diseases of glycosylation	17/826	144/11146	0.0374909	0.789615	0.784424	ST3GAL3/THSD7B/GFPT1/ADAMTS12/ADAMTS2/VCAN/C1GALT1/MUC15/SPON1/ADAMTS20/MUCL1/GPC6/ADAMTSL3/MUC16/LARGE1/GPC3/ALG13	17
R-HSA-163125	Post-translational modification: synthesis of GPI-anchored proteins	12/826	92/11146	0.0385137	0.798868	0.793616	NEGR1/LYPD8/LYPD6B/CNTN3/LSAMP/GPLD1/LY6H/CNTN5/MDGA2/PIGN/TEX101/CEACAM7	12
R-HSA-181430	Norepinephrine Neurotransmitter Release Cycle	4/826	18/11146	0.0397204	0.8116	0.806264	CPLX1/SLC22A1/STXBP1/SYT1	4
R-HSA-1169408	ISG15 antiviral mechanism	10/826	73/11146	0.0420552	0.834712	0.829224	JAK1/KPNA1/NUP155/KPNA7/NUP214/UBE2N/NUP93/RAE1/MX1/NUP50	10
R-HSA-9839383	TGFBR3 PTM regulation	3/826	11/11146	0.0426993	0.834712	0.829224	TGFBR3/PSEN2/PSEN1	3
R-HSA-2187338	Visual phototransduction	13/826	104/11146	0.0432674	0.834712	0.829224	LRP8/ABCA4/LRP2/GRK7/GNGT1/AKR1C4/MYO7A/RDH16/HSD17B6/GPC6/RDH12/CNGB1/GPC3	13
R-HSA-9013423	RAC3 GTPase cycle	12/826	94/11146	0.0443699	0.834712	0.829224	VANGL1/VRK2/NCKAP1/VAV2/ARHGAP32/SWAP70/RACGAP1/GIT2/TAOK3/PREX1/OPHN1/NOX1	12
R-HSA-189445	Metabolism of porphyrins	5/826	27/11146	0.0455859	0.834712	0.829224	BLVRA/SLCO2B1/SLCO1B3/SLCO1B1/ABCC1	5
R-HSA-912526	Interleukin receptor SHC signaling	5/826	27/11146	0.0455859	0.834712	0.829224	PIK3R3/JAK1/GAB2/IL2RB/CSF2RA	5
R-HSA-176033	Interactions of Vpr with host cellular proteins	6/826	36/11146	0.0469256	0.834712	0.829224	KPNA1/NUP155/NUP214/NUP93/RAE1/NUP50	6
R-HSA-5083632	Defective C1GALT1C1 causes TNPS	4/826	19/11146	0.0474584	0.834712	0.829224	C1GALT1/MUC15/MUCL1/MUC16	4
R-HSA-9694614	Attachment and Entry	4/826	19/11146	0.0474584	0.834712	0.829224	HAVCR1/GPC6/TMPRSS2/GPC3	4
R-HSA-428157	Sphingolipid metabolism	13/826	106/11146	0.0492358	0.834712	0.829224	ST3GAL3/ST6GALNAC5/GBA3/ARSB/ASAH1/ACER2/PSAP/SGPP1/FA2H/ABCC1/CERS4/A4GALT/STS	13

## Sheet: Table S6
Table S6. The onco-exaptation events identified in this work
TE_ID	TE family	TE superfamily	TE class	TSS position	Gene symbol	Gene anno	Protein coding prediction	Tumor-specific score	Compared to Jang HS, et al.	With CAGE data supported
TE_76	L2	L2	LINE	chr1(-):8464482	RERE	Chimeric	Non-coding, Other	0.534981	Annoated	Yes
TE_78	MLT1M	MaLR	LTR	chr1(-):8826170	RERE	Annoated	Other	6.05073	Annoated	Yes
TE_147	AluSq2	Alu	SINE	chr1(-):16154729	EPHA2	Chimeric	Other	0.852737	Annoated	Yes
TE_530	L2a_3end, L2	L2	LINE	chr1(-):47266996	STIL	Chimeric	Non-coding	2.36081	Annoated	Yes
TE_828	HAL1	L1	LINE	chr1(-):92518800	EVI5	Chimeric	Non-coding	0.666011	Annoated	No
TE_831	AluSx3	Alu	SINE	chr1(-):92732657	EVI5	Chimeric	Non-coding, Other	1.33539	Annoated	No
TE_906	L2a_3end	L2	LINE	chr1(-):107754854	VAV3	Chimeric	Non-coding, Other	2.79483	Annoated	No
TE_1146	THE1A	MaLR	LTR	chr1(-):153506173	-, S100A7	Chimeric, Intergenic	Non-coding	0.918121	Annoated	Yes
TE_1190	AluJr	Alu	SINE	chr1(-):155972940	ARHGEF2	Chimeric	Non-coding, Other	0.586707	Annoated	Yes
TE_1424	MIRb	L2-end	SINE	chr1(-):186323997	TPR	Chimeric	Non-coding	3.49288	Annoated	Yes
TE_1481	L1M3_orf2	L1	LINE	chr1(-):200584833	KIF14	Chimeric	Other	3.66306	Annoated	No
TE_1889	THE1A	MaLR	LTR	chr1(+):2277477	SKI	Chimeric	Non-coding, Other	0.911899	Annoated	No
TE_1894	L1MB3_3end	L1	LINE	chr1(+):3172559	PRDM16	Chimeric	Other	0.457534	Annoated	No
TE_1984	L2b_3end	L2	LINE	chr1(+):12146783	TNFRSF1B	Chimeric	Non-coding, Other	0.895357	Annoated	Yes
TE_2389	MLT1K	MaLR	LTR	chr1(+):46160497	TSPAN1, -	Chimeric, Intergenic	Non-coding	1.35252	Annoated	No
TE_2967	MIRb	L2-end	SINE	chr1(+):155304817	FDPS	Chimeric	Non-coding, Other	2.38875	Annoated	Yes
TE_3084	L1HS_5end	L1	LINE	chr1(+):168354412	-, XCL1	Chimeric, Intergenic	Non-coding	83.4051	Annoated	Yes
TE_3728	THE1B	MaLR	LTR	chr2(+):15908707	MYCNUT, -, MYCN	Chimeric, Intergenic	Non-coding, Other	10.2306	Annoated	Yes
TE_3915	AluSx	Alu	SINE	chr2(+):42245219	EML4	Chimeric	Non-coding, Other	0.645139	Annoated	No
TE_3948	MLT2B3	ERV3	LTR	chr2(+):45841675	PRKCE	Chimeric	Non-coding, Other	1.02198	Annoated	Yes
TE_3950	L1MCa_5end	L1	LINE	chr2(+):46000884	PRKCE	Annoated	Non-coding	1.94739	Annoated	Yes
TE_5369	MIR3	L2-end	SINE	chr2(-):29532481	ALK	Chimeric	Other	6.60888	Annoated	Yes
TE_5843	L3	CR1	LINE	chr2(-):99850395	AFF3	Chimeric	Non-coding, Other	2.21084	Annoated	No
TE_5844	L2	L2	LINE	chr2(-):100091969	AFF3	Chimeric	Non-coding, Other	46.7745	Annoated	No
TE_5845	MLT1L	MaLR	LTR	chr2(-):100192416	AFF3	Annoated	Non-coding	0.684358	Annoated	No
TE_6699	L2b_3end	L2	LINE	chr3(+):217534	CHL1	Annoated	Non-coding	1.94367	Annoated	Yes
TE_6754	L2	L2	LINE	chr3(+):12308801	PPARG	Annoated	Non-coding	4.60783	Annoated	Yes
TE_7641	AluJr4	Alu	SINE	chr3(+):170232609	PRKCI	Chimeric	Other	3.83608	Annoated	Yes
TE_7642	LTR12D	ERV1	LTR	chr3(+):170328440	ENSG00000239628, SKIL	Chimeric	Non-coding, Other	2.71423	Annoated	Yes
TE_7644	AluSz6	Alu	SINE	chr3(+):170373042	SKIL	Chimeric	Non-coding, Other	1.07421	Annoated	No
TE_7647	AluJb	Alu	SINE	chr3(+):170380945	SKIL	Chimeric	Non-coding	1.23845	Annoated	No
TE_7670	AluJb	Alu	SINE	chr3(+):172797154	ECT2	Chimeric	Non-coding	2.16146	Annoated	No
TE_7714	LTR48, LTR48B	ERV1	LTR	chr3(+):179191137	PIK3CA	Chimeric	Other	0.322384	Annoated	No
TE_7715	AluJb	Alu	SINE	chr3(+):179194348	PIK3CA	Chimeric	Other	0.624363	Annoated	Yes
TE_7805	LTR12C	ERV1	LTR	chr3(+):189596745	-, TP63	Chimeric, Intergenic	Non-coding, Other	9.01677	Annoated	Yes
TE_7980	AluSz6	Alu	SINE	chr3(-):12648739	RAF1	Annoated	Non-coding	0.966957	Annoated	Yes
TE_8235	FLAM_C	Alu	SINE	chr3(-):49313952	USP4	Annoated	Non-coding	0.884564	Annoated	Yes
TE_8283	THE1D	MaLR	LTR	chr3(-):55505262	ENSG00000242317, WNT5A	Chimeric, Annoated	Non-coding	0.937796	Annoated	Yes
TE_8459	AluSz6	Alu	SINE	chr3(-):105675832	CBLB	Chimeric	Non-coding	0.525596	Annoated	Yes
TE_8496	AluJb	Alu	SINE	chr3(-):109314979	DPPA2	Chimeric	Annoated, Chimeric_normal, Truncated	14.4268	Annoated	No
TE_8497	AluJb	Alu	SINE	chr3(-):109315075	DPPA2	Chimeric	Annoated	28.5531	Annoated	No
TE_9541	MLT1K	MaLR	LTR	chr4(-):48255359	TEC	Chimeric	Other	4.05522	Annoated	Yes
TE_9737	MER39	ERV1	LTR	chr4(-):83190724	-, PLAC8	Chimeric, Intergenic	Non-coding	0.784708	Annoated	Yes
TE_9834	Tigger1	Tigger	DNA	chr4(-):98893265	EIF4E	Chimeric	Non-coding	0.746307	Annoated	Yes
TE_9901	MIR	L2-end	SINE	chr4(-):108093947	LEF1	Chimeric	Non-coding, Other, Chimeric_truncated, Truncated	0.838097	Annoated	No
TE_10207	MER90a	ERV1	LTR	chr4(-):175891559	GPM6A	Annoated	Non-coding	1.30824	Annoated	No
TE_10547	AluY	Alu	SINE	chr4(+):38000973	TBC1D1	Chimeric	Other	0.633071	Annoated	No
TE_10774	AluSc8	Alu	SINE	chr4(+):87020609	AFF1	Chimeric	Non-coding, Other	1.14946	Annoated	No
TE_11290	MER89	ERV1	LTR	chr5(-):11050820	CTNND2	Chimeric	Non-coding, Other	0.95902	Annoated	No
TE_12027	THE1B	MaLR	LTR	chr5(-):150092621	CSF1R	Chimeric	Non-coding, Other	1.84434	Annoated	Yes
TE_12323	THE1B	MaLR	LTR	chr5(+):14202803	TRIO	Chimeric	Non-coding, Other	1.45498	Annoated	Yes
TE_12324	MARNA	Mariner	DNA	chr5(+):14203259	TRIO	Chimeric	Non-coding, Other	1.3872	Annoated	Yes
TE_12368	THE1D	MaLR	LTR	chr5(+):23443530	PRDM9	Annoated	Non-coding	68.7529	Annoated	No
TE_12370	AluY	Alu	SINE	chr5(+):23489479	PRDM9	Chimeric	Non-coding	67.6258	Annoated	No
TE_13078	L2d2_3end	L2	LINE	chr5(+):154287469	GALNT10	Annoated	Non-coding	2.42746	Annoated	Yes
TE_13131	MER6A	Tigger	DNA	chr5(+):172854577	ERGIC1	Chimeric	Non-coding, Other	0.809664	Annoated	Yes
TE_13171	AluY	Alu	SINE	chr5(+):177088156	FGFR4	Chimeric	Non-coding, Other	0.751397	Annoated	Yes
TE_13513	AluSg	Alu	SINE	chr6(-):32207165	NOTCH4	Chimeric	Other	0.22078	Annoated	Yes
TE_13902	L1MC4_5end	L1	LINE	chr6(-):97260920	MMS22L	Chimeric	Non-coding, Other	1.57042	Annoated	Yes
TE_13954	AluSc8	Alu	SINE	chr6(-):106977855	CD24	Chimeric	Non-coding	16.376	Annoated	Yes
TE_14029	L1PBa_5end	L1	LINE	chr6(-):117371255	ROS1	Chimeric	Other	13.3373	Annoated	Yes
TE_14139	L1ME3A_3end	L1	LINE	chr6(-):135461789	AHI1	Chimeric	Chimeric_truncated, Other, Truncated	0.562769	Annoated	No
TE_14744	AluSz, SVA_E	Alu, SVA	Retroposon, SINE	chr6(+):43152888	PTK7	Chimeric	Non-coding	0.687522	Annoated	Yes
TE_14887	L2b_3end	L2	LINE	chr6(+):80343032	BCKDHB	Chimeric	Non-coding	0.403589	Annoated	No
TE_14981	AluJb, SVA_E	Alu, SVA	Retroposon, SINE	chr6(+):104937000	LIN28B	Annoated	Non-coding	277.266	Annoated	Yes
TE_15101	HERVE_a	ERV1	LTR	chr6(+):122747062	-, FABP7	Chimeric, Intergenic	Non-coding, Other	16.4681	Annoated	Yes
TE_15228	AluSx	Alu	SINE	chr6(+):145964615	-, GRM1	Chimeric, Intergenic	Non-coding, Other	1.52158	Annoated	Yes
TE_15339	MLT1D	MaLR	LTR	chr6(+):159830069	ENSG00000236823, MAS1, -	Chimeric, Intergenic	Non-coding	6.01118	Annoated	No
TE_15479	MLT1E2	MaLR	LTR	chr7(-):2819174	GNA12	Chimeric	Non-coding, Truncated	6.11233	Annoated	No
TE_15481	L1MB7_3end	L1	LINE	chr7(-):2948597	CARD11	Chimeric	Non-coding, Other	28.7409	Annoated	Yes
TE_15599	MER44A	Tigger	DNA	chr7(-):20155305	MACC1	Chimeric	Non-coding	3.12678	Annoated	Yes
TE_15600	L1M5_orf2	L1	LINE	chr7(-):20162671	MACC1	Chimeric	Other	3.03205	Annoated	Yes
TE_15725	MLT1L	MaLR	LTR	chr7(-):42264138	GLI3	Annoated	Non-coding	0.298427	Annoated	Yes
TE_16048	L1MCb_5end	L1	LINE	chr7(-):98329491	BAIAP2L1	Chimeric	Non-coding, Other	0.389171	Annoated	Yes
TE_16579	AluSx	Alu	SINE	chr7(+):6014382	AIMP2	Chimeric	Non-coding	0.988971	Annoated	Yes
TE_17100	THE1C	MaLR	LTR	chr7(+):90463177	CLDN12, CDK14, ENSG00000273299, PTTG1IP2	Chimeric	Non-coding	1.68484	Annoated	Yes
TE_17102	L1P1_5end	L1	LINE	chr7(+):90639882	CDK14	Chimeric	Non-coding, Chimeric_truncated, Truncated	83.4051	Annoated	Yes
TE_17114	L1PA7_3end	L1	LINE	chr7(+):92074289	AKAP9	Chimeric	Other	0.947156	Annoated	Yes
TE_17200	AluSx1	Alu	SINE	chr7(+):101914505	CUX1	Chimeric	Non-coding, Other	0.799252	Annoated	No
TE_17288	L1HS_5end	L1	LINE	chr7(+):116724121	MET	Chimeric, Annoated	Non-coding, Other	32.9773	Annoated	Yes
TE_17362	LTR16A1	ERV3	LTR	chr7(+):128941487	IRF5	Chimeric	Non-coding, Other	2.18166	Annoated	Yes
TE_17736	MLT1E1A, MLT1H1	MaLR	LTR	chr8(+):24324980	ADAM28	Annoated	Non-coding	1.63672	Annoated	No
TE_17737	L1MC2_3end	L1	LINE	chr8(+):24346944	ADAM28	Annoated	Non-coding	2.77749	Annoated	No
TE_18177	L1ME4a_3end	L1	LINE	chr8(+):103210805	BAALC	Chimeric	Non-coding	152.158	Annoated	No
TE_18665	L1M4b_5end	L1	LINE	chr8(-):27856571	PBK	Chimeric	Non-coding, Other	0.471507	Annoated	Yes
TE_19025	MIR3	L2-end	SINE	chr8(-):91994568	RUNX1T1	Annoated	Non-coding	0.370422	Annoated	Yes
TE_19743	MER6A	Tigger	DNA	chr9(-):72965562	ALDH1A1	Chimeric	Non-coding, Other	1.71748	Annoated	No
TE_19744	MamGypLTR1a	Gypsy	LTR	chr9(-):73080441	ALDH1A1	Annoated	Non-coding	0.939349	Annoated	Yes
TE_19769	AluYh3	Alu	SINE	chr9(-):77822994	GNAQ	Chimeric	Non-coding	0.755779	Annoated	Yes
TE_20217	MLT2B1	ERV3	LTR	chr9(-):133875921	VAV2	Chimeric	Other	15.9094	Annoated	Yes
TE_20219	L1MB3_3end	L1	LINE	chr9(-):133888175	VAV2	Chimeric	Other	3.98103	Annoated	Yes
TE_20295	L1M5_orf2	L1	LINE	chr9(+):5001225	JAK2	Chimeric	Non-coding, Other	1.0411	Annoated	No
TE_20296	AluJr4	Alu	SINE	chr9(+):5050338	JAK2	Chimeric	Other	0.475632	Annoated	Yes
TE_20300	L1HS_5end	L1	LINE	chr9(+):6182850	-, IL33	Chimeric, Intergenic	Non-coding	87.9135	Annoated	Yes
TE_20322	L1HS_5end	L1	LINE	chr9(+):12334087	TYRP1, -	Chimeric, Intergenic	Non-coding, Other	51.9716	Annoated	Yes
TE_20697	L1M2_5end	L1	LINE	chr9(+):90885843	SYK	Chimeric	Non-coding	0.54662	Annoated	Yes
TE_22145	AluY	Alu	SINE	chr10(-):46022533	NCOA4	Chimeric	Annoated, Truncated, Chimeric_truncated, Other	2.60668	Annoated	Yes
TE_22389	Tigger3	Tigger	DNA	chr10(-):86463881	WAPL	Chimeric	Non-coding, Other	0.425968	Annoated	No
TE_22777	L2	L2	LINE	chr11(-):8241505	LMO1, -	Chimeric, Intergenic	Non-coding, Other	1.06562	Annoated	Yes
TE_22837	MER44D	Tigger	DNA	chr11(-):14337326	RRAS2	Chimeric, Annoated	Non-coding	2.88724	Annoated	Yes
TE_23188	L2b_3end	L2	LINE	chr11(-):69825975	FGF3	Chimeric	Non-coding	32.6858	Annoated	No
TE_23308	AluJb	Alu	SINE	chr11(-):78234142	GAB2	Chimeric	Other	8.17145	Annoated	Yes
TE_23590	L3	CR1	LINE	chr11(-):126056163	CDON	Chimeric	Non-coding, Other	1.30624	Annoated	Yes
TE_23617	LTR12E	ERV1	LTR	chr11(-):129971262	PRDM10, -	Chimeric, Intergenic	Non-coding, Other	0.817202	Annoated	Yes
TE_24283	L1HS_5end	L1	LINE	chr11(+):102374805	BIRC2	Chimeric	Non-coding	30.1029	Annoated	Yes
TE_24610	AluSc	Alu	SINE	chr12(-):10167309	OLR1	Annoated	Non-coding	6.24943	Annoated	No
TE_24675	L2c_3end	L2	LINE	chr12(-):15658977	EPS8	Chimeric	Other	1.15676	Annoated	No
TE_24678	THE1D	MaLR	LTR	chr12(-):15733295	EPS8	Chimeric	Non-coding, Other	3.22254	Annoated	Yes
TE_24679	THE1B	MaLR	LTR	chr12(-):15764158	EPS8	Chimeric	Non-coding, Other	0.0961504	Annoated	Yes
TE_24685	LTR12E	ERV1	LTR	chr12(-):17007643	LMO3, -	Chimeric, Intergenic	Non-coding	22.5419	Annoated	Yes
TE_25803	LTR12C	ERV1	LTR	chr12(+):20807468	SLCO1B3	Chimeric	Non-coding, Other	5.241	Annoated	No
TE_25805	HERVH	ERV1	LTR	chr12(+):20820318	SLCO1B3-SLCO1B7, SLCO1B3	Chimeric	Non-coding, Other	0.67892	Annoated	No
TE_25806	HERVH	ERV1	LTR	chr12(+):20820924	SLCO1B3-SLCO1B7, SLCO1B3	Chimeric	Non-coding, Other	25.3597	Annoated	Yes
TE_25807	HERVH	ERV1	LTR	chr12(+):20821851	SLCO1B3-SLCO1B7, SLCO1B3	Chimeric	Non-coding, Other	106.698	Annoated	No
TE_25808	HERVH	ERV1	LTR	chr12(+):20822051	SLCO1B3-SLCO1B7, SLCO1B3	Chimeric	Non-coding, Other	35.2217	Annoated	No
TE_25957	MER41A	ERV1	LTR	chr12(+):50766050	ATF1	Chimeric	Non-coding	0.785885	Annoated	Yes
TE_26145	L2b_3end	L2	LINE	chr12(+):79012989	SYT1	Chimeric	Non-coding, Other	16.6247	Annoated	Yes
TE_26146	L1HS_5end	L1	LINE	chr12(+):79045259	SYT1	Chimeric	Non-coding, Other	15.1803	Annoated	Yes
TE_26497	LTR12C	ERV1	LTR	chr12(+):130255754	-, PIWIL1, ENSG00000259862	Chimeric, Intergenic	Non-coding, Other	11.3373	Annoated	No
TE_26498	MER1B	Charlie	DNA	chr12(+):130340465	PIWIL1	Chimeric	Non-coding, Other	16.9417	Annoated	Yes
TE_26536	AluY	Alu	SINE	chr13(+):20074642	ZMYM2	Chimeric	Non-coding	0.264425	Annoated	No
TE_26630	L2a_3end	L2	LINE	chr13(+):33818367	RFC3	Chimeric	Non-coding	1.72155	Annoated	Yes
TE_26811	AluSz	Alu	SINE	chr13(+):73019296	KLF5	Chimeric	Other	1.41996	Annoated	No
TE_26981	MER58A	Charlie	DNA	chr13(+):113077422	MCF2L	Chimeric	Other	0.381504	Annoated	Yes
TE_29198	L2d_3end	L2	LINE	chr15(-):74193297	STRA6	Chimeric	Non-coding, Other	6.18045	Annoated	No
TE_29883	L1HS_5end	L1	LINE	chr15(+):85433973	AKAP13	Chimeric	Non-coding, Other	6.38688	Annoated	Yes
TE_29884	AluJr	Alu	SINE	chr15(+):85518743	AKAP13	Chimeric	Non-coding, Other	1.74518	Annoated	No
TE_29988	MER41A	ERV1	LTR	chr15(+):98890333	IGF1R	Annoated	Non-coding	4.91022	Annoated	Yes
TE_29989	MER41A	ERV1	LTR	chr15(+):98890552	IGF1R	Annoated	Non-coding	7.09441	Annoated	Yes
TE_29991	AluSx	Alu	SINE	chr15(+):98916521	IGF1R	Chimeric	Non-coding, Other	2.71711	Annoated	No
TE_31321	AluSp	Alu	SINE	chr16(+):87973558	BANP	Chimeric	Non-coding, Other	1.47239	Annoated	Yes
TE_31322	AluSp	Alu	SINE	chr16(+):87973712	BANP	Chimeric	Non-coding, Other	0.89728	Annoated	Yes
TE_32037	AluY	Alu	SINE	chr17(+):81978502	ASPSCR1	Chimeric	Non-coding, Other, Chimeric_truncated, Truncated	2.11149	Annoated	Yes
TE_32400	AluSg	Alu	SINE	chr17(-):39735481	MIEN1	Chimeric	Non-coding	1.83237	Annoated	Yes
TE_34128	AluSx1	Alu	SINE	chr19(+):44742557	BCL3, -	Chimeric, Intergenic	Non-coding, Other	0.46682	Annoated	No
TE_34411	AluSc	Alu	SINE	chr19(-):4057546	ZBTB7A	Chimeric	Other	0.468938	Annoated	Yes
TE_34449	L2a_3end	L2	LINE	chr19(-):6271106	MLLT1	Chimeric	Other	0.462728	Annoated	Yes
TE_35890	AluSz6	Alu	SINE	chr20(-):31679774	BCL2L1	Chimeric	Non-coding	0.735234	Annoated	No
TE_36172	MLT1J	MaLR	LTR	chr20(-):51862884	SALL4, -, LINC01429	Chimeric, Intergenic	Non-coding, Other	156.892	Annoated	No
TE_36182	MIR	L2-end	SINE	chr20(-):53608782	ZNF217	Chimeric	Non-coding	18.0899	Annoated	Yes
TE_36196	THE1A	MaLR	LTR	chr20(-):57240734	BMP7	Chimeric	Non-coding	3.0889	Annoated	Yes
TE_36454	ERVL-B4	ERV3	LTR	chr21(-):41512058	TMPRSS2	Annoated	Chimeric_normal	3.4989	Annoated	No
TE_36462	MLT1C2	MaLR	LTR	chr21(-):41852857	PRDM15	Chimeric	Other, Truncated	0.747232	Annoated	No
TE_37587	AluSx1	Alu	SINE	chrX(-):1198982	CRLF2	Annoated	Non-coding	14.517	Annoated	No
TE_37646	MIR	L2-end	SINE	chrX(-):13785969	GPM6B	Chimeric	Non-coding	5.75844	Annoated	Yes
TE_37647	MIR	L2-end	SINE	chrX(-):13786021	GPM6B	Chimeric	Non-coding	2.76468	Annoated	Yes
TE_37648	MER5B	Charlie	DNA	chrX(-):13889043	GPM6B	Annoated	Non-coding	4.67507	Annoated	Yes
TE_37661	THE1B	MaLR	LTR	chrX(-):15499355	PIR	Chimeric	Non-coding	12.8489	Annoated	Yes
TE_38849	MER21A	ERV3	LTR	chrX(+):149688192	MAGEA11	Annoated	Non-coding	1.92907	Annoated	No
TE_38877	L1ME2_3end	L1	LINE	chrX(+):154324632	TKTL1	Chimeric	Non-coding	0.840849	Annoated	No
TE_75	L2b_3end	L2	LINE	chr1(-):8424813	RERE	Annoated	Non-coding	0.690673	Novel	No
TE_77	MER102b	Charlie	DNA	chr1(-):8499432	RERE	Chimeric	Non-coding, Other	1.51542	Novel	No
TE_110	L2d_3end	L2	LINE	chr1(-):11111663	MTOR	Annoated	Non-coding	0.849604	Novel	Yes
TE_111	AluJr	Alu	SINE	chr1(-):11245871	MTOR	Chimeric	Other, Chimeric_truncated, Truncated	0.646047	Novel	No
TE_262	Charlie4z	Charlie	DNA	chr1(-):23888511	CNR2	Chimeric	Non-coding	0.243696	Novel	No
TE_280	L1ME3G_3end	L1	LINE	chr1(-):24909363	RUNX3	Chimeric	Non-coding	3.82233	Novel	Yes
TE_281	MIRb	L2-end	SINE	chr1(-):24955363	RUNX3	Chimeric	Non-coding	1.85819	Novel	Yes
TE_288	L2a_3end	L2	LINE	chr1(-):25890080	STMN1	Chimeric	Non-coding	0.61478	Novel	No
TE_290	L3	CR1	LINE	chr1(-):25896951	STMN1, PAQR7	Chimeric	Non-coding	1.26798	Novel	No
[truncated: 537 more rows]

## Sheet: Table S7
Table S7. The TE family enrichment analysis of tumor-sepcific TE-initiated transcripts
[truncated: 94 more rows]

[truncated: 3 more sheets: Table S8, Table S9, Table S10]
